# Supplementary material for: Targeted system approach to ethylene biosynthesis and signaling of a heat tolerant tomato cultivar; the impact of growing season on fruit ripening
Source: Front Plant Sci. 2023 Jun 30;14:1195020. doi: 10.3389/fpls.2023.1195020 (PMC10348052; doi:10.3389/fpls.2023.1195020)
Supplement: Supplementary file 3 [file Table_1.xlsx]

## Sheet: Sheet1
Raw file	Scan number	Retention time	Ion injection time	Total ion current	Collision energy	Summations	Base peak intensity	Elapsed time	Identified	Matched	Reverse	MS/MS IDs	Sequence	Length	Filtered peaks	m/z	Mass	Charge	MS2 m/z	Type	Fragmentation	Mass analyzer	Parent intensity fraction	Fraction of total spectrum	Base peak fraction	Precursor full scan number	Precursor intensity	Precursor apex fraction	Precursor apex offset	Precursor apex offset time	Scan event number	Modifications	Modified sequence	Proteins	Score	PEP	MS3 scan numbers	Reporter PIF	Reporter fraction	Intens Comp Factor	CTCD Comp	RawOvFtT	AGC Fill	Scan index	MS scan index	MS scan number
SP4_DDA_Thao	14	0.082185	80	29688	28	0	7464.8	NaN				-1	VGSFPMR	7	12	397.205	NaN	0	397.09	PEAK	HCD	FTMS	0	0	0	-1	NaN	NaN	0	NaN	1	Unmodified	_VGSFPMR_	A0A220S7Q7	0	0.0994751				1	5.325	4737.7	0.01	0	12	13
SP4_DDA_Thao	108	0.65605	80	29896	28	0	5055.6	NaN				-1	KQWEGHTKK	9	13	381.21	NaN	0	381.209	PEAK	HCD	FTMS	0	0	0	107	57629.7	0.650667	-252	NaN	1	Unmodified	_KQWEGHTKK_	A0A3Q7FDP4	3.74637	0.0886611				1	5.399	4178.5	0.01	1	105	107
SP4_DDA_Thao	112	0.67556	80	31119	28	0	9100	NaN			+	-1	YLFREANPK	9	11	379.873	NaN	0	379.872	PEAK	HCD	FTMS	0	0	0	111	38027.9	0.510659	47	-0.291331	1	Unmodified	_YLFREANPK_	REV__A0A3Q7FG93	0	0.0774781				1	5.422	3689.1	0.01	2	108	111
SP4_DDA_Thao	228	1.3866	80	36129	28	0	10336	NaN			+	-1	LATVRIMATR	10	15	383.225	NaN	0	383.224	PEAK	HCD	FTMS	0	0	0	227	71713.3	0.706218	-90	0.555721	1	Oxidation (M)	_LATVRIM(Oxidation (M))ATR_	REV__A0A3Q7E9B4	2.41236	0.0737044				1	5.502	3982	0.01	3	223	227
SP4_DDA_Thao	289	1.7577	80	36924	28	0	7146.6	NaN				-1	FWKLGFSTR	9	15	381.21	NaN	0	381.209	PEAK	HCD	FTMS	0	0	0	288	78208.6	0.883012	-74	0.457541	1	Unmodified	_FWKLGFSTR_	A0A3Q7I0Q4	3.74637	0.0774507				1	5.545	4320.6	0.01	4	283	288
SP4_DDA_Thao	437	2.6659	80	27250	28	0	5741.3	NaN				-1	FWKLGFSTR	9	11	381.21	NaN	0	381.209	PEAK	HCD	FTMS	0	0	0	436	75857.6	0.746412	-413	2.55229	1	Unmodified	_FWKLGFSTR_	A0A3Q7I0Q4	3.74637	0.0774507				1	5.591	3519.6	0.02	5	430	436
SP4_DDA_Thao	528	3.2218	80	27485	28	0	6920.5	NaN				-1	VLRMERISK	9	12	383.225	NaN	0	383.224	PEAK	HCD	FTMS	0	0	0	527	91961.3	0.728654	-232	1.43238	1	Oxidation (M)	_VLRM(Oxidation (M))ERISK_	A0A3Q7HRN9	0	0.0706451				1	5.618	3725.7	0.03	6	520	527
SP4_DDA_Thao	549	3.3461	80	24899	28	0	9958.8	NaN				-1		0	6	377.232	376.225	1	378.248	MULTI	HCD	FTMS	0	0	0	548	4415.83	0.148188	-4	0.0246248	1				NaN	NaN				1	5.59	3357.2	0.01	7	540	548
SP4_DDA_Thao	563	3.4272	80	30339	28	0	8815.6	NaN			+	-1	VCIKHSNVGK	10	9	381.21	NaN	0	381.209	PEAK	HCD	FTMS	0	0	0	562	65464.6	0.644148	-290	1.79277	1	Unmodified	_VCIKHSNVGK_	REV__A0A3Q7EUP2	0	0.0795292				1	5.59	2963	0.01	8	553	562
SP4_DDA_Thao	593	3.6066	80	36917	28	0	7608.5	NaN			+	-1	AFISPSTLRR	10	17	383.225	NaN	0	383.225	PEAK	HCD	FTMS	0	0	0	592	84760.2	0.671596	-170	1.05185	1	Unmodified	_AFISPSTLRR_	REV__A0A3Q7FDE5	2.61985	0.0837173				1	5.593	4504.5	0.02	9	582	592
SP4_DDA_Thao	623	3.7861	80	36598	28	0	10747	NaN				-1	FWKLGFSTR	9	14	381.21	NaN	0	381.209	PEAK	HCD	FTMS	0	0	0	622	62055	0.610599	-232	1.43507	1	Unmodified	_FWKLGFSTR_	A0A3Q7I0Q4	3.74637	0.0774507				1	5.596	3253.5	0.01	10	611	622
SP4_DDA_Thao	686	4.1616	80	38442	28	0	5829.8	NaN			+	-1	VCIKHSNVGK	10	13	381.21	NaN	0	381.209	PEAK	HCD	FTMS	0	0	0	685	64117.6	0.630895	-170	1.04467	1	Unmodified	_VCIKHSNVGK_	REV__A0A3Q7EUP2	0	0.0795292				1	5.601	4618.8	0.01	11	673	685
SP4_DDA_Thao	705	4.2733	80	21892	28	0	8388.1	NaN				-1		0	6	377.944	2638.56	7	378.248	MULTI	HCD	FTMS	0	0	0	704	13197	0.482286	-13	0.080008	1				NaN	NaN				1	5.599	2627.6	0.01	12	691	704
SP4_DDA_Thao	753	4.5636	80	30250	28	0	6750.7	NaN				-1	MINVIPGLQR	10	10	380.891	NaN	0	380.891	PEAK	HCD	FTMS	0	0	0	752	72698.4	0.759438	74	-0.456735	1	Unmodified	_MINVIPGLQR_	A0A3Q7IN70	1.8441	0.0929149				1	5.6	4701.5	0.01	13	738	752
SP4_DDA_Thao	870	5.2791	80	25374	28	0	10392	NaN			+	-1	LATVRIMATR	10	9	383.225	NaN	0	383.224	PEAK	HCD	FTMS	0	0	0	869	79604.2	0.630743	102	-0.630984	1	Oxidation (M)	_LATVRIM(Oxidation (M))ATR_	REV__A0A3Q7E9B4	2.41236	0.0737044				1	5.597	3008.5	0.01	14	854	869
SP4_DDA_Thao	895	5.4278	80	51223	28	0	22242	NaN			+	-1	VSSILSKPGREK	12	13	434.257	NaN	0	434.257	PEAK	HCD	FTMS	0	0	0	894	108876	0.787093	-937	NaN	1	Unmodified	_VSSILSKPGREK_	REV__A0A3Q7HWK7	0	0.0946093				1	5.599	3824.7	0.01	15	878	894
SP4_DDA_Thao	942	5.7122	80	27473	28	0	5153.3	NaN			+	-1	VCIKHSNVGK	10	10	381.21	NaN	0	381.209	PEAK	HCD	FTMS	0	0	0	941	53260.2	0.524061	81	-0.500478	1	Unmodified	_VCIKHSNVGK_	REV__A0A3Q7EUP2	0	0.0795292				1	5.596	2861.5	0.01	16	924	941
SP4_DDA_Thao	1005	6.095	80	28747	28	0	5808.2	NaN				-1		0	12	378.233	377.226	1	378.248	MULTI	HCD	FTMS	0	0	0	1004	7965.72	0.263183	-12	0.0738726	1				NaN	NaN				1	5.61	3912.9	0.01	17	986	1004
SP4_DDA_Thao	1032	6.2558	80	46751	28	0	9598.5	NaN			+	-1	VCIKHSNVGK	10	18	381.21	NaN	0	381.209	PEAK	HCD	FTMS	0	0	0	1031	68684.1	0.675827	169	-1.04371	1	Unmodified	_VCIKHSNVGK_	REV__A0A3Q7EUP2	0	0.0795292				1	5.61	4646.7	0.01	18	1012	1031
SP4_DDA_Thao	1100	6.6691	80	34932	28	0	3884.1	NaN				-1		0	17	377.232	376.225	1	378.248	MULTI	HCD	FTMS	0	0	0	1099	11957.8	0.49524	4	-0.0254641	1				NaN	NaN				1	5.625	4399.9	0.01	19	1079	1099
SP4_DDA_Thao	1108	6.713	80	24716	28	0	9493.3	NaN			+	-1	IVAPDAKIAIVK	12	8	413.267	NaN	0	413.266	PEAK	HCD	FTMS	0	0	0	1107	93550.6	0.833767	106	-0.654263	1	Unmodified	_IVAPDAKIAIVK_	REV__A0A220S8Z1	0	0.0826469				1	5.625	2585.2	0.01	20	1086	1107
SP4_DDA_Thao	1164	7.0523	80	39252	28	0	5612.9	NaN				-1	THDCLKVLR	9	15	381.21	NaN	0	381.209	PEAK	HCD	FTMS	0	0	0	1163	70330.7	0.692028	298	-1.83872	1	Unmodified	_THDCLKVLR_	A0A059WRQ4;Q88893	4.13698	0.0771155				1	5.631	4045	0.01	21	1141	1163
SP4_DDA_Thao	1239	7.5088	80	41274	28	0	10730	NaN				-1	MINVIPGLQR	10	15	380.891	NaN	0	380.89	PEAK	HCD	FTMS	0	0	0	1238	62730.9	0.694879	-25	0.153883	1	Unmodified	_MINVIPGLQR_	A0A3Q7IN70	2.61985	0.0929149				1	5.637	5283.8	0.01	22	1215	1238
SP4_DDA_Thao	1298	7.8668	80	42782	28	0	10098	NaN			+	-1	GCAIKGR	7	17	381.21	NaN	0	381.209	PEAK	HCD	FTMS	0	0	0	1297	66130.9	0.548622	-239	1.47482	1	Unmodified	_GCAIKGR_	REV__K4C3Z0	0	0.141373				1	5.639	3951.7	0.02	23	1273	1297
SP4_DDA_Thao	1305	7.9046	80	26246	28	0	8380	NaN			+	-1	LATVRIMATR	10	10	383.225	NaN	0	383.224	PEAK	HCD	FTMS	0	0	0	1304	80324	0.589822	-612	3.77997	1	Oxidation (M)	_LATVRIM(Oxidation (M))ATR_	REV__A0A3Q7E9B4	2.41236	0.0737044				1	5.639	3864.7	0.03	24	1279	1304
SP4_DDA_Thao	1370	8.2994	80	38088	28	0	10507	NaN				-1	LLLEEYFSK	9	14	381.21	NaN	0	381.209	PEAK	HCD	FTMS	0	0	0	1369	65965.3	0.547248	-169	1.04294	1	Unmodified	_LLLEEYFSK_	A0A220SAE9	0	0.0905187				1	5.633	4488	0.03	25	1343	1369
SP4_DDA_Thao	1486	9.008	80	39998	28	0	8437	NaN				-1	FWKLGFSTR	9	17	381.21	NaN	0	381.209	PEAK	HCD	FTMS	0	0	0	1485	72523.8	0.601658	-54	0.33237	1	Unmodified	_FWKLGFSTR_	A0A3Q7I0Q4	3.74637	0.0774507				1	5.636	5585.4	0.01	26	1458	1485
SP4_DDA_Thao	1967	11.963	80	7884.8	28	0	2202.7	NaN				-1	SAIWSILARLLVRIQK	16	4	934.088	NaN	0	934.088	PEAK	HCD	FTMS	0	0	0	-1	NaN	NaN	0	NaN	1	Unmodified	_SAIWSILARLLVRIQK_	A0A3Q7H3F0	0	0.162141				1	5.59	1368.9	0.01	27	1938	1966
SP4_DDA_Thao	1987	12.081	80	27478	28	0	3839.8	NaN				-1	PCYKWGNGGWQSSCCTTNLSMYPLPAVPNK	30	8	1745.28	NaN	0	1745.28	PEAK	HCD	FTMS	0	0	0	-1	NaN	NaN	0	NaN	1	Oxidation (M)	_PCYKWGNGGWQSSCCTTNLSM(Oxidation (M))YPLPAVPNK_	H1ZN91	3.49385	0.0984008				1	5.59	1599.7	0.01	28	1957	1986
SP4_DDA_Thao	1990	12.094	80	9692.8	28	0	3279.6	NaN			+	-1	TPSIKLISLLAFLMAPILSGLVIMAMLVR	29	3	1564.43	NaN	0	1564.43	PEAK	HCD	FTMS	0	0	0	-1	NaN	NaN	0	NaN	1	Oxidation (M)	_TPSIKLISLLAFLMAPILSGLVIM(Oxidation (M))AMLVR_	REV__A0A220S9M1	1.61039	0.0985148				1	5.589	896.9	0.01	29	1959	1989
SP4_DDA_Thao	1995	12.119	80	7694.1	28	0	2840.4	NaN			+	-1	NKSAPMDSDDEELDSFSVDEDDEFSMTK	28	3	1072.43	NaN	0	1072.43	PEAK	HCD	FTMS	0	0	0	-1	NaN	NaN	0	NaN	1	2 Oxidation (M)	_NKSAPM(Oxidation (M))DSDDEELDSFSVDEDDEFSM(Oxidation (M))TK_	REV__A0A3Q7FAX3	0	0.0770641				1	5.589	870.4	0.01	30	1963	1994
SP4_DDA_Thao	2001	12.15	80	10381	28	0	2965.9	NaN			+	-1	DNSRPLLRCVALHLLGSIFFIIALIIIVLLISPSK	35	4	1305.79	NaN	0	1305.79	PEAK	HCD	FTMS	0	0	0	-1	NaN	NaN	0	NaN	1	Unmodified	_DNSRPLLRCVALHLLGSIFFIIALIIIVLLISPSK_	REV__A0A3Q7H339	0	0.0925272				1	5.589	1251.5	0.01	31	1968	2000
SP4_DDA_Thao	2007	12.182	80	92264	28	0	14814	NaN				-1		0	20	684.203	NaN	0	684.201	PEAK	HCD	FTMS	0	0	0	2006	42081.7	0.388782	-19	0.119478	1				NaN	NaN				1	5.589	7056	0.05	32	1973	2006
SP4_DDA_Thao	2013	12.213	80	33825	28	0	6975.6	NaN				-1	MYAGGGGDFTGGGGGGGEGEGGGGDL	26	12	721.283	NaN	0	721.283	PEAK	HCD	FTMS	0	0	0	-1	NaN	NaN	0	NaN	1	Oxidation (M)	_M(Oxidation (M))YAGGGGDFTGGGGGGGEGEGGGGDL_	A0A3Q7JVG3	0	0.0732841				1	5.589	4663.2	0.01	33	1978	2012
SP4_DDA_Thao	2014	12.215	80	93459	28	0	9319.1	NaN				-1	PCSQKQQEHYVISKALAK	18	29	705.702	NaN	0	705.702	PEAK	HCD	FTMS	0	0	0	-1	NaN	NaN	0	NaN	2	Unmodified	_PCSQKQQEHYVISKALAK_	A0A3Q7IJJ4	3.44052	0.0950049				1	5.589	7978.7	0.01	34	1978	2012
SP4_DDA_Thao	2015	12.216	80	48534	28	0	4485.4	NaN				-1		0	19	876.265	NaN	0	876.265	PEAK	HCD	FTMS	0	0	0	-1	NaN	NaN	0	NaN	3				NaN	NaN				1	5.589	3528.7	0.01	35	1978	2012
SP4_DDA_Thao	2020	12.242	80	139390	28	0	10407	NaN				-1	LKNVVVDSNDNNSDYEDEK	19	30	733	NaN	0	733.114	PEAK	HCD	FTMS	0	0	0	2019	55224.5	1	0	0	1	Unmodified	_LKNVVVDSNDNNSDYEDEK_	A0A3Q7HZ00	3.33733	0.0825491				1	5.589	11273.5	0.01	36	1982	2019
SP4_DDA_Thao	2021	12.243	80	78935	28	0	7833	NaN			+	-1	GVLTVILKQLMTKK	14	27	794.497	NaN	0	794.497	PEAK	HCD	FTMS	0	0	0	-1	NaN	NaN	0	NaN	2	Oxidation (M)	_GVLTVILKQLM(Oxidation (M))TKK_	REV__A0A3Q7JTA1	0	0.0871505				1	5.589	5601.7	0.05	37	1982	2019
SP4_DDA_Thao	2022	12.245	80	62814	28	0	8677.5	NaN				-1		0	17	678.464	NaN	0	678.075	PEAK	HCD	FTMS	0	0	0	-1	NaN	NaN	0	NaN	3				NaN	NaN				1	5.589	4467.7	0.01	38	1982	2019
SP4_DDA_Thao	2025	12.258	80	69923	28	0	7086.6	NaN				-1		0	21	716.237	NaN	0	716.237	PEAK	HCD	FTMS	0	0	0	-1	NaN	NaN	0	NaN	1				NaN	NaN				1	5.589	7677.7	0.04	39	1984	2024
SP4_DDA_Thao	2026	12.26	80	53055	28	0	23381	NaN			+	-1	EAFVFPVIGQPLAAQVIAIHLLVRGLGVAISAAAMVAPGTLR	42	7	1418.49	NaN	0	1418.49	PEAK	HCD	FTMS	0	0	0	-1	NaN	NaN	0	NaN	2	Oxidation (M)	_EAFVFPVIGQPLAAQVIAIHLLVRGLGVAISAAAM(Oxidation (M))VAPGTLR_	REV__D6RT09	1.47913e-11	0.0738976				1	5.589	3242.5	0.01	40	1984	2024
SP4_DDA_Thao	2027	12.262	80	89510	28	0	15839	NaN			+	-1	STDDMFLFRSGHVCVNFS	18	20	712.316	NaN	0	712.316	PEAK	HCD	FTMS	0	0	0	-1	NaN	NaN	0	NaN	3	Oxidation (M)	_STDDM(Oxidation (M))FLFRSGHVCVNFS_	REV__A0A3Q7GXZ4	3.49385	0.076914				1	5.589	7947.1	0.01	41	1984	2024
SP4_DDA_Thao	2030	12.275	80	76586	28	0	8893.3	NaN				-1	LTALQFIGAAIIIGGLIFLRTK	22	23	777.15	NaN	0	777.15	PEAK	HCD	FTMS	0	0	0	-1	NaN	NaN	0	NaN	1	Unmodified	_LTALQFIGAAIIIGGLIFLRTK_	A0A220SCX4	0	0.0826227				1	5.589	5703.9	0.01	42	1986	2029
SP4_DDA_Thao	2034	12.294	80	138710	28	0	21096	NaN				-1		0	25	722.208	NaN	0	722.208	PEAK	HCD	FTMS	0	0	0	-1	NaN	NaN	0	NaN	1				NaN	NaN				1	5.589	9358.4	0.01	43	1989	2033
SP4_DDA_Thao	2038	12.313	80	41865	28	0	3899.8	NaN			+	-1	YDALSLYNGYLEQLLALLQRKPQYYADR	28	13	1689.38	NaN	0	1689.38	PEAK	HCD	FTMS	0	0	0	-1	NaN	NaN	0	NaN	1	Unmodified	_YDALSLYNGYLEQLLALLQRKPQYYADR_	REV__A0A3Q7H1X7	3.66129	0.161035				1	5.589	2062.6	0.01	44	1992	2037
SP4_DDA_Thao	2039	12.314	80	52216	28	0	10178	NaN			+	-1	DEEVIRSARLLESQLQNMEK	20	15	802.075	NaN	0	802.075	PEAK	HCD	FTMS	0	0	0	-1	NaN	NaN	0	NaN	2	Oxidation (M)	_DEEVIRSARLLESQLQNM(Oxidation (M))EK_	REV__A0A3Q7J3D8	3.05295	0.0748955				1	5.589	4227.7	0.01	45	1992	2037
SP4_DDA_Thao	2042	12.327	80	49171	28	0	24521	NaN				-1		0	8	617.146	NaN	0	617.146	PEAK	HCD	FTMS	0	0	0	-1	NaN	NaN	0	NaN	1				NaN	NaN				1	5.589	4414.4	0.01	46	1994	2041
SP4_DDA_Thao	2043	12.329	80	39885	28	0	9823	NaN				-1		0	14	899.605	NaN	0	899.605	PEAK	HCD	FTMS	0	0	0	-1	NaN	NaN	0	NaN	2				NaN	NaN				1	5.589	3039	0.01	47	1994	2041
SP4_DDA_Thao	2044	12.331	80	69912	28	0	7184.4	NaN			+	-1	CSNSNTYGDEEDQFFTDMR	19	25	772.632	NaN	0	772.46	PEAK	HCD	FTMS	0	0	0	-1	NaN	NaN	0	NaN	3	Unmodified	_CSNSNTYGDEEDQFFTDMR_	REV__G5CV42	0	0.0964431				1	5.589	7109.2	0.02	48	1994	2041
SP4_DDA_Thao	2045	12.333	80	50938	28	0	11121	NaN			+	-1	EEHTMFGFGVSYTLDTSTVGVVEFMPM	27	14	1020.45	NaN	0	1020.45	PEAK	HCD	FTMS	0	0	0	-1	NaN	NaN	0	NaN	4	3 Oxidation (M)	_EEHTM(Oxidation (M))FGFGVSYTLDTSTVGVVEFM(Oxidation (M))PM(Oxidation (M))_	REV__A0A494G8Q9	0.0946243	0.0693384				1	5.589	2794.1	0.01	49	1994	2041
SP4_DDA_Thao	2046	12.335	80	17057	28	0	3051.2	NaN				-1		0	8	646.512	NaN	0	646.512	PEAK	HCD	FTMS	0	0	0	-1	NaN	NaN	0	NaN	5				NaN	NaN				1	5.589	1544.4	0.01	50	1994	2041
SP4_DDA_Thao	2050	12.354	80	86076	28	0	11747	NaN				-1		0	27	814.616	NaN	0	814.616	PEAK	HCD	FTMS	0	0	0	-1	NaN	NaN	0	NaN	1				NaN	NaN				1	5.589	5658.4	0.02	51	1997	2049
SP4_DDA_Thao	2051	12.355	80	79847	28	0	10187	NaN				-1	NITSLEIEGCFHK	13	24	774.377	NaN	0	774.377	PEAK	HCD	FTMS	0	0	0	-1	NaN	NaN	0	NaN	2	Unmodified	_NITSLEIEGCFHK_	A0A3Q7F6A6	2.61985	0.105769				1	5.589	5180.8	0.01	52	1997	2049
SP4_DDA_Thao	2055	12.374	80	83006	28	0	7973.4	NaN			+	-1	VGGLTTIEKALKTR	14	28	743.951	NaN	0	743.951	PEAK	HCD	FTMS	0	0	0	-1	NaN	NaN	0	NaN	1	Unmodified	_VGGLTTIEKALKTR_	REV__A0A3Q7GBL1	0	0.162584				1	5.589	6979.2	0.01	53	2000	2054
SP4_DDA_Thao	2056	12.376	80	54644	28	0	9789.3	NaN			+	-1	NDTLVVVKDDDK	12	19	680.851	NaN	0	680.851	PEAK	HCD	FTMS	0	0	0	-1	NaN	NaN	0	NaN	2	Unmodified	_NDTLVVVKDDDK_	REV__A0A3Q7IZQ5	1.1154	0.148383				1	5.589	5515.6	0.01	54	2000	2054
SP4_DDA_Thao	2059	12.389	80	41741	28	0	18410	NaN			+	-1	GCAIKGR	7	15	381.209	NaN	0	381.209	PEAK	HCD	FTMS	0	0	0	2058	70015	0.53245	-33	0.231723	1	Unmodified	_GCAIKGR_	REV__K4C3Z0	0	0.141373				1	5.589	4561.8	0.02	55	2002	2058
SP4_DDA_Thao	2060	12.391	80	44259	28	0	3802.4	NaN			+	-1	TGTCRLVNFANAIQGQNKR	19	19	716.709	NaN	0	716.709	PEAK	HCD	FTMS	0	0	0	-1	NaN	NaN	0	NaN	2	Unmodified	_TGTCRLVNFANAIQGQNKR_	REV__A0A3Q7IAM1	3.33733	0.0944973				1	5.589	5091.6	0.01	56	2002	2058
SP4_DDA_Thao	2066	12.422	80	36349	28	0	12127	NaN				-1	VKGAPKR	7	13	378.249	NaN	0	378.248	PEAK	HCD	FTMS	0	0	0	2065	92432	0.542703	-37	0.258542	1	Unmodified	_VKGAPKR_	A0A3Q7HAJ2	0	0.152174				1	5.589	4249.8	0.01	57	2007	2065
SP4_DDA_Thao	2067	12.424	80	81343	28	0	8636.1	NaN			+	-1	EDSATTEQSSMEM	13	23	723.273	NaN	0	723.273	PEAK	HCD	FTMS	0	0	0	-1	NaN	NaN	0	NaN	2	Unmodified	_EDSATTEQSSMEM_	REV__A0A3Q7EYG7	0	0.10603				1	5.589	7012.1	0.01	58	2007	2065
SP4_DDA_Thao	2068	12.426	80	52278	28	0	7754.4	NaN				-1	TEHVKVISDLILDMHLKLVK	20	18	783.122	NaN	0	783.122	PEAK	HCD	FTMS	0	0	0	-1	NaN	NaN	0	NaN	3	Oxidation (M)	_TEHVKVISDLILDM(Oxidation (M))HLKLVK_	A0A3Q7FPT6	0.303944	0.0748958				1	5.589	3894.5	0.01	59	2007	2065
SP4_DDA_Thao	2071	12.438	80	41504	28	0	16097	NaN				-1		0	5	612.183	NaN	0	612.182	PEAK	HCD	FTMS	0	0	0	2070	103069	0.676282	-22	0.156615	1				NaN	NaN				1	5.589	3118	0.01	60	2009	2070
SP4_DDA_Thao	2072	12.44	80	60935	28	0	4336.7	NaN				-1	DGSDSSDSSSSSDDESDNENCGR	23	26	803.607	NaN	0	803.607	PEAK	HCD	FTMS	0	0	0	-1	NaN	NaN	0	NaN	2	Unmodified	_DGSDSSDSSSSSDDESDNENCGR_	K4CPK8	0	0.0967921				1	5.589	3986.1	0.01	61	2009	2070
SP4_DDA_Thao	2073	12.442	80	82387	28	0	17080	NaN				-1		0	21	667.174	666.167	1	667.175	MULTI	HCD	FTMS	0	0	0	2070	106904	0.910865	5	-0.0398016	3				NaN	NaN				1	5.589	6550.3	0.01	62	2009	2070
SP4_DDA_Thao	2074	12.444	80	59861	28	0	7322.3	NaN				-1	DMMECDAQRHPTMCAVQGP	19	20	761.296	NaN	0	761.296	PEAK	HCD	FTMS	0	0	0	-1	NaN	NaN	0	NaN	4	3 Oxidation (M)	_DM(Oxidation (M))M(Oxidation (M))ECDAQRHPTM(Oxidation (M))CAVQGP_	A0A3Q7EUY6	0	0.0908984				1	5.589	5202	0.01	63	2009	2070
SP4_DDA_Thao	2076	12.451	80	31816	28	0	3955.2	NaN				-1		0	14	721.184	NaN	0	721.184	PEAK	HCD	FTMS	0	0	0	-1	NaN	NaN	0	NaN	1				NaN	NaN				1	5.589	2823	0.01	64	2010	2075
SP4_DDA_Thao	2077	12.453	80	48147	28	0	8103.2	NaN				-1	MAMKKYLILSIFLLNLIFFR	20	16	844.821	NaN	0	844.821	PEAK	HCD	FTMS	0	0	0	-1	NaN	NaN	0	NaN	2	Acetyl (Protein N-term),Oxidation (M)	_(Acetyl (Protein N-term))M(Oxidation (M))AMKKYLILSIFLLNLIFFR_	A0A3Q7G4E2	0.0177283	0.0662954				1	5.589	3068.6	0.01	65	2010	2075
SP4_DDA_Thao	2080	12.465	80	56581	28	0	4574.5	NaN			+	-1	MEDTKSPVVKIWHEFDEFCR	20	20	851.736	NaN	0	851.736	PEAK	HCD	FTMS	0	0	0	-1	NaN	NaN	0	NaN	1	Unmodified	_MEDTKSPVVKIWHEFDEFCR_	REV__A0A3Q7IB78	3.14381	0.0940287				1	5.589	4341.5	0.01	66	2012	2079
SP4_DDA_Thao	2083	12.478	80	32936	28	0	8729.1	NaN			+	-1	TLASALCRTWMR	12	12	733.374	NaN	0	733.374	PEAK	HCD	FTMS	0	0	0	-1	NaN	NaN	0	NaN	1	Unmodified	_TLASALCRTWMR_	REV__A0A3Q7H418	0	0.148473				1	5.589	2744.3	0.01	67	2014	2082
SP4_DDA_Thao	2084	12.48	80	98991	28	0	7021.2	NaN				-1	MSCSSSSASEDEDEGFDSYR	20	32	754.605	NaN	0	754.605	PEAK	HCD	FTMS	0	0	0	-1	NaN	NaN	0	NaN	2	Oxidation (M)	_M(Oxidation (M))SCSSSSASEDEDEGFDSYR_	A0A3Q7F633	0	0.0722321				1	5.589	9053.1	0.01	68	2014	2082
SP4_DDA_Thao	2085	12.482	80	51754	28	0	4080.8	NaN				-1	LIICLVTLFSLIVAAIISASIILK	24	20	862.209	NaN	0	862.209	PEAK	HCD	FTMS	0	0	0	-1	NaN	NaN	0	NaN	3	Unmodified	_LIICLVTLFSLIVAAIISASIILK_	A0A3Q7FRR6	0	0.0970439				1	5.589	3786.8	0.01	69	2014	2082
SP4_DDA_Thao	2088	12.495	80	58792	28	0	8787	NaN			+	-1	KNNDSNNTSWFCRANK	16	17	978.439	NaN	0	978.439	PEAK	HCD	FTMS	0	0	0	-1	NaN	NaN	0	NaN	1	Unmodified	_KNNDSNNTSWFCRANK_	REV__A0A220SBA7	2.05726	0.162113				1	5.589	3290.7	0.01	70	2016	2087
SP4_DDA_Thao	2089	12.497	80	71022	28	0	7531.2	NaN				-1	GRSRGFPGNGFMPAEYDDGGYDR	23	25	846.365	NaN	0	846.365	PEAK	HCD	FTMS	0	0	0	-1	NaN	NaN	0	NaN	2	Oxidation (M)	_GRSRGFPGNGFM(Oxidation (M))PAEYDDGGYDR_	A0A3Q7G8C8	0.0130941	0.0755409				1	5.589	4605.1	0.01	71	2016	2087
SP4_DDA_Thao	2092	12.51	80	19426	28	0	2601.8	NaN			+	-1	KFLQLQLVPPFDMFLVK	17	10	693.729	NaN	0	693.729	PEAK	HCD	FTMS	0	0	0	-1	NaN	NaN	0	NaN	1	Oxidation (M)	_KFLQLQLVPPFDM(Oxidation (M))FLVK_	REV__A0A3Q7J0R2	0	0.0701896				1	5.589	1817.6	0.01	72	2018	2091
SP4_DDA_Thao	2093	12.512	80	14097	28	0	2545.7	NaN				-1	VSQKPKIVIIGAGIAGLTAAK	21	7	693.096	NaN	0	693.096	PEAK	HCD	FTMS	0	0	0	-1	NaN	NaN	0	NaN	2	Acetyl (Protein N-term)	_(Acetyl (Protein N-term))VSQKPKIVIIGAGIAGLTAAK_	A0A3Q7J3K7	0	0.0689804				1	5.589	1606.9	0.01	73	2018	2091
SP4_DDA_Thao	2098	12.537	80	48572	28	0	21658	NaN				-1	DAVECYCCYR	10	11	698.26	NaN	0	698.26	PEAK	HCD	FTMS	0	0	0	-1	NaN	NaN	0	NaN	1	Unmodified	_DAVECYCCYR_	A0A3Q7FCH5	0	0.100529				1	5.589	4366.5	0.01	74	2022	2097
SP4_DDA_Thao	2099	12.539	80	43613	28	0	4464	NaN				-1		0	17	809.269	NaN	0	809.269	PEAK	HCD	FTMS	0	0	0	-1	NaN	NaN	0	NaN	2				NaN	NaN				1	5.589	3210.6	0.01	75	2022	2097
SP4_DDA_Thao	2100	12.541	80	50787	28	0	3838.2	NaN			+	-1	VLAIKDIQATLKSISK	16	19	864.535	NaN	0	864.535	PEAK	HCD	FTMS	0	0	0	-1	NaN	NaN	0	NaN	3	Unmodified	_VLAIKDIQATLKSISK_	REV__A0A3Q7IME2	0	0.162141				1	5.589	3500.9	0.01	76	2022	2097
SP4_DDA_Thao	2105	12.566	80	33375	28	0	4120.4	NaN				-1	LKLAIALLSVVTIALALLGMLAVYRVR	27	12	966.278	NaN	0	966.278	PEAK	HCD	FTMS	0	0	0	-1	NaN	NaN	0	NaN	1	Oxidation (M)	_LKLAIALLSVVTIALALLGM(Oxidation (M))LAVYRVR_	A0A3Q7I3B4	0	0.0760822				1	5.589	2913.3	0.01	77	2026	2104
SP4_DDA_Thao	2106	12.568	80	62592	28	0	8085.4	NaN				-1	LTKYIGNVGLLVAFLVLVTLMIR	23	21	854.855	NaN	0	854.855	PEAK	HCD	FTMS	0	0	0	-1	NaN	NaN	0	NaN	2	Oxidation (M)	_LTKYIGNVGLLVAFLVLVTLM(Oxidation (M))IR_	A0A3Q7EM63	0	0.0767799				1	5.589	4140	0.01	78	2026	2104
SP4_DDA_Thao	2110	12.587	80	46835	28	0	7421.8	NaN			+	-1	DYFWGGKSMIFDHR	14	15	887.901	NaN	0	887.901	PEAK	HCD	FTMS	0	0	0	-1	NaN	NaN	0	NaN	1	Oxidation (M)	_DYFWGGKSM(Oxidation (M))IFDHR_	REV__A0A3Q7HZ07;REV__A0A3Q7IV10	6.10337	0.0974763				1	5.589	2906.8	0.01	79	2029	2109
SP4_DDA_Thao	2111	12.589	80	17732	28	0	2917.4	NaN			+	-1	QLVDLNTSLILNGIAKRLTGNPK	23	8	826.818	NaN	0	826.818	PEAK	HCD	FTMS	0	0	0	-1	NaN	NaN	0	NaN	2	Unmodified	_QLVDLNTSLILNGIAKRLTGNPK_	REV__R9W0T1	0	0.0948393				1	5.589	1360.7	0.01	80	2029	2109
SP4_DDA_Thao	2112	12.591	80	44713	28	0	8877.9	NaN			+	-1	LAMESIKSGDKSGALK	16	13	817.946	NaN	0	817.946	PEAK	HCD	FTMS	0	0	0	-1	NaN	NaN	0	NaN	3	Unmodified	_LAMESIKSGDKSGALK_	REV__A0A220SCD3	1.43938	0.162121				1	5.589	3462.5	0.01	81	2029	2109
SP4_DDA_Thao	2113	12.592	80	36366	28	0	8039.2	NaN				-1		0	14	733.601	NaN	0	733.601	PEAK	HCD	FTMS	0	0	0	-1	NaN	NaN	0	NaN	4				NaN	NaN				1	5.589	3367.6	0.01	82	2029	2109
SP4_DDA_Thao	2120	12.63	80	42627	28	0	3945.7	NaN				-1	ETGWPFCSDEDWNTKCPSGCR	21	17	863.679	NaN	0	863.679	PEAK	HCD	FTMS	0	0	0	-1	NaN	NaN	0	NaN	1	Unmodified	_ETGWPFCSDEDWNTKCPSGCR_	CON__P02672	0	0.0823871				1	5.589	2972.2	0.01	83	2035	2119
SP4_DDA_Thao	2121	12.632	80	54110	28	0	4856.3	NaN			+	-1	GLISVNLLLGVMLALK	16	18	835.52	NaN	0	835.52	PEAK	HCD	FTMS	0	0	0	-1	NaN	NaN	0	NaN	2	Oxidation (M)	_GLISVNLLLGVM(Oxidation (M))LALK_	REV__A0A3Q7IPG1	0	0.0862384				1	5.589	3412.2	0.01	84	2035	2119
SP4_DDA_Thao	2126	12.657	80	27676	28	0	3713.8	NaN			+	-1	SLSNALILGIAGASHILSVNLVLYILSFVLLSDNRK	36	10	1275.41	NaN	0	1275.41	PEAK	HCD	FTMS	0	0	0	-1	NaN	NaN	0	NaN	1	Unmodified	_SLSNALILGIAGASHILSVNLVLYILSFVLLSDNRK_	REV__A0A3Q7GM90	0	0.084506				1	5.589	2068.6	0.01	85	2039	2125
SP4_DDA_Thao	2132	12.688	80	19306	28	0	4249.3	NaN			+	-1	CIHSIELVIVYTRPPPPNLFAQTFQFQTFLSFSIDDGLK	39	6	1513.79	NaN	0	1513.79	PEAK	HCD	FTMS	0	0	0	-1	NaN	NaN	0	NaN	1	Unmodified	_CIHSIELVIVYTRPPPPNLFAQTFQFQTFLSFSIDDGLK_	REV__A0A3Q7HZR5	0.243476	0.079716				1	5.589	1386.8	0.01	86	2044	2131
SP4_DDA_Thao	2136	12.707	80	19708	28	0	4633.8	NaN				-1	LSDYGLSKLAGGGSRTNMSPMMMGTGYCAPEFEK	34	5	1822.32	NaN	0	1822.32	PEAK	HCD	FTMS	0	0	0	-1	NaN	NaN	0	NaN	1	Unmodified	_LSDYGLSKLAGGGSRTNMSPMMMGTGYCAPEFEK_	A0A3Q7GN63	0	0.157392				1	5.589	1791.8	0.01	87	2047	2135
SP4_DDA_Thao	2137	12.709	80	25447	28	0	5071.4	NaN			+	-1	ISPLQRLSFACHVLYPSANLIILIQLILSIK	31	6	1767.54	NaN	0	1767.54	PEAK	HCD	FTMS	0	0	0	-1	NaN	NaN	0	NaN	2	Unmodified	_ISPLQRLSFACHVLYPSANLIILIQLILSIK_	REV__A0A3Q7FSK9	0	0.149459				1	5.589	1653.3	0.01	88	2047	2135
SP4_DDA_Thao	2138	12.711	80	42450	28	0	6989.2	NaN				-1		0	16	515.146	1028.28	2	515.144	MULTI	HCD	FTMS	0	0	0	2135	82284.8	0.640534	-2	0.012208	3				NaN	NaN				1	5.589	4499.8	0.01	89	2047	2135
SP4_DDA_Thao	2141	12.724	80	223190	28	0	26373	NaN				-1		0	38	384.781	NaN	0	384.779	PEAK	HCD	FTMS	0	0	0	2140	71202.3	0.666444	-1	0.00603294	1				NaN	NaN				1	5.589	16257.3	0.13	90	2049	2140
SP4_DDA_Thao	2142	12.726	80	12874	28	0	3683.8	NaN				-1	NSSGQDDTPDLSMGMEEHITNSSGMDAVK	29	4	1551.13	NaN	0	1551.13	PEAK	HCD	FTMS	0	0	0	-1	NaN	NaN	0	NaN	2	3 Oxidation (M)	_NSSGQDDTPDLSM(Oxidation (M))GM(Oxidation (M))EEHITNSSGM(Oxidation (M))DAVK_	A0A3Q7HNH2	0	0.0920993				1	5.589	1235.3	0.01	91	2049	2140
SP4_DDA_Thao	2143	12.728	80	134650	28	0	23376	NaN				-1		0	32	419.316	NaN	0	419.316	PEAK	HCD	FTMS	0	0	0	-1	NaN	NaN	0	NaN	3				NaN	NaN				1	5.589	9385.3	0.12	92	2049	2140
SP4_DDA_Thao	2144	12.73	80	31355	28	0	3350.6	NaN			+	-1	EQTVVIKAVAYLIDKAPVYGLPEAR	25	13	915.186	NaN	0	915.186	PEAK	HCD	FTMS	0	0	0	-1	NaN	NaN	0	NaN	4	Unmodified	_EQTVVIKAVAYLIDKAPVYGLPEAR_	REV__H6WYS2	2.31325	0.0951714				1	5.589	2372.1	0.01	93	2049	2140
SP4_DDA_Thao	2147	12.742	80	49310	28	0	10698	NaN			+	-1	TLIQLVR	7	20	421.778	NaN	0	421.778	PEAK	HCD	FTMS	0	0	0	2146	91012.2	0.786942	-1	0.00618458	1	Unmodified	_TLIQLVR_	REV__A0A3Q7FZJ5	3.12776	0.0994751				1	5.589	4337.7	0.09	94	2051	2146
SP4_DDA_Thao	2148	12.745	80	130790	28	0	12729	NaN				-1		0	34	419.782	NaN	0	419.782	PEAK	HCD	FTMS	0	0	0	2146	240866	1	0	0	2				NaN	NaN				1	5.589	10122.4	0.17	95	2051	2146
SP4_DDA_Thao	2149	12.746	80	151500	28	0	14326	NaN				-1		0	40	367.802	NaN	0	367.801	PEAK	HCD	FTMS	0	0	0	2146	163678	1	0	0	3				NaN	NaN				1	5.589	12544.9	0.17	96	2051	2146
SP4_DDA_Thao	2150	12.748	80	94479	28	0	9070.4	NaN				-1		0	27	409.803	NaN	0	409.802	PEAK	HCD	FTMS	0	0	0	2146	137822	1	0	0	4				NaN	NaN				1	5.589	7872.4	0.09	97	2051	2146
SP4_DDA_Thao	2151	12.75	80	144400	28	0	16978	NaN			+	-1	MWCIHMSR	8	30	384.83	NaN	0	384.83	PEAK	HCD	FTMS	0	0	0	2146	130053	0.0359746	-2	0.0183229	5	2 Oxidation (M)	_M(Oxidation (M))WCIHM(Oxidation (M))SR_	REV__A0A3Q7HY78	0	0.0675686				1	5.589	11186.1	0.25	98	2051	2146
SP4_DDA_Thao	2153	12.757	80	136440	28	0	11897	NaN				-1		0	36	406.797	NaN	0	406.797	PEAK	HCD	FTMS	0	0	0	2152	35588.1	0.376335	1	-0.0154886	1				NaN	NaN				1	6.086	10469.8	0.19	99	2052	2152
SP4_DDA_Thao	2154	12.758	80	149340	28	0	19442	NaN				-1	LIIDLIGK	8	36	442.796	NaN	0	442.795	PEAK	HCD	FTMS	0	0	0	2152	127999	1	0	0	2	Unmodified	_LIIDLIGK_	A0A3Q7HVD6	0	0.097815				1	6.086	11043.2	0.15	100	2052	2152
SP4_DDA_Thao	2155	12.76	80	355710	28	0	145050	NaN				-1		0	36	391.285	390.278	1	391.285	MULTI	HCD	FTMS	0	0	0	2152	791541	0.277011	-11	0.0865831	3				NaN	NaN				1	6.086	24931	0.3	101	2052	2152
SP4_DDA_Thao	2156	12.762	80	985940	28	0	386710	NaN				-1	TGISVQQMMR	10	41	394.858	NaN	0	394.86	PEAK	HCD	FTMS	0	0	0	2152	280416	0.0262615	-1	0.014039	4	2 Oxidation (M)	_TGISVQQM(Oxidation (M))M(Oxidation (M))R_	A0A3Q7EPN6	0	0.0694436				1	6.086	62301.4	0.21	102	2052	2152
SP4_DDA_Thao	2157	12.764	80	538800	28	0	93680	NaN				-1	YLEEIGDEK	9	42	365.845	NaN	0	365.825	PEAK	HCD	FTMS	0	0	0	2152	94109.2	0.360126	-1	0.014039	5	Unmodified	_YLEEIGDEK_	A0A3Q7G6U9	0	0.0905187				1	6.086	36070.8	0.21	103	2052	2152
SP4_DDA_Thao	2158	12.766	80	730660	28	0	108450	NaN				-1	YSGYCDSQAR	10	45	402.833	NaN	0	402.843	PEAK	HCD	FTMS	0	0	0	-1	NaN	NaN	0	NaN	6	Unmodified	_YSGYCDSQAR_	A0A3Q7JX06	0	0.0929149				1	6.086	47350.1	0.17	104	2052	2152
SP4_DDA_Thao	2160	12.772	80	644700	28	0	99119	NaN				-1		0	28	452.818	NaN	0	452.824	PEAK	HCD	FTMS	0	0	0	2159	1.46321e+06	1	0	0	1				NaN	NaN				1	6.086	40754.4	0.22	105	2053	2159
SP4_DDA_Thao	2161	12.774	80	189050	28	0	19965	NaN				-1	LPSQLALNLK	10	39	548.84	NaN	0	548.742	PEAK	HCD	FTMS	0	0	0	-1	NaN	NaN	0	NaN	2	Unmodified	_LPSQLALNLK_	A0A3Q7FD09	0	0.100529				1	6.086	13350.3	0.14	106	2053	2159
SP4_DDA_Thao	2162	12.776	80	350390	28	0	72583	NaN			+	-1	GELRHMRAR	9	38	375.874	NaN	0	375.873	PEAK	HCD	FTMS	0	0	0	2159	738611	1	0	0	3	Unmodified	_GELRHMRAR_	REV__A0A3Q7HYY4	0	0.0886924				1	6.086	23012.2	0.24	107	2053	2159
SP4_DDA_Thao	2163	12.777	80	28964	28	0	3888	NaN			+	-1	LPNILIKIIKNAALR	15	11	845.561	NaN	0	845.561	PEAK	HCD	FTMS	0	0	0	-1	NaN	NaN	0	NaN	4	Unmodified	_LPNILIKIIKNAALR_	REV__A0A3Q7J3A4	0	0.162355				1	6.086	1879.8	0.03	108	2053	2159
SP4_DDA_Thao	2164	12.779	80	130060	28	0	25799	NaN				-1		0	25	684.204	683.196	1	684.2	MULTI	HCD	FTMS	0	0	0	2159	121978	0.730709	-2	0.0295277	5				NaN	NaN				1	6.086	8852.8	0.02	109	2053	2159
SP4_DDA_Thao	2167	12.792	80	90053	28	0	16690	NaN				-1		0	16	536.164	535.157	1	539.162	MULTI	HCD	FTMS	0	0	0	2166	207683	0.692556	-11	0.103675	1				NaN	NaN				1	6.086	6896.1	0.03	110	2055	2166
SP4_DDA_Thao	2168	12.794	80	40783	28	0	9028.2	NaN			+	-1	LSIIIAILIAFFLGILK	17	14	929.612	NaN	0	929.612	PEAK	HCD	FTMS	0	0	0	-1	NaN	NaN	0	NaN	2	Unmodified	_LSIIIAILIAFFLGILK_	REV__A0A3Q7H181;REV__A0A3Q7HXX4	0	0.1055				1	6.086	2957.2	0.02	111	2055	2166
SP4_DDA_Thao	2173	12.819	80	90602	28	0	9630.3	NaN				-1		0	27	476.199	475.192	1	476.201	MULTI	HCD	FTMS	0	0	0	2172	75326.6	0.499295	-7	0.0629368	1				NaN	NaN				1	6.086	8591.3	0.03	112	2059	2172
SP4_DDA_Thao	2176	12.832	80	311250	28	0	79088	NaN				-1	LPSQLALNLK	10	38	548.84	NaN	0	548.841	PEAK	HCD	FTMS	0	0	0	2175	140045	0.262921	6	-0.0505028	1	Unmodified	_LPSQLALNLK_	A0A3Q7FD09	0	0.100529				1	6.086	20976.8	0.03	113	2061	2175
SP4_DDA_Thao	2177	12.834	80	261730	28	0	38991	NaN			+	-1	ATKGSLRISR	10	31	544.828	NaN	0	544.827	PEAK	HCD	FTMS	0	0	0	2175	102055	0.416889	-1	0.00605392	2	Unmodified	_ATKGSLRISR_	REV__A0A3Q7HPL6	3.40839	0.153787				1	6.086	17109.8	0.03	114	2061	2175
SP4_DDA_Thao	2178	12.836	80	712240	28	0	161040	NaN				-1	YNQTKDESKR	10	40	634.815	NaN	0	634.819	PEAK	HCD	FTMS	0	0	0	-1	NaN	NaN	0	NaN	3	Unmodified	_YNQTKDESKR_	A0A220S630	0	0.153787				1	6.086	42875	0.12	115	2061	2175
SP4_DDA_Thao	2179	12.838	80	267230	28	0	32527	NaN				-1	PEGRGDLCGSMNK	13	37	710.817	NaN	0	710.818	PEAK	HCD	FTMS	0	0	0	2175	119107	0.763722	-1	0.00605392	4	Unmodified	_PEGRGDLCGSMNK_	A0A3Q7F991	2.85182	0.150286				1	6.086	20278.9	0.04	116	2061	2175
SP4_DDA_Thao	2180	12.839	80	264580	28	0	40441	NaN				-1	VEKISIEDVMK	11	39	645.852	NaN	0	645.852	PEAK	HCD	FTMS	0	0	0	-1	NaN	NaN	0	NaN	5	Unmodified	_VEKISIEDVMK_	K4BZ71	0	0.146063				1	6.086	18550	0.04	117	2061	2175
SP4_DDA_Thao	2181	12.841	80	244980	28	0	34242	NaN				-1	TLLSMCKMHR	10	41	638.82	NaN	0	638.819	PEAK	HCD	FTMS	0	0	0	2175	90263	0.45105	-1	0.00605392	6	Unmodified	_TLLSMCKMHR_	A0A3Q7H4Z7	0	0.142872				1	6.086	16663.8	0.03	118	2061	2175
SP4_DDA_Thao	2183	12.848	80	48226	28	0	13415	NaN			+	-1	CMEDVEKCCTDISGDDER	18	15	740.283	NaN	0	740.283	PEAK	HCD	FTMS	0	0	0	-1	NaN	NaN	0	NaN	1	Unmodified	_CMEDVEKCCTDISGDDER_	REV__A0A3Q7IS71	0	0.0829925				1	6.27	5393.9	0.02	119	2062	2182
SP4_DDA_Thao	2184	12.849	80	48283	28	0	8122.1	NaN			+	-1	GFRSLIIKMSPSNLTLLGQLK	21	17	772.787	NaN	0	772.787	PEAK	HCD	FTMS	0	0	0	-1	NaN	NaN	0	NaN	2	Unmodified	_GFRSLIIKMSPSNLTLLGQLK_	REV__A0A3Q7HMG1	0	0.094312				1	6.27	4846.9	0.02	120	2062	2182
SP4_DDA_Thao	2188	12.868	80	53988	28	0	19011	NaN				-1	YKTCVNDIR	9	16	584.792	NaN	0	584.792	PEAK	HCD	FTMS	0	0	0	-1	NaN	NaN	0	NaN	1	Unmodified	_YKTCVNDIR_	A0A3Q7EWY9;A0A3Q7EWZ3	0	0.139187				1	6.27	4977.7	0.04	121	2065	2187
SP4_DDA_Thao	2189	12.87	80	20154	28	0	3290.6	NaN				-1	VGRLSSAALQALIHLKYLAVSAR	23	9	813.154	NaN	0	813.154	PEAK	HCD	FTMS	0	0	0	-1	NaN	NaN	0	NaN	2	Unmodified	_VGRLSSAALQALIHLKYLAVSAR_	A0A3Q7I5I4	2.64888	0.0947703				1	6.27	1810.4	0.03	122	2065	2187
SP4_DDA_Thao	2192	12.883	80	81093	28	0	33409	NaN				-1	MGGHGHDEPFYIHAKHMYNLDRMSNQK	27	9	1623.23	NaN	0	1623.23	PEAK	HCD	FTMS	0	0	0	-1	NaN	NaN	0	NaN	1	2 Oxidation (M)	_M(Oxidation (M))GGHGHDEPFYIHAKHM(Oxidation (M))YNLDRMSNQK_	A0A3Q7GWI3	0	0.0759708				1	6.27	3693.8	0.01	123	2067	2191
SP4_DDA_Thao	2195	12.896	80	93218	28	0	18217	NaN			+	-1	SCMSDIEYSGR	11	19	440.844	NaN	0	440.844	PEAK	HCD	FTMS	0	0	0	2194	204721	0.42991	3	-0.0215263	1	Oxidation (M)	_SCM(Oxidation (M))SDIEYSGR_	REV__A0A3Q7HLW3	0	0.0714984				1	6.27	8477.1	0.07	124	2069	2194
SP4_DDA_Thao	2196	12.897	80	61094	28	0	10684	NaN				-1	HVLVDSLR	8	18	490.782	NaN	0	490.781	PEAK	HCD	FTMS	0	0	0	2194	21293.6	0.235872	2	-0.01542	2	Acetyl (Protein N-term)	_(Acetyl (Protein N-term))HVLVDSLR_	A0A494G9J5	6.45436	0.066047				1	6.27	4931.5	0.02	125	2069	2194
SP4_DDA_Thao	2203	12.935	80	72225	28	0	28959	NaN			+	-1	SSYLSNK	7	17	399.704	797.394	2	399.704	MULTI	HCD	FTMS	0	0	0	2202	162277	0.931131	-2	0.0120487	1	Unmodified	_SSYLSNK_	REV__A0A3Q7GIS7	13.2077	0.17739				1	6.595	5963.1	0.02	126	2075	2202
SP4_DDA_Thao	2204	12.937	80	78939	28	0	32887	NaN			+	-1	WIDDCQTHVRWECIDCCVMPTTDSR	25	9	1620.68	NaN	0	1620.68	PEAK	HCD	FTMS	0	0	0	-1	NaN	NaN	0	NaN	2	Unmodified	_WIDDCQTHVRWECIDCCVMPTTDSR_	REV__A0A3Q7F2S8	0	0.149516				1	6.595	3647.4	0.01	127	2075	2202
SP4_DDA_Thao	2207	12.95	80	9343.5	28	0	3407.7	NaN				-1	NSPGGHNLLSLTGSEPDATGSGTTTPGSSSSQGAEASNQFLGKR	44	3	1434.67	NaN	0	1434.67	PEAK	HCD	FTMS	0	0	0	-1	NaN	NaN	0	NaN	1	Acetyl (Protein N-term)	_(Acetyl (Protein N-term))NSPGGHNLLSLTGSEPDATGSGTTTPGSSSSQGAEASNQFLGKR_	A0A3Q7GY38	2.11115e-11	0.0878026				1	6.595	1712.3	0.01	128	2077	2206
SP4_DDA_Thao	2208	12.952	80	55813	28	0	17066	NaN			+	-1	YVIELCYMK	9	12	617.795	NaN	0	617.793	PEAK	HCD	FTMS	0	0	0	2206	77404.1	1	0	0	2	Oxidation (M)	_YVIELCYM(Oxidation (M))K_	REV__A0A3Q7J3L1;REV__I0IUQ9	5.36587	0.0782279				1	6.595	4226.5	0.01	129	2077	2206
SP4_DDA_Thao	2209	12.954	80	90141	28	0	21750	NaN				-1	WSNDQEQLCYNCDSCK	16	20	702.936	NaN	0	702.936	PEAK	HCD	FTMS	0	0	0	-1	NaN	NaN	0	NaN	3	Unmodified	_WSNDQEQLCYNCDSCK_	A0A3Q7J1F2	0	0.0979623				1	6.595	6741.5	0.02	130	2077	2206
SP4_DDA_Thao	2210	12.956	80	133010	28	0	12217	NaN			+	-1	VNTKDEQVLIIDANQDQIRK	20	31	780.755	NaN	0	780.755	PEAK	HCD	FTMS	0	0	0	-1	NaN	NaN	0	NaN	4	Unmodified	_VNTKDEQVLIIDANQDQIRK_	REV__A0A220SDB6	3.05295	0.0940287				1	6.595	9246.2	0.01	131	2077	2206
SP4_DDA_Thao	2211	12.958	80	101130	28	0	9105.2	NaN				-1	QVFTSCDDLLRK	12	26	741.376	NaN	0	741.353	PEAK	HCD	FTMS	0	0	0	-1	NaN	NaN	0	NaN	5	Unmodified	_QVFTSCDDLLRK_	A0A3Q7I8V2	6.68934	0.0834002				1	6.595	9973.1	0.01	132	2077	2206
SP4_DDA_Thao	2212	12.96	80	95647	28	0	23408	NaN			+	-1	LKLGSHVLGSFKDAASSGGNSQHSVLSGNSPNHVLGSFK	39	13	1307.67	NaN	0	1307.67	PEAK	HCD	FTMS	0	0	0	-1	NaN	NaN	0	NaN	6	Unmodified	_LKLGSHVLGSFKDAASSGGNSQHSVLSGNSPNHVLGSFK_	REV__A0A3Q7GYN9	4.85684e-12	0.091279				1	6.595	4751.7	0.01	133	2077	2206
SP4_DDA_Thao	2213	12.961	80	94665	28	0	10202	NaN				-1	WLTVVSVVTKNLLLVIVLIGLVQMVRR	27	18	1021.31	NaN	0	1021.31	PEAK	HCD	FTMS	0	0	0	-1	NaN	NaN	0	NaN	7	Unmodified	_WLTVVSVVTKNLLLVIVLIGLVQMVRR_	A0A3Q7EN03	0	0.0955186				1	6.595	6265.6	0.01	134	2077	2206
SP4_DDA_Thao	2215	12.968	80	68220	28	0	35764	NaN				-1	VGMIDQIK	8	13	452.251	NaN	0	452.25	PEAK	HCD	FTMS	0	0	0	2214	40308.5	0.644811	1	-0.0142422	1	Unmodified	_VGMIDQIK_	A0A3Q7I0H2	9.24053	0.0933723				1	6.595	6035.9	0.01	135	2078	2214
SP4_DDA_Thao	2216	12.97	80	59175	28	0	17785	NaN				-1	GTGDEPSEDIEAADSDFNGNHALSSLDAEGCGDERMLR	38	11	1351.91	NaN	0	1351.91	PEAK	HCD	FTMS	0	0	0	-1	NaN	NaN	0	NaN	2	Oxidation (M)	_GTGDEPSEDIEAADSDFNGNHALSSLDAEGCGDERM(Oxidation (M))LR_	A0A3Q7JK84	1.67311e-12	0.0738976				1	6.595	3102	0.01	136	2078	2214
SP4_DDA_Thao	2217	12.972	80	372010	28	0	15452	NaN			+	-1	TNIFDLEEQFVFPRSKLIR	19	32	784.762	NaN	0	784.762	PEAK	HCD	FTMS	0	0	0	-1	NaN	NaN	0	NaN	3	Unmodified	_TNIFDLEEQFVFPRSKLIR_	REV__A0A220S8N6	0.712473	0.0944973				1	6.595	22361.4	0.01	137	2078	2214
SP4_DDA_Thao	2218	12.974	80	197310	28	0	13571	NaN				-1		0	31	721.553	NaN	0	721.592	PEAK	HCD	FTMS	0	0	0	-1	NaN	NaN	0	NaN	4				NaN	NaN				1	6.595	15166.7	0.01	138	2078	2214
SP4_DDA_Thao	2219	12.976	80	76183	28	0	25036	NaN			+	-1	INLMLIVLFTTIVMLIMSKCTKGSSR	26	14	1514.33	NaN	0	1514.33	PEAK	HCD	FTMS	0	0	0	-1	NaN	NaN	0	NaN	5	Acetyl (Protein N-term),Oxidation (M)	_(Acetyl (Protein N-term))INLMLIVLFTTIVMLIM(Oxidation (M))SKCTKGSSR_	REV__K4CY13	3.9037	0.0713672				1	6.595	4037	0.01	139	2078	2214
SP4_DDA_Thao	2221	12.982	80	388330	28	0	14435	NaN				-1	RIANAQREQVILPSR	15	43	876.005	NaN	0	875.551	PEAK	HCD	FTMS	0	0	0	-1	NaN	NaN	0	NaN	1	Unmodified	_RIANAQREQVILPSR_	A0A3Q7FJD7	0	0.162355				1	6.595	22637.4	0.01	140	2079	2220
SP4_DDA_Thao	2222	12.984	80	168900	28	0	29325	NaN				-1	DEGDQEEKSKGHMIIFEEPMPLQMEEPLSEK	31	19	1823.83	NaN	0	1823.83	PEAK	HCD	FTMS	0	0	0	-1	NaN	NaN	0	NaN	2	Oxidation (M)	_DEGDQEEKSKGHM(Oxidation (M))IIFEEPMPLQMEEPLSEK_	K4C0G6	0	0.0862358				1	6.595	6863.3	0.01	141	2079	2220
SP4_DDA_Thao	2223	12.986	80	331070	28	0	15534	NaN			+	-1	NGWHCFCFLKTDETEMM	17	31	746.63	NaN	0	746.694	PEAK	HCD	FTMS	0	0	0	-1	NaN	NaN	0	NaN	3	2 Oxidation (M)	_NGWHCFCFLKTDETEM(Oxidation (M))M(Oxidation (M))_	REV__A0A3Q7EML7	0	0.0769894				1	6.595	21563.2	0.01	142	2079	2220
SP4_DDA_Thao	2226	12.999	80	26331	28	0	4717.4	NaN			+	-1	GEDIDLEDVSFRAIGANSLASHLHNGFKSGK	31	7	1642.82	NaN	0	1642.82	PEAK	HCD	FTMS	0	0	0	-1	NaN	NaN	0	NaN	1	Unmodified	_GEDIDLEDVSFRAIGANSLASHLHNGFKSGK_	REV__A0A3Q7EPG2	3.38836	0.160266				1	6.595	2112.8	0.01	143	2081	2225
SP4_DDA_Thao	2227	13.001	80	30821	28	0	10257	NaN				-1	HVFSNAVKGDTNLVLSPLSIQIVLGLIAAGSNGPTQNQLLSFLK	44	6	1525.52	NaN	0	1525.52	PEAK	HCD	FTMS	0	0	0	-1	NaN	NaN	0	NaN	2	Unmodified	_HVFSNAVKGDTNLVLSPLSIQIVLGLIAAGSNGPTQNQLLSFLK_	A0A3Q7GAG9	2.11115e-11	0.0797376				1	6.595	1566.9	0.02	144	2081	2225
SP4_DDA_Thao	2228	13.003	80	70883	28	0	12557	NaN				-1	ETKFASKIHMR	11	11	449.913	NaN	0	449.911	PEAK	HCD	FTMS	0	0	0	2225	118474	0.325931	19	-0.36601	3	Unmodified	_ETKFASKIHMR_	A0A3Q7E852	3.42451	0.093042				1	6.595	6143	0.01	145	2081	2225
SP4_DDA_Thao	2230	13.01	80	86733	28	0	22054	NaN			+	-1	GVNGTNVK	8	23	394.716	787.417	2	394.716	MULTI	HCD	FTMS	0	0	0	2229	61301.8	0.609127	1	-0.0161963	1	Unmodified	_GVNGTNVK_	REV__A0A3Q7JGZ4	16.9268	0.15505				1	6.657	7563.9	0.04	146	2082	2229
SP4_DDA_Thao	2231	13.011	80	70096	28	0	11404	NaN				-1	WNPDYRSR	8	26	365.179	NaN	0	365.178	PEAK	HCD	FTMS	0	0	0	2229	40250.1	0.378777	1	-0.0161963	2	Unmodified	_WNPDYRSR_	A0A3Q7G2Y3	4.35631	0.0769736				1	6.657	6157.8	0.02	147	2082	2229
SP4_DDA_Thao	2232	13.013	80	87793	28	0	29027	NaN				-1		0	21	425.214	424.207	1	425.213	MULTI	HCD	FTMS	0	0	0	2229	129404	0.486287	5	-0.0653191	3				NaN	NaN				1	6.657	6832.1	0.03	148	2082	2229
SP4_DDA_Thao	2233	13.015	80	403170	28	0	11988	NaN				-1	FYGSSLPRPRFYENPNGER	19	44	762.709	NaN	0	762.709	PEAK	HCD	FTMS	0	0	0	-1	NaN	NaN	0	NaN	4	Unmodified	_FYGSSLPRPRFYENPNGER_	A0A3Q7IC91	3.2874	0.0944973				1	6.657	27506.2	0.01	149	2082	2229
SP4_DDA_Thao	2234	13.017	80	386390	28	0	14055	NaN				-1		0	27	712.591	NaN	0	712.988	PEAK	HCD	FTMS	0	0	0	2229	9837.92	0.652895	-1	0.0105906	5				NaN	NaN				1	6.657	25143.3	0.03	150	2082	2229
SP4_DDA_Thao	2235	13.019	80	108250	28	0	26468	NaN			+	-1	VGEEDIK	7	27	395.203	NaN	0	395.203	PEAK	HCD	FTMS	0	0	0	2229	84096.4	1	0	0	6	Unmodified	_VGEEDIK_	REV__A0A3Q7FKK5	18.6847	0.0937409				1	6.657	8345.4	0.04	151	2082	2229
SP4_DDA_Thao	2237	13.026	80	587440	28	0	20100	NaN				-1		0	37	733.678	5128.69	7	733.908	MULTI	HCD	FTMS	0	0	0	2236	34700.9	1	0	0	1				NaN	NaN				1	6.657	38415	0.01	152	2083	2236
SP4_DDA_Thao	2238	13.028	80	374070	28	0	24266	NaN				-1	LLDPQDRVAHILPVIVNFSQDK	22	53	1259.19	NaN	0	1259.19	PEAK	HCD	FTMS	0	0	0	-1	NaN	NaN	0	NaN	2	Unmodified	_LLDPQDRVAHILPVIVNFSQDK_	A0A3Q7FVG6	4.4686	0.147572				1	6.657	18980.7	0.01	153	2083	2236
SP4_DDA_Thao	2239	13.03	80	101440	28	0	13382	NaN				-1		0	15	1546.97	NaN	0	1546.97	PEAK	HCD	FTMS	0	0	0	-1	NaN	NaN	0	NaN	3				NaN	NaN				1	6.657	4274.7	0.01	154	2083	2236
SP4_DDA_Thao	2240	13.031	80	563340	28	0	25174	NaN				-1	TLLLPAVLVLGLLLTLLFFR	20	40	742.487	NaN	0	742.476	PEAK	HCD	FTMS	0	0	0	-1	NaN	NaN	0	NaN	4	Unmodified	_TLLLPAVLVLGLLLTLLFFR_	A0A3Q7IA29	0	0.0959653				1	6.657	36156.5	0.03	155	2083	2236
SP4_DDA_Thao	2243	13.044	80	681200	28	0	25871	NaN				-1	NSDCTMRAYCDSDWATCPDSRR	22	65	908.69	NaN	0	908.69	PEAK	HCD	FTMS	0	0	0	-1	NaN	NaN	0	NaN	1	Unmodified	_NSDCTMRAYCDSDWATCPDSRR_	A0A3Q7I3R6	0	0.0945816				1	6.657	38532.7	0.02	156	2085	2242
SP4_DDA_Thao	2244	13.046	80	211710	28	0	38925	NaN				-1	MYIGDLIESSLQILVEASKIGLLVKILVIK	30	20	1670.99	NaN	0	1670.99	PEAK	HCD	FTMS	0	0	0	-1	NaN	NaN	0	NaN	2	Acetyl (Protein N-term)	_(Acetyl (Protein N-term))MYIGDLIESSLQILVEASKIGLLVKILVIK_	A0A3Q7ES50	0	0.0788781				1	6.657	8751	0.02	157	2085	2242
SP4_DDA_Thao	2245	13.048	80	281250	28	0	17054	NaN			+	-1	YQLRHAVNRETLWPIGMLDLK	21	47	1277.19	NaN	0	1277.19	PEAK	HCD	FTMS	0	0	0	-1	NaN	NaN	0	NaN	3	Unmodified	_YQLRHAVNRETLWPIGMLDLK_	REV__A0A3Q7GFL4	2.42642	0.159275				1	6.657	14444.8	0.02	158	2085	2242
SP4_DDA_Thao	2246	13.05	80	791000	28	0	17676	NaN				-1	SDVLDFHEMNNAGDR	15	53	860.372	NaN	0	860.372	PEAK	HCD	FTMS	0	0	0	-1	NaN	NaN	0	NaN	4	Unmodified	_SDVLDFHEMNNAGDR_	A0A3Q7HZK3	1.51108	0.106065				1	6.657	45614.2	0.06	159	2085	2242
SP4_DDA_Thao	2247	13.052	80	365380	28	0	17061	NaN			+	-1	HGNWCYSSCDK	11	33	707.269	NaN	0	707.28	PEAK	HCD	FTMS	0	0	0	-1	NaN	NaN	0	NaN	5	Unmodified	_HGNWCYSSCDK_	REV__A0A3Q7IW19	0	0.102775				1	6.657	25165.9	0.01	160	2085	2242
SP4_DDA_Thao	2248	13.054	80	619580	28	0	21118	NaN				-1	AMKQLQDEQESFRNEK	16	72	998.973	NaN	0	998.973	PEAK	HCD	FTMS	0	0	0	-1	NaN	NaN	0	NaN	6	Oxidation (M)	_AM(Oxidation (M))KQLQDEQESFRNEK_	A0A3Q7G393	5.60636	0.0859668				1	6.657	34741.2	0.02	161	2085	2242
SP4_DDA_Thao	2250	13.061	80	244040	28	0	15303	NaN				-1	MKISIIGVGLIGGSIALKLR	20	34	680.434	NaN	0	680.366	PEAK	HCD	FTMS	0	0	0	2249	6940.55	1	0	0	1	Unmodified	_MKISIIGVGLIGGSIALKLR_	A0A220SGR8	0.149624	0.0940292				1	6.657	15612.1	0.01	162	2086	2249
SP4_DDA_Thao	2251	13.062	80	912040	28	0	17952	NaN			+	-1	DTEEEEDFEDEDFADEER	18	43	764.283	NaN	0	764.407	PEAK	HCD	FTMS	0	0	0	2249	7384.6	0.564539	-1	0.0162563	2	Acetyl (Protein N-term)	_(Acetyl (Protein N-term))DTEEEEDFEDEDFADEER_	REV__A0A291HVH7	0	0.0723776				1	6.657	57112.8	0.01	163	2086	2249
SP4_DDA_Thao	2252	13.064	80	200160	28	0	15810	NaN			+	-1	SEMPFCLSSSAHLDCSIDGWGICCAMVSAHLSQSINDTM	39	39	1458.94	NaN	0	1458.94	PEAK	HCD	FTMS	0	0	0	-1	NaN	NaN	0	NaN	3	Unmodified	_SEMPFCLSSSAHLDCSIDGWGICCAMVSAHLSQSINDTM_	REV__A0A3Q7IEQ3	4.85684e-12	0.0931585				1	6.657	9517	0.01	164	2086	2249
SP4_DDA_Thao	2253	13.066	80	966680	28	0	21441	NaN				-1	YSSTSESSDSYSDSESDSEGR	21	34	754.622	NaN	0	754.649	PEAK	HCD	FTMS	0	0	0	-1	NaN	NaN	0	NaN	4	Unmodified	_YSSTSESSDSYSDSESDSEGR_	A0A3Q7EYF0	0.0059017	0.0962539				1	6.657	60248.2	0.03	165	2086	2249
SP4_DDA_Thao	2254	13.068	80	412800	28	0	12876	NaN			+	-1	CCMMIVFEEFNLLGDGNIDRYGIMRGCEDVK	31	76	1253.23	NaN	0	1253.23	PEAK	HCD	FTMS	0	0	0	-1	NaN	NaN	0	NaN	5	Oxidation (M)	_CCM(Oxidation (M))MIVFEEFNLLGDGNIDRYGIMRGCEDVK_	REV__A0A3Q7FCJ9	1.81735	0.075704				1	6.657	20228.6	0.01	166	2086	2249
SP4_DDA_Thao	2256	13.075	80	907410	28	0	30321	NaN			+	-1	KHGETKGGLNMVSDLDIETMNHFK	24	70	911.768	NaN	0	911.447	PEAK	HCD	FTMS	0	0	0	2255	19154	0.620001	1	-0.025548	1	2 Oxidation (M)	_KHGETKGGLNM(Oxidation (M))VSDLDIETM(Oxidation (M))NHFK_	REV__A0A0D3MT61	2.44041	0.0718447				1	6.657	51413.3	0.01	167	2087	2255
SP4_DDA_Thao	2257	13.077	80	135170	28	0	30018	NaN				-1	CPSMKMPNCCCNCNLCNCCPSISCSIPK	28	12	1771.17	NaN	0	1771.17	PEAK	HCD	FTMS	0	0	0	-1	NaN	NaN	0	NaN	2	2 Oxidation (M)	_CPSM(Oxidation (M))KM(Oxidation (M))PNCCCNCNLCNCCPSISCSIPK_	A0A3Q7H956	0	0.0729913				1	6.657	5336.2	0.01	168	2087	2255
SP4_DDA_Thao	2258	13.079	80	145410	28	0	26957	NaN			+	-1	ISLDVGPAADMEVNVDGGTQRGLALMEEEHKK	32	12	1713.33	NaN	0	1713.33	PEAK	HCD	FTMS	0	0	0	-1	NaN	NaN	0	NaN	3	Oxidation (M)	_ISLDVGPAADMEVNVDGGTQRGLALM(Oxidation (M))EEEHKK_	REV__CON__Q3ZAW8;REV__CON__Q9Z2K1	1.39335	0.0854601				1	6.657	5761.5	0.01	169	2087	2255
SP4_DDA_Thao	2259	13.081	80	157630	28	0	23368	NaN				-1	SGTGESFDHLDMDQLQGCLGEVLQQKR	27	19	1524.72	NaN	0	1524.72	PEAK	HCD	FTMS	0	0	0	-1	NaN	NaN	0	NaN	4	Unmodified	_SGTGESFDHLDMDQLQGCLGEVLQQKR_	A0A3Q7G3T7	3.77958	0.0859252				1	6.657	7208.5	0.01	170	2087	2255
SP4_DDA_Thao	2260	13.082	80	1335700	28	0	25253	NaN			+	-1	CYDETAETRDMETRTQEYK	19	43	814.678	NaN	0	814.678	PEAK	HCD	FTMS	0	0	0	-1	NaN	NaN	0	NaN	5	Oxidation (M)	_CYDETAETRDM(Oxidation (M))ETRTQEYK_	REV__A0A3Q7G6A4	3.33733	0.0752688				1	6.657	76453.1	0.05	171	2087	2255
SP4_DDA_Thao	2261	13.084	80	1169300	28	0	17694	NaN			+	-1	IQEFMYFGKSLFFILDIR	18	33	756.405	NaN	0	756.403	PEAK	HCD	FTMS	0	0	0	2255	68243.4	1	0	0	6	Unmodified	_IQEFMYFGKSLFFILDIR_	REV__A0A3Q7EXA2	1.53387	0.0829925				1	6.657	69465.3	0.01	172	2087	2255
SP4_DDA_Thao	2262	13.086	80	285950	28	0	17332	NaN				-1	NSILNEQTLTDK	12	34	688.358	NaN	0	688.192	PEAK	HCD	FTMS	0	0	0	-1	NaN	NaN	0	NaN	7	Unmodified	_NSILNEQTLTDK_	A0A3Q7G5F4	4.1542	0.103931				1	6.657	18214.3	0.01	173	2087	2255
SP4_DDA_Thao	2263	13.088	80	941680	28	0	14508	NaN			+	-1	DGENIQMNSFDSK	13	33	750.817	NaN	0	750.868	PEAK	HCD	FTMS	0	0	0	2255	96432.8	1	0	0	8	Oxidation (M)	_DGENIQM(Oxidation (M))NSFDSK_	REV__A0A220S8J4	0	0.0862705				1	6.657	58735.5	0.01	174	2087	2255
SP4_DDA_Thao	2264	13.09	80	1116900	28	0	20798	NaN			+	-1	SFGNWHRELRIR	12	44	785.922	NaN	0	786.186	PEAK	HCD	FTMS	0	0	0	-1	NaN	NaN	0	NaN	9	Unmodified	_SFGNWHRELRIR_	REV__A0A3Q7GXG7	6.68934	0.156092				1	6.657	65824.7	0.01	175	2087	2255
SP4_DDA_Thao	2265	13.092	80	247660	28	0	34097	NaN				-1	LLAMAAAERHLLEADYDEYADSSASGAAFCR	31	23	1687.78	NaN	0	1687.78	PEAK	HCD	FTMS	0	0	0	-1	NaN	NaN	0	NaN	10	Unmodified	_LLAMAAAERHLLEADYDEYADSSASGAAFCR_	A0A3Q7FSE6	0.36015	0.149399				1	6.657	9836.9	0.01	176	2087	2255
SP4_DDA_Thao	2266	13.094	80	1299500	28	0	29801	NaN				-1	MSNEALEAVKIGGSSKR	17	57	896.968	NaN	0	896.968	PEAK	HCD	FTMS	0	0	0	-1	NaN	NaN	0	NaN	11	Oxidation (M)	_M(Oxidation (M))SNEALEAVKIGGSSKR_	A0A3Q7GG74	5.38431	0.0857036				1	6.657	72860.6	0.01	177	2087	2255
SP4_DDA_Thao	2268	13.101	80	885550	28	0	18480	NaN				-1	KVLSILSLSTVLWINAQEK	19	29	714.756	NaN	0	714.756	PEAK	HCD	FTMS	0	0	0	-1	NaN	NaN	0	NaN	1	Unmodified	_KVLSILSLSTVLWINAQEK_	A0A220SHA6	0	0.0868962				1	6.696	53501.2	0.01	178	2088	2267
SP4_DDA_Thao	2269	13.102	80	252960	28	0	29994	NaN				-1	NAETLHLRYSSSSSFNTRSHSSINGFQFENMEMEDDNK	38	41	1489.98	NaN	0	1489.98	PEAK	HCD	FTMS	0	0	0	-1	NaN	NaN	0	NaN	2	Acetyl (Protein N-term),Oxidation (M)	_(Acetyl (Protein N-term))NAETLHLRYSSSSSFNTRSHSSINGFQFENM(Oxidation (M))EMEDDNK_	A0A3Q7GXL8	1.12377	0.0642759				1	6.696	11614.1	0.01	179	2088	2267
SP4_DDA_Thao	2270	13.104	80	1370400	28	0	24414	NaN				-1		0	37	783.197	NaN	0	783.078	PEAK	HCD	FTMS	0	0	0	2267	58675.3	1	0	0	3				NaN	NaN				1	6.696	81148.6	0.01	180	2088	2267
SP4_DDA_Thao	2271	13.106	80	996280	28	0	42346	NaN			+	-1	ISDTMKLPNSSDLEENTMSDMMTMR	25	56	986.408	NaN	0	986.408	PEAK	HCD	FTMS	0	0	0	-1	NaN	NaN	0	NaN	4	5 Oxidation (M)	_ISDTM(Oxidation (M))KLPNSSDLEENTM(Oxidation (M))SDM(Oxidation (M))M(Oxidation (M))TM(Oxidation (M))R_	REV__P49972	0.0478467	0.0916435				1	6.696	53576.4	0.02	181	2088	2267
SP4_DDA_Thao	2272	13.108	80	1076900	28	0	24934	NaN				-1	MLASGETVPENGGTDEK	17	70	896.899	NaN	0	896.899	PEAK	HCD	FTMS	0	0	0	-1	NaN	NaN	0	NaN	5	Acetyl (Protein N-term),Oxidation (M)	_(Acetyl (Protein N-term))M(Oxidation (M))LASGETVPENGGTDEK_	A0A3Q7GUW1	0	0.0919028				1	6.696	61322.6	0.01	182	2088	2267
SP4_DDA_Thao	2273	13.11	80	1360200	28	0	20124	NaN				-1	DNNRFHFFQGGLCSCGDYW	19	41	793.994	NaN	0	794.464	PEAK	HCD	FTMS	0	0	0	-1	NaN	NaN	0	NaN	6	Unmodified	_DNNRFHFFQGGLCSCGDYW_	A0A3Q7I871	0	0.0825491				1	6.696	80074.3	0.01	183	2088	2267
SP4_DDA_Thao	2274	13.112	80	1339600	28	0	21729	NaN				-1	YLQKCMRIQNCGR	13	50	871.918	NaN	0	871.95	PEAK	HCD	FTMS	0	0	0	-1	NaN	NaN	0	NaN	7	Oxidation (M)	_YLQKCM(Oxidation (M))RIQNCGR_	A0A3Q7FEE6	6.53298	0.0850689				1	6.696	75395.6	0.01	184	2088	2267
SP4_DDA_Thao	2275	13.114	80	1100600	28	0	20249	NaN				-1		0	28	729.516	NaN	0	729.525	PEAK	HCD	FTMS	0	0	0	-1	NaN	NaN	0	NaN	8				NaN	NaN				1	6.696	65565.5	0.01	185	2088	2267
SP4_DDA_Thao	2276	13.115	80	600250	28	0	22196	NaN				-1	ADTKLGKLFDIILLALILVSTLIIMMESVPQLDR	34	90	1272.39	NaN	0	1272.39	PEAK	HCD	FTMS	0	0	0	-1	NaN	NaN	0	NaN	9	2 Oxidation (M)	_ADTKLGKLFDIILLALILVSTLIIM(Oxidation (M))M(Oxidation (M))ESVPQLDR_	A0A220SG16	0.00751427	0.0704613				1	6.696	29212.1	0.01	186	2088	2267
SP4_DDA_Thao	2278	13.122	80	1170300	28	0	21035	NaN			+	-1	WQEKLEMYYTSRTANYQELYFGDR	24	78	1031.15	NaN	0	1031.15	PEAK	HCD	FTMS	0	0	0	-1	NaN	NaN	0	NaN	1	Unmodified	_WQEKLEMYYTSRTANYQELYFGDR_	REV__A0A3Q7I7Z3	2.50741	0.0950009				1	6.696	62094.4	0.01	187	2089	2277
SP4_DDA_Thao	2279	13.124	80	751030	28	0	19249	NaN				-1	DFVVMVSRLFVTEFFLR	17	31	707.712	NaN	0	707.754	PEAK	HCD	FTMS	0	0	0	-1	NaN	NaN	0	NaN	2	Oxidation (M)	_DFVVM(Oxidation (M))VSRLFVTEFFLR_	Q9LLB0	3.71974	0.0773462				1	6.696	45837.2	0.07	188	2089	2277
SP4_DDA_Thao	2280	13.126	80	956720	28	0	20833	NaN			+	-1	LMQMNMCKSMR	11	44	723.316	NaN	0	723.357	PEAK	HCD	FTMS	0	0	0	2277	59864.9	1	0	0	3	Oxidation (M)	_LM(Oxidation (M))QMNMCKSMR_	REV__A0A3Q7I9G8	2.39821	0.0958955				1	6.696	59828.9	0.04	189	2089	2277
SP4_DDA_Thao	2281	13.128	80	1412800	28	0	26703	NaN				-1	TSEEEDDFDDTDWDWMEVDD	20	44	837.289	NaN	0	837.672	PEAK	HCD	FTMS	0	0	0	-1	NaN	NaN	0	NaN	4	Oxidation (M)	_TSEEEDDFDDTDWDWM(Oxidation (M))EVDD_	A0A3Q7GGW8	0	0.0722321				1	6.696	80512.4	0.01	190	2089	2277
SP4_DDA_Thao	2283	13.135	80	683080	28	0	23802	NaN				-1		0	28	712.227	NaN	0	712.286	PEAK	HCD	FTMS	0	0	0	-1	NaN	NaN	0	NaN	1				NaN	NaN				1	6.696	43055.5	0.01	191	2090	2282
SP4_DDA_Thao	2284	13.136	80	1584500	28	0	22451	NaN			+	-1	GDYRLDWIEGRFIHYNGMM	19	39	802.368	NaN	0	802.087	PEAK	HCD	FTMS	0	0	0	2282	64506.2	1	0	0	2	2 Oxidation (M)	_GDYRLDWIEGRFIHYNGM(Oxidation (M))M(Oxidation (M))_	REV__A0A3Q7EFI8	0.712473	0.0714622				1	6.696	92074.7	0.01	192	2090	2282
SP4_DDA_Thao	2285	13.138	80	1447100	28	0	32992	NaN				-1		0	58	937.682	NaN	0	937.682	PEAK	HCD	FTMS	0	0	0	-1	NaN	NaN	0	NaN	3				NaN	NaN				1	6.696	79677.4	0.01	193	2090	2282
SP4_DDA_Thao	2286	13.14	80	204310	28	0	24700	NaN			+	-1	SMCAECMSPVDQTADENSPPLGDPISER	28	29	1563.14	NaN	0	1563.14	PEAK	HCD	FTMS	0	0	0	-1	NaN	NaN	0	NaN	4	2 Oxidation (M)	_SM(Oxidation (M))CAECM(Oxidation (M))SPVDQTADENSPPLGDPISER_	REV__A0A3Q7G898	0	0.0720383				1	6.696	9017.1	0.01	194	2090	2282
SP4_DDA_Thao	2287	13.142	80	1015800	28	0	18183	NaN			+	-1	HELVAESIQVQQMVATGAEM	20	32	735.018	NaN	0	735.092	PEAK	HCD	FTMS	0	0	0	2282	15020.5	1	0	0	5	2 Oxidation (M)	_HELVAESIQVQQM(Oxidation (M))VATGAEM(Oxidation (M))_	REV__A0A3Q7F327	0.149624	0.0717234				1	6.696	63446.4	0.03	195	2090	2282
SP4_DDA_Thao	2288	13.144	80	1217500	28	0	25794	NaN			+	-1	ETESAGHDYAYNDEEMQDR	19	43	759.294	NaN	0	759.248	PEAK	HCD	FTMS	0	0	0	2282	31511.8	0.986443	-2	0.0341377	6	Oxidation (M)	_ETESAGHDYAYNDEEM(Oxidation (M))QDR_	REV__A0A3Q7F9R0	0	0.0725917				1	6.696	71987.5	0.04	196	2090	2282
SP4_DDA_Thao	2290	13.151	80	1558600	28	0	25331	NaN				-1	IVKGPWIVKAAVGNYSACILGK	22	36	782.114	NaN	0	782.191	PEAK	HCD	FTMS	0	0	0	2289	59374.3	1	0	0	1	Unmodified	_IVKGPWIVKAAVGNYSACILGK_	A0A3Q7HSA3	0.000695136	0.0945816				1	6.696	91069.4	0.04	197	2091	2289
SP4_DDA_Thao	2291	13.153	80	305500	28	0	13389	NaN				-1	LSQGYGSSGDDLEDDACSR	19	35	677.945	NaN	0	677.902	PEAK	HCD	FTMS	0	0	0	2289	10008.2	0.263496	1	-0.0233288	2	Unmodified	_LSQGYGSSGDDLEDDACSR_	A0A3Q7J355	0	0.0964431				1	6.696	19296.7	0.01	198	2091	2289
SP4_DDA_Thao	2292	13.154	80	225120	28	0	17483	NaN				-1		0	33	1628.55	NaN	0	1628.55	PEAK	HCD	FTMS	0	0	0	-1	NaN	NaN	0	NaN	3				NaN	NaN				1	6.696	9336.7	0.01	199	2091	2289
SP4_DDA_Thao	2293	13.156	80	1145200	28	0	21651	NaN			+	-1	PLLSIVEWCQQIESDTTINSITYEK	25	70	989.827	NaN	0	989.827	PEAK	HCD	FTMS	0	0	0	-1	NaN	NaN	0	NaN	4	Unmodified	_PLLSIVEWCQQIESDTTINSITYEK_	REV__A0A220S761	2.37572	0.0971282				1	6.696	61341	0.01	200	2091	2289
SP4_DDA_Thao	2294	13.158	80	1514600	28	0	21735	NaN				-1	VREAFLMLVQDNQFIDMVYR	20	45	835.09	NaN	0	835.143	PEAK	HCD	FTMS	0	0	0	2289	34612.4	0.362657	-1	0.0161266	5	Oxidation (M)	_VREAFLMLVQDNQFIDM(Oxidation (M))VYR_	A0A3Q7E9J3	0.585041	0.076124				1	6.696	86965.9	0.01	201	2091	2289
SP4_DDA_Thao	2295	13.16	80	796410	28	0	27029	NaN			+	-1	SGTGEVR	7	32	705.351	704.344	1	705.175	MULTI	HCD	FTMS	0	0	0	2289	30982.6	0.868653	-2	0.0284624	6	Unmodified	_SGTGEVR_	REV__A0A3Q7H0E6	1.34921	0.179273				1	6.696	49158.6	0.04	202	2091	2289
SP4_DDA_Thao	2296	13.162	80	741450	28	0	21024	NaN			+	-1	GAYQDMIMLYSYIMRPR	17	30	708.677	NaN	0	708.639	PEAK	HCD	FTMS	0	0	0	2289	10476.9	0.905199	-2	0.0284624	7	Oxidation (M)	_GAYQDM(Oxidation (M))IMLYSYIMRPR_	REV__A0A3Q7J6U5	1.69153	0.0773484				1	6.696	44708.4	0.01	203	2091	2289
SP4_DDA_Thao	2297	13.164	80	1368300	28	0	26435	NaN				-1	ALQNPIKATTVYYSK	15	41	848.963	NaN	0	848.957	PEAK	HCD	FTMS	0	0	0	2289	83067.1	1	0	0	8	Unmodified	_ALQNPIKATTVYYSK_	A0A220SC04	3.53221	0.150614				1	6.696	77821	0.01	204	2091	2289
SP4_DDA_Thao	2298	13.165	80	1203800	28	0	21125	NaN				-1	ESNEPNWHLGWLSFEDCK	18	36	749.997	2246.97	3	750.716	MULTI	HCD	FTMS	0	0	0	-1	NaN	NaN	0	NaN	9	Unmodified	_ESNEPNWHLGWLSFEDCK_	A0A3Q7HWG0	0	0.0956359				1	6.696	72370	0.03	205	2091	2289
SP4_DDA_Thao	2299	13.167	80	1625200	28	0	22640	NaN			+	-1	PWKSEGDIEQNCNNEDGFENR	21	54	846.693	NaN	0	846.574	PEAK	HCD	FTMS	0	0	0	2289	11518	0.460875	-1	0.0161266	10	Unmodified	_PWKSEGDIEQNCNNEDGFENR_	REV__U5TQY2	2.42642	0.0823676				1	6.696	93084	0.01	206	2091	2289
SP4_DDA_Thao	2301	13.174	80	1476400	28	0	20499	NaN			+	-1	KKLLVFFLVTGVVLILLVILK	21	37	790.209	NaN	0	790.209	PEAK	HCD	FTMS	0	0	0	-1	NaN	NaN	0	NaN	1	Unmodified	_KKLLVFFLVTGVVLILLVILK_	REV__A0A220SAP6	0	0.094312				1	6.696	86150.8	0.01	207	2092	2300
SP4_DDA_Thao	2302	13.176	80	1252100	28	0	19166	NaN				-1	RLIIFIQSIFLWVILLSR	18	91	1115.69	NaN	0	1115.69	PEAK	HCD	FTMS	0	0	0	-1	NaN	NaN	0	NaN	2	Unmodified	_RLIIFIQSIFLWVILLSR_	A0A3Q7HQX2	0	0.0857467				1	6.696	63829.5	0.01	208	2092	2300
SP4_DDA_Thao	2303	13.178	80	1281200	28	0	23856	NaN				-1		0	39	754.576	NaN	0	754.507	PEAK	HCD	FTMS	0	0	0	2300	11146.2	0.52879	-1	0.0233288	3				NaN	NaN				1	6.696	76384.9	0.07	209	2092	2300
SP4_DDA_Thao	2304	13.18	80	1498700	28	0	24307	NaN				-1	DCNCVPTVTEMAGK	14	48	799.338	NaN	0	799.337	PEAK	HCD	FTMS	0	0	0	2300	187457	1	0	0	4	Oxidation (M)	_DCNCVPTVTEM(Oxidation (M))AGK_	A0A3Q7ELC9	3.64492	0.0862365				1	6.696	86835.2	0.01	210	2092	2300
SP4_DDA_Thao	2305	13.182	80	725120	28	0	26240	NaN			+	-1	EISFSSKNLQPNYWVNIKLLSAIDGFSDPIDMLTDR	36	78	1376.37	NaN	0	1376.37	PEAK	HCD	FTMS	0	0	0	-1	NaN	NaN	0	NaN	5	Unmodified	_EISFSSKNLQPNYWVNIKLLSAIDGFSDPIDMLTDR_	REV__K4C0M4	1.33929	0.0917609				1	6.696	32517.5	0.02	211	2092	2300
SP4_DDA_Thao	2306	13.183	80	1528700	28	0	26748	NaN			+	-1	EDADLVYKCRLGSYEGAIEDIR	22	50	858.081	NaN	0	858.264	PEAK	HCD	FTMS	0	0	0	2300	25422.3	0.390965	1	-0.0363789	6	Unmodified	_EDADLVYKCRLGSYEGAIEDIR_	REV__A0A3Q7ESL4	1.07774	0.0945624				1	6.696	87219.5	0.01	212	2092	2300
SP4_DDA_Thao	2307	13.185	80	1681500	28	0	22353	NaN				-1		0	52	873.283	NaN	0	873.283	PEAK	HCD	FTMS	0	0	0	-1	NaN	NaN	0	NaN	7				NaN	NaN				1	6.696	96119.1	0.01	213	2092	2300
SP4_DDA_Thao	2308	13.187	80	1567200	28	0	24970	NaN			+	-1	LDVVVVAVATMIKLLLALFVSR	22	42	796.158	NaN	0	796.247	PEAK	HCD	FTMS	0	0	0	2300	91686	1	0	0	8	Oxidation (M)	_LDVVVVAVATM(Oxidation (M))IKLLLALFVSR_	REV__K4BJB3	0	0.0765713				1	6.696	92241.1	0.01	214	2092	2300
SP4_DDA_Thao	2309	13.189	80	703150	28	0	17645	NaN				-1		0	31	715.578	NaN	0	715.67	PEAK	HCD	FTMS	0	0	0	-1	NaN	NaN	0	NaN	9				NaN	NaN				1	6.696	42151.8	0.04	215	2092	2300
SP4_DDA_Thao	2310	13.191	80	1394800	28	0	27610	NaN				-1		0	31	735.599	NaN	0	735.443	PEAK	HCD	FTMS	0	0	0	-1	NaN	NaN	0	NaN	10				NaN	NaN				1	6.696	82338.3	0.05	216	2092	2300
SP4_DDA_Thao	2311	13.193	80	75513	28	0	15114	NaN				-1		0	22	646.463	NaN	0	646.463	PEAK	HCD	FTMS	0	0	0	-1	NaN	NaN	0	NaN	11				NaN	NaN				1	6.696	5965.5	0.01	217	2092	2300
SP4_DDA_Thao	2312	13.194	80	1442700	28	0	25673	NaN				-1	MPSSDYFHCRCGTR	14	58	916.372	NaN	0	916.372	PEAK	HCD	FTMS	0	0	0	-1	NaN	NaN	0	NaN	12	Acetyl (Protein N-term),Oxidation (M)	_(Acetyl (Protein N-term))M(Oxidation (M))PSSDYFHCRCGTR_	K4C9V1	6.10337	0.0682179				1	6.696	80599.7	0.01	218	2092	2300
SP4_DDA_Thao	2313	13.196	80	335840	28	0	15073	NaN				-1		0	30	690.125	NaN	0	690.11	PEAK	HCD	FTMS	0	0	0	-1	NaN	NaN	0	NaN	13				NaN	NaN				1	6.696	20757.3	0.07	219	2092	2300
SP4_DDA_Thao	2314	13.198	80	133950	28	0	13999	NaN			+	-1	YEDFPAMQYR	10	29	660.292	NaN	0	660.664	PEAK	HCD	FTMS	0	0	0	-1	NaN	NaN	0	NaN	14	Unmodified	_YEDFPAMQYR_	REV__A0A3Q7JUV2	0.996883	0.100529				1	6.696	10198.3	0.01	220	2092	2300
SP4_DDA_Thao	2315	13.2	80	70870	28	0	15209	NaN			+	-1	NGDAQDSFRR	10	12	583.27	NaN	0	583.269	PEAK	HCD	FTMS	0	0	0	2300	77656.1	1	0	0	15	Unmodified	_NGDAQDSFRR_	REV__A0A3Q7H924	1.15907	0.0821685				1	6.696	6190	0.01	221	2092	2300
SP4_DDA_Thao	2316	13.202	80	1678900	28	0	34338	NaN			+	-1	TLVRQAMEPSSVVLCPVSGLNIHILPGR	28	70	1020.56	NaN	0	1020.56	PEAK	HCD	FTMS	0	0	0	-1	NaN	NaN	0	NaN	16	Oxidation (M)	_TLVRQAM(Oxidation (M))EPSSVVLCPVSGLNIHILPGR_	REV__A0A3Q7E9Z5	2.03054	0.0772874				1	6.696	89199.8	0.01	222	2092	2300
SP4_DDA_Thao	2317	13.204	80	283510	28	0	24922	NaN			+	-1	ERCSGGVADDEGGSGGGGEGDVSSPQNNTSVSM	33	25	1578.64	NaN	0	1578.64	PEAK	HCD	FTMS	0	0	0	-1	NaN	NaN	0	NaN	17	Unmodified	_ERCSGGVADDEGGSGGGGEGDVSSPQNNTSVSM_	REV__A0A3Q7EPH6	0	0.147268				1	6.696	11230.2	0.01	223	2092	2300
SP4_DDA_Thao	2319	13.21	80	318030	28	0	21846	NaN				-1	RNQQNGNHQVPDFAYSPNPRNGSSSSDR	28	44	1565.21	NaN	0	1565.21	PEAK	HCD	FTMS	0	0	0	-1	NaN	NaN	0	NaN	1	Unmodified	_RNQQNGNHQVPDFAYSPNPRNGSSSSDR_	A0A3Q7IPW6	3.66129	0.161035				1	6.696	14020.5	0.01	224	2093	2318
SP4_DDA_Thao	2320	13.212	80	59117	28	0	7146	NaN				-1	CPSCNGTGRVSCMCSR	16	20	635.582	NaN	0	635.846	PEAK	HCD	FTMS	0	0	0	2318	16828.7	0.997888	-1	0.0363789	2	Oxidation (M)	_CPSCNGTGRVSCM(Oxidation (M))CSR_	A0A3Q7GHB8	0	0.0777082				1	6.696	4189.1	0.01	225	2093	2318
SP4_DDA_Thao	2321	13.214	80	1678200	28	0	35153	NaN			+	-1	LSLEPLVKIGLDRPK	15	48	839.513	NaN	0	839.476	PEAK	HCD	FTMS	0	0	0	-1	NaN	NaN	0	NaN	3	Unmodified	_LSLEPLVKIGLDRPK_	REV__A0A3Q7G4D4	0.371413	0.16233				1	6.696	96135.9	0.04	226	2093	2318
SP4_DDA_Thao	2322	13.216	80	1544000	28	0	20769	NaN				-1	ECGKNSSSPCAACK	14	40	778.319	NaN	0	777.949	PEAK	HCD	FTMS	0	0	0	2318	42293	0.53121	-1	0.0363789	4	Unmodified	_ECGKNSSSPCAACK_	A0A3Q7F383	0	0.151044				1	6.696	91066.4	0.01	227	2093	2318
SP4_DDA_Thao	2323	13.218	80	1699900	28	0	24256	NaN				-1		0	49	842.591	2524.75	3	842.799	MULTI	HCD	FTMS	0	0	0	-1	NaN	NaN	0	NaN	5				NaN	NaN				1	6.696	97873.8	0.03	228	2093	2318
SP4_DDA_Thao	2325	13.225	80	1435200	28	0	24348	NaN			+	-1	DSDSDSGNLECEALDNYR	18	80	1051.41	NaN	0	1051.41	PEAK	HCD	FTMS	0	0	0	-1	NaN	NaN	0	NaN	1	Acetyl (Protein N-term)	_(Acetyl (Protein N-term))DSDSDSGNLECEALDNYR_	REV__A0A3Q7J454	0	0.0724677				1	6.696	75449.4	0.01	229	2094	2324
SP4_DDA_Thao	2326	13.226	80	164530	28	0	10291	NaN				-1	WTNPRTGQLSQNIYDAK	17	36	664.669	NaN	0	665.053	PEAK	HCD	FTMS	0	0	0	2324	27992.2	1	0	0	2	Unmodified	_WTNPRTGQLSQNIYDAK_	A0A220SDZ2	0	0.0834612				1	6.696	11314.2	0.02	230	2094	2324
SP4_DDA_Thao	2327	13.228	80	1847600	28	0	23336	NaN			+	-1	QITWVDISKLLQAELYQRPR	20	51	833.795	NaN	0	833.973	PEAK	HCD	FTMS	0	0	0	2324	18978.7	0.495186	-1	0.0141125	3	Acetyl (Protein N-term)	_(Acetyl (Protein N-term))QITWVDISKLLQAELYQRPR_	REV__A0A3Q7FZ97	1.32877	0.0687734				1	6.696	106614	0.03	231	2094	2324
SP4_DDA_Thao	2328	13.23	80	1475400	28	0	19694	NaN				-1	MAPLGDNNNNNVVVSNLKLERMLSMK	26	61	987.166	NaN	0	987.166	PEAK	HCD	FTMS	0	0	0	-1	NaN	NaN	0	NaN	4	Acetyl (Protein N-term),Oxidation (M)	_(Acetyl (Protein N-term))M(Oxidation (M))APLGDNNNNNVVVSNLKLERMLSMK_	A0A3Q7HFR2	2.19451	0.0671717				1	6.696	80486.6	0.02	232	2094	2324
SP4_DDA_Thao	2329	13.232	80	1922300	28	0	23748	NaN				-1		0	50	816.563	NaN	0	816.698	PEAK	HCD	FTMS	0	0	0	-1	NaN	NaN	0	NaN	5				NaN	NaN				1	6.696	111707	0.03	233	2094	2324
SP4_DDA_Thao	2330	13.234	80	398680	28	0	25738	NaN			+	-1	KGYDETGEDESTYDSTESGDGGRNEEEEAM	30	50	1644.13	NaN	0	1644.13	PEAK	HCD	FTMS	0	0	0	-1	NaN	NaN	0	NaN	6	Unmodified	_KGYDETGEDESTYDSTESGDGGRNEEEEAM_	REV__A0A3Q7HW89	0	0.161917				1	6.696	15593.6	0.01	234	2094	2324
SP4_DDA_Thao	2331	13.236	80	1623100	28	0	21424	NaN			+	-1	IKLNMIIASIILLSLPILSLYFR	23	58	882.217	NaN	0	882.217	PEAK	HCD	FTMS	0	0	0	-1	NaN	NaN	0	NaN	7	Unmodified	_IKLNMIIASIILLSLPILSLYFR_	REV__A0A220SAM8	0.0802102	0.082846				1	6.696	91086.1	0.01	235	2094	2324
SP4_DDA_Thao	2332	13.238	80	1007300	28	0	23810	NaN				-1	LIRAVFTDVIENKNYDEVLINK	22	110	1303.72	NaN	0	1303.72	PEAK	HCD	FTMS	0	0	0	-1	NaN	NaN	0	NaN	8	Unmodified	_LIRAVFTDVIENKNYDEVLINK_	A0A220S618	1.05334	0.159737				1	6.696	47897.4	0.02	236	2094	2324
SP4_DDA_Thao	2333	13.239	80	1579600	28	0	25236	NaN				-1	VLSMGYDDTAWPIQTKTGRHAGEVR	25	63	935.463	NaN	0	935.187	PEAK	HCD	FTMS	0	0	0	2324	73582.7	1	0	0	9	Oxidation (M)	_VLSM(Oxidation (M))GYDDTAWPIQTKTGRHAGEVR_	A0A3Q7FCN8	0.840578	0.0758577				1	6.696	87458.1	0.01	237	2094	2324
SP4_DDA_Thao	2334	13.241	80	1657500	28	0	22876	NaN			+	-1	YVYYVVMSTAVVLLVLSLLPLGKIVR	26	63	970.251	NaN	0	970.251	PEAK	HCD	FTMS	0	0	0	-1	NaN	NaN	0	NaN	10	Unmodified	_YVYYVVMSTAVVLLVLSLLPLGKIVR_	REV__K4CRM4	0	0.0833364				1	6.696	90425.3	0.01	238	2094	2324
SP4_DDA_Thao	2336	13.248	80	915130	28	0	22049	NaN				-1		0	86	1259.47	NaN	0	1259.47	PEAK	HCD	FTMS	0	0	0	-1	NaN	NaN	0	NaN	1				NaN	NaN				1	6.696	44036.9	0.02	239	2095	2335
SP4_DDA_Thao	2337	13.25	80	525130	28	0	20936	NaN				-1	SDCSSYCWNGR	11	31	696.261	NaN	0	696.134	PEAK	HCD	FTMS	0	0	0	2335	32990.4	1	0	0	2	Unmodified	_SDCSSYCWNGR_	A0A3Q7IW19	0	0.102775				1	6.696	33054.2	0.01	240	2095	2335
SP4_DDA_Thao	2338	13.252	80	1301200	28	0	23685	NaN				-1	MDDAYPSPAHPCSLDSTDSK	20	45	737.304	NaN	0	737.204	PEAK	HCD	FTMS	0	0	0	2335	22817.5	1	0	0	3	Oxidation (M)	_M(Oxidation (M))DDAYPSPAHPCSLDSTDSK_	A0A3Q7GAI0	4.1864	0.0720336				1	6.696	80008.8	0.01	241	2095	2335
SP4_DDA_Thao	2339	13.254	80	1416600	28	0	24775	NaN				-1		0	52	923.649	NaN	0	923.331	PEAK	HCD	FTMS	0	0	0	-1	NaN	NaN	0	NaN	4				NaN	NaN				1	6.696	78341.2	0.01	242	2095	2335
SP4_DDA_Thao	2340	13.255	80	1689600	28	0	21773	NaN				-1	ISGLALIFAGISIGGLTITNIVK	23	36	757.794	NaN	0	757.733	PEAK	HCD	FTMS	0	0	0	2335	15133.4	1	0	0	5	Unmodified	_ISGLALIFAGISIGGLTITNIVK_	A0A220SD08	0	0.0967921				1	6.696	103145	0.04	243	2095	2335
SP4_DDA_Thao	2341	13.257	80	1422800	28	0	23402	NaN			+	-1	NQHPRLQDESNEDMFWK	17	86	1095.49	NaN	0	1095.49	PEAK	HCD	FTMS	0	0	0	-1	NaN	NaN	0	NaN	6	Oxidation (M)	_NQHPRLQDESNEDM(Oxidation (M))FWK_	REV__A0A3Q7J2A3	3.03764	0.0984614				1	6.696	72845.7	0.02	244	2095	2335
SP4_DDA_Thao	2342	13.259	80	1163000	28	0	23212	NaN				-1	IFKSGELKIACECYHGCPEDNLSPFAFEK	29	90	1149.54	NaN	0	1149.54	PEAK	HCD	FTMS	0	0	0	-1	NaN	NaN	0	NaN	7	Unmodified	_IFKSGELKIACECYHGCPEDNLSPFAFEK_	K4DCG3	1.88163	0.0955676				1	6.696	58083	0.02	245	2095	2335
SP4_DDA_Thao	2343	13.261	80	1625300	28	0	28488	NaN			+	-1	WHSLLYAIRSMLYQMMAMSFKLLR	24	35	752.143	3004.54	4	752.391	MULTI	HCD	FTMS	0	0	0	2335	102258	1	0	0	8	Oxidation (M)	_WHSLLYAIRSM(Oxidation (M))LYQMMAMSFKLLR_	REV__A0A3Q7I674	0.898917	0.147648				1	6.696	96270.2	0.03	246	2095	2335
SP4_DDA_Thao	2344	13.263	80	1673000	28	0	29870	NaN				-1	PVKLTTAILSHLMSKTR	17	59	956.558	NaN	0	956.558	PEAK	HCD	FTMS	0	0	0	-1	NaN	NaN	0	NaN	9	Oxidation (M)	_PVKLTTAILSHLM(Oxidation (M))SKTR_	A0A3Q7G7W4	1.90446	0.0865107				1	6.696	91267.7	0.01	247	2095	2335
SP4_DDA_Thao	2345	13.265	80	2212900	28	0	26873	NaN				-1	NEFCMKETSKDNK	13	39	823.858	NaN	0	823.673	PEAK	HCD	FTMS	0	0	0	-1	NaN	NaN	0	NaN	10	Oxidation (M)	_NEFCM(Oxidation (M))KETSKDNK_	A0A220NKM4;A0A481RNL6;F5B9L7	3.88697	0.0865464				1	6.696	125929	0.01	248	2095	2335
SP4_DDA_Thao	2346	13.267	80	1907800	28	0	21741	NaN			+	-1	NTFDSCTQCSCDSR	14	52	869.313	NaN	0	868.927	PEAK	HCD	FTMS	0	0	0	-1	NaN	NaN	0	NaN	11	Unmodified	_NTFDSCTQCSCDSR_	REV__A0A3Q7HCV6	0	0.10628				1	6.696	109100	0.01	249	2095	2335
SP4_DDA_Thao	2347	13.268	80	1744000	28	0	19112	NaN			+	-1	FVAQEEKMGVDVVESDNDPPPR	22	40	820.057	NaN	0	820.105	PEAK	HCD	FTMS	0	0	0	-1	NaN	NaN	0	NaN	12	Unmodified	_FVAQEEKMGVDVVESDNDPPPR_	REV__A0A3Q7HN51	4.4686	0.0821455				1	6.696	100358	0.06	250	2095	2335
SP4_DDA_Thao	2348	13.27	80	1931500	28	0	31596	NaN				-1		0	55	969.668	NaN	0	969.668	PEAK	HCD	FTMS	0	0	0	-1	NaN	NaN	0	NaN	13				NaN	NaN				1	6.696	104991	0.01	251	2095	2335
SP4_DDA_Thao	2349	13.272	80	113200	28	0	39857	NaN			+	-1	VGEAAQK	7	26	351.691	NaN	0	351.691	PEAK	HCD	FTMS	0	0	0	2335	81021.4	1	0	0	14	Unmodified	_VGEAAQK_	REV__A0A3Q7F3Z4	27.3167	0.0904345				1	6.696	8846.9	0.01	252	2095	2335
SP4_DDA_Thao	2351	13.279	80	936750	28	0	21662	NaN				-1		0	28	708.158	NaN	0	708.129	PEAK	HCD	FTMS	0	0	0	-1	NaN	NaN	0	NaN	1				NaN	NaN				1	6.482	56409.9	0.04	253	2096	2350
SP4_DDA_Thao	2352	13.281	80	76532	28	0	16319	NaN				-1	SCPCYNYAMK	10	22	655.255	NaN	0	654.967	PEAK	HCD	FTMS	0	0	0	2350	22305.4	0.812797	2	-0.0412769	2	Oxidation (M)	_SCPCYNYAM(Oxidation (M))K_	A0A3Q7GM89	0	0.0817951				1	6.482	4947	0.01	254	2096	2350
SP4_DDA_Thao	2353	13.283	80	1705200	28	0	23524	NaN				-1	LQIGEITFSLKWNLNLPVKK	20	39	795.131	NaN	0	795.168	PEAK	HCD	FTMS	0	0	0	2350	109277	1	0	0	3	Acetyl (Protein N-term)	_(Acetyl (Protein N-term))LQIGEITFSLKWNLNLPVKK_	A0A3Q7JVU7	3.05295	0.0687732				1	6.482	99907.3	0.01	255	2096	2350
SP4_DDA_Thao	2354	13.284	80	1833100	28	0	22372	NaN				-1		0	48	828.619	NaN	0	828.562	PEAK	HCD	FTMS	0	0	0	2350	100680	1	0	0	4				NaN	NaN				1	6.482	105624	0.08	256	2096	2350
SP4_DDA_Thao	2355	13.286	80	1797400	28	0	19201	NaN				-1	MDDDNSSPQMCRPCVEEPQSQR	22	49	894.693	NaN	0	894.432	PEAK	HCD	FTMS	0	0	0	-1	NaN	NaN	0	NaN	5	Oxidation (M)	_M(Oxidation (M))DDDNSSPQMCRPCVEEPQSQR_	A0A3Q7FJF8	0	0.0765713				1	6.482	101700	0.01	257	2096	2350
SP4_DDA_Thao	2356	13.288	80	1435500	28	0	18776	NaN			+	-1	QNAEQSEEGAVVLK	14	37	751.379	NaN	0	751.348	PEAK	HCD	FTMS	0	0	0	-1	NaN	NaN	0	NaN	6	Unmodified	_QNAEQSEEGAVVLK_	REV__A0A494G8Q2	6.10337	0.104444				1	6.482	88497.4	0.01	258	2096	2350
SP4_DDA_Thao	2357	13.29	80	1921000	28	0	21264	NaN				-1	FIGLKKAVSIPILVTAFALFVQK	23	38	835.184	NaN	0	835.221	PEAK	HCD	FTMS	0	0	0	-1	NaN	NaN	0	NaN	7	Unmodified	_FIGLKKAVSIPILVTAFALFVQK_	A0A220SC59	0	0.0948393				1	6.482	110087	0.01	259	2096	2350
SP4_DDA_Thao	2358	13.292	80	1884300	28	0	19719	NaN				-1	MIEQYAELEERHIQLLARHR	20	55	851.112	2550.31	3	851.9	MULTI	HCD	FTMS	0	0	0	-1	NaN	NaN	0	NaN	8	Oxidation (M)	_M(Oxidation (M))IEQYAELEERHIQLLARHR_	A0A3Q7JYR4	3.05295	0.131407				1	6.482	108380	0.01	260	2096	2350
SP4_DDA_Thao	2359	13.294	80	1070800	28	0	20950	NaN			+	-1	MGGHGPR	7	40	727.331	726.324	1	727.343	MULTI	HCD	FTMS	0	0	0	-1	NaN	NaN	0	NaN	9	Oxidation (M)	_M(Oxidation (M))GGHGPR_	REV__A0A3Q7EZ38	0	0.117796				1	6.482	66410.4	0.01	261	2096	2350
SP4_DDA_Thao	2361	13.3	80	1830600	28	0	18148	NaN				-1	GVSLPLRILELGSGTGVVGIAAAAILGAK	29	57	901.877	NaN	0	901.877	PEAK	HCD	FTMS	0	0	0	-1	NaN	NaN	0	NaN	1	Unmodified	_GVSLPLRILELGSGTGVVGIAAAAILGAK_	A0A3Q7F8K8	0	0.0836396				1	6.482	102768	0.01	262	2097	2360
SP4_DDA_Thao	2362	13.302	80	1212500	28	0	19098	NaN			+	-1	KIMLVRNLNGYR	12	32	738.928	NaN	0	738.859	PEAK	HCD	FTMS	0	0	0	2360	41877.5	1	0	0	2	Unmodified	_KIMLVRNLNGYR_	REV__A0A3Q7FUF2	4.29863	0.158825				1	6.482	75453.1	0.01	263	2097	2360
SP4_DDA_Thao	2363	13.304	80	2127700	28	0	24292	NaN				-1	RSPRIVMVLYLESK	14	47	845.985	NaN	0	845.899	PEAK	HCD	FTMS	0	0	0	2360	56531.5	0.373615	-1	0.021595	3	Unmodified	_RSPRIVMVLYLESK_	A0A3Q7H7I4	6.10337	0.159775				1	6.482	122429	0.01	264	2097	2360
SP4_DDA_Thao	2364	13.306	80	1672600	28	0	23087	NaN			+	-1	GCVCGQAKCACGVPCCSCCK	20	34	793.625	NaN	0	793.373	PEAK	HCD	FTMS	0	0	0	-1	NaN	NaN	0	NaN	4	Unmodified	_GCVCGQAKCACGVPCCSCCK_	REV__CON__P67983	0	0.0821401				1	6.482	98756	0.01	265	2097	2360
SP4_DDA_Thao	2365	13.308	80	1279100	28	0	19061	NaN			+	-1	FSLLLPPWPMKWMKLVVM	18	36	750.077	NaN	0	750.037	PEAK	HCD	FTMS	0	0	0	2360	22952.6	1	0	0	5	2 Oxidation (M)	_FSLLLPPWPM(Oxidation (M))KWM(Oxidation (M))KLVVM_	REV__A0A3Q7FZ19	3.49385	0.071846				1	6.482	79098.6	0.01	266	2097	2360
SP4_DDA_Thao	2366	13.31	80	748810	28	0	25940	NaN				-1	KGYGMECDWWSLGAIMYEMLIGYPPFYADDPITTCRK	37	76	1479	NaN	0	1479	PEAK	HCD	FTMS	0	0	0	-1	NaN	NaN	0	NaN	6	Unmodified	_KGYGMECDWWSLGAIMYEMLIGYPPFYADDPITTCRK_	A0A3Q7HQ71	0.299908	0.0912556				1	6.482	32302.7	0.02	267	2097	2360
SP4_DDA_Thao	2367	13.311	80	1544700	28	0	23723	NaN			+	-1	GTEMVEIEGNWEKKSLGEYYNMAGK	25	63	955.117	NaN	0	955.117	PEAK	HCD	FTMS	0	0	0	-1	NaN	NaN	0	NaN	7	Unmodified	_GTEMVEIEGNWEKKSLGEYYNMAGK_	REV__A0A3Q7ESN2	0.328453	0.0952594				1	6.482	85087.9	0.04	268	2097	2360
SP4_DDA_Thao	2368	13.313	80	1437100	28	0	19910	NaN			+	-1	CIPMEMEYFPKNLVYDTYLEYIK	23	63	987.138	NaN	0	987.621	PEAK	HCD	FTMS	0	0	0	-1	NaN	NaN	0	NaN	8	Unmodified	_CIPMEMEYFPKNLVYDTYLEYIK_	REV__A0A3Q7EP48	2.57686	0.0827891				1	6.482	77486.8	0.01	269	2097	2360
SP4_DDA_Thao	2370	13.32	80	742810	28	0	20036	NaN			+	-1	IFLIWYNNTTFIMVPKQNNLFEKPPLEFLGYM	32	91	1318.34	NaN	0	1318.34	PEAK	HCD	FTMS	0	0	0	-1	NaN	NaN	0	NaN	1	2 Oxidation (M)	_IFLIWYNNTTFIM(Oxidation (M))VPKQNNLFEKPPLEFLGYM(Oxidation (M))_	REV__A0A3Q7FHN1	1.66209	0.0713528				1	6.482	35522.3	0.02	270	2098	2369
SP4_DDA_Thao	2371	13.322	80	217330	28	0	21767	NaN			+	-1	LVLVVRYAFLIVIKIATK	18	34	687.116	NaN	0	687.396	PEAK	HCD	FTMS	0	0	0	2369	6933.15	0.266975	2	-0.0449924	2	Unmodified	_LVLVVRYAFLIVIKIATK_	REV__A0A3Q7FJ79	0	0.0950049				1	6.482	14104	0.01	271	2098	2369
SP4_DDA_Thao	2372	13.324	80	1771000	28	0	24741	NaN			+	-1	KDPMMVDFICIDFENETFK	19	42	793.694	2378.06	3	794.027	MULTI	HCD	FTMS	0	0	0	2369	106772	1	0	0	3	Unmodified	_KDPMMVDFICIDFENETFK_	REV__A0A220SE68	3.23852	0.0854005				1	6.482	103478	0.01	272	2098	2369
SP4_DDA_Thao	2373	13.326	80	1462000	28	0	27730	NaN			+	-1	VARIQLLELVLSPSLNRTSTAVFLLGVK	28	55	1013.28	NaN	0	1013.28	PEAK	HCD	FTMS	0	0	0	-1	NaN	NaN	0	NaN	4	Unmodified	_VARIQLLELVLSPSLNRTSTAVFLLGVK_	REV__A0A3Q7G7V3	0	0.0956342				1	6.482	78073.6	0.01	273	2098	2369
SP4_DDA_Thao	2374	13.327	80	2018400	28	0	24786	NaN				-1	ELYPYITQIVLLESNSTFTGLAKLHNFALNRDQFK	35	49	817.636	4083.14	5	817.736	MULTI	HCD	FTMS	0	0	0	2369	19181.9	1	0	0	5	Unmodified	_ELYPYITQIVLLESNSTFTGLAKLHNFALNRDQFK_	A0A3Q7J6S0	1.43791	0.0814184				1	6.482	117517	0.01	274	2098	2369
SP4_DDA_Thao	2375	13.329	80	1709200	28	0	27937	NaN				-1	NCISQGKFKEALLTYTHNR	19	27	760.726	NaN	0	760.702	PEAK	HCD	FTMS	0	0	0	-1	NaN	NaN	0	NaN	6	Unmodified	_NCISQGKFKEALLTYTHNR_	A0A3Q7G718	3.33733	0.0944973				1	6.482	100124	0.07	275	2098	2369
SP4_DDA_Thao	2377	13.336	80	122890	28	0	24508	NaN				-1	CITIVMGDGAEGK	13	25	675.823	NaN	0	676.042	PEAK	HCD	FTMS	0	0	0	2376	18585.8	1	0	0	1	Unmodified	_CITIVMGDGAEGK_	A0A3Q7EFS4	0.772524	0.105953				1	6.482	8954.2	0.02	276	2099	2376
SP4_DDA_Thao	2378	13.338	80	1796600	28	0	34057	NaN				-1	AVYDSQERNRNWMR	14	55	912.929	NaN	0	912.929	PEAK	HCD	FTMS	0	0	0	-1	NaN	NaN	0	NaN	2	Unmodified	_AVYDSQERNRNWMR_	A0A3Q7EIF4	6.10337	0.159775				1	6.482	99836.9	0.01	277	2099	2376
SP4_DDA_Thao	2379	13.34	80	2224100	28	0	26849	NaN				-1	TKENVVDYPSSDDMMNQQSTK	21	32	811.69	NaN	0	811.861	PEAK	HCD	FTMS	0	0	0	-1	NaN	NaN	0	NaN	3	Oxidation (M)	_TKENVVDYPSSDDM(Oxidation (M))MNQQSTK_	A0A3Q7EDE9	2.88185	0.0763316				1	6.482	127512	0.02	278	2099	2376
SP4_DDA_Thao	2380	13.341	80	1787500	28	0	29253	NaN				-1		0	57	879.618	NaN	0	879.614	PEAK	HCD	FTMS	0	0	0	2376	129070	1	0	0	4				NaN	NaN				1	6.482	102296	0.07	279	2099	2376
SP4_DDA_Thao	2381	13.343	80	1876000	28	0	24984	NaN				-1		0	50	861.344	6022.36	7	861.807	MULTI	HCD	FTMS	0	0	0	2376	10402.9	0.340446	2	-0.052865	5				NaN	NaN				1	6.482	106833	0.01	280	2099	2376
SP4_DDA_Thao	2382	13.345	80	2141300	28	0	25540	NaN				-1	HPNISPTLGMLKNSGQLNLLLPK	23	33	829.133	NaN	0	829.035	PEAK	HCD	FTMS	0	0	0	2376	19040.3	0.405764	-1	0.0159369	6	Unmodified	_HPNISPTLGMLKNSGQLNLLLPK_	A0A3Q7JDF5	0.015143	0.0828474				1	6.482	123417	0.01	281	2099	2376
SP4_DDA_Thao	2383	13.347	80	1724900	28	0	26731	NaN				-1	SMMHEEYGFGGLMTLDAGTTDK	22	28	797.681	NaN	0	797.637	PEAK	HCD	FTMS	0	0	0	2376	91725.3	1	0	0	7	Unmodified	_SMMHEEYGFGGLMTLDAGTTDK_	A0A220SG01	0	0.0965291				1	6.482	100192	0.03	282	2099	2376
SP4_DDA_Thao	2384	13.349	80	371260	28	0	18875	NaN				-1	WNVLTLNDMIHNYDMVEMLGNCTEK	25	57	1528.69	NaN	0	1528.69	PEAK	HCD	FTMS	0	0	0	-1	NaN	NaN	0	NaN	8	Oxidation (M)	_WNVLTLNDM(Oxidation (M))IHNYDMVEMLGNCTEK_	A0A3Q7FQY0	4.0341	0.0852331				1	6.482	16184.9	0.02	283	2099	2376
SP4_DDA_Thao	2385	13.351	80	1912600	28	0	29061	NaN				-1	AQTSFGLLATVLLLLLVVLAEGGPPK	26	43	888.199	NaN	0	888.031	PEAK	HCD	FTMS	0	0	0	-1	NaN	NaN	0	NaN	9	Acetyl (Protein N-term)	_(Acetyl (Protein N-term))AQTSFGLLATVLLLLLVVLAEGGPPK_	A0A3Q7IK39	0.0166005	0.0726769				1	6.482	108668	0.04	284	2099	2376
SP4_DDA_Thao	2386	13.353	80	957680	28	0	17505	NaN			+	-1	KTSRYYIVHIFQTQFPR	17	34	728.728	NaN	0	728.726	PEAK	HCD	FTMS	0	0	0	2376	96852.8	1	0	0	10	Unmodified	_KTSRYYIVHIFQTQFPR_	REV__A0A3Q7GN85	0.465637	0.0955415				1	6.482	60735.8	0.03	285	2099	2376
SP4_DDA_Thao	2387	13.355	80	1336900	28	0	25546	NaN				-1	TVWRIHDVLQKEAVLQK	17	61	1032.1	NaN	0	1032.1	PEAK	HCD	FTMS	0	0	0	-1	NaN	NaN	0	NaN	11	Unmodified	_TVWRIHDVLQKEAVLQK_	A0A3Q7HEU2	1.247	0.16139				1	6.482	70695.7	0.01	286	2099	2376
SP4_DDA_Thao	2388	13.356	80	1622100	28	0	23261	NaN				-1	AEVTEDDLGNMQYLKAVIKETFR	23	51	890.789	NaN	0	890.755	PEAK	HCD	FTMS	0	0	0	-1	NaN	NaN	0	NaN	12	Unmodified	_AEVTEDDLGNMQYLKAVIKETFR_	A0A3Q7GEF0	2.61254	0.0947712				1	6.482	91777.1	0.01	287	2099	2376
SP4_DDA_Thao	2389	13.358	80	1637100	28	0	28470	NaN				-1	IARKPGK	7	29	769.505	768.498	1	769.426	MULTI	HCD	FTMS	0	0	0	-1	NaN	NaN	0	NaN	13	Unmodified	_IARKPGK_	A0A3Q7GEY9	0	0.24548				1	6.482	97598.3	0.01	288	2099	2376
SP4_DDA_Thao	2391	13.365	80	1377400	28	0	21124	NaN			+	-1	HSESPKSMPPTMDDSTPVK	19	79	1043.97	NaN	0	1043.97	PEAK	HCD	FTMS	0	0	0	-1	NaN	NaN	0	NaN	1	Oxidation (M)	_HSESPKSM(Oxidation (M))PPTMDDSTPVK_	REV__A0A3Q7HAR3	4.98331	0.0966768				1	6.459	73025.3	0.01	289	2100	2390
SP4_DDA_Thao	2392	13.367	80	324350	28	0	31992	NaN				-1		0	27	1821.15	NaN	0	1821.15	PEAK	HCD	FTMS	0	0	0	-1	NaN	NaN	0	NaN	2				NaN	NaN				1	6.459	12024.1	0.01	290	2100	2390
SP4_DDA_Thao	2393	13.369	80	575880	28	0	17654	NaN			+	-1	ISCANANEDNFYQDRCSVYCR	21	99	1342.56	NaN	0	1342.56	PEAK	HCD	FTMS	0	0	0	-1	NaN	NaN	0	NaN	3	Acetyl (Protein N-term)	_(Acetyl (Protein N-term))ISCANANEDNFYQDRCSVYCR_	REV__A0A3Q7IRX7	4.63012	0.0718784				1	6.459	27850.2	0.02	291	2100	2390
SP4_DDA_Thao	2394	13.371	80	1728000	28	0	25219	NaN				-1		0	47	908.627	NaN	0	908.348	PEAK	HCD	FTMS	0	0	0	2390	56490.1	0.735135	1	-0.0238094	4				NaN	NaN				1	6.459	97380.1	0.04	292	2100	2390
SP4_DDA_Thao	2395	13.373	80	2279700	28	0	28747	NaN			+	-1	EAMSDCM	7	32	843.27	842.263	1	843.303	MULTI	HCD	FTMS	0	0	0	2390	32396.6	1	0	0	5	Unmodified	_EAMSDCM_	REV__A0A3Q7HUS4	0	0.181544				1	6.459	130293	0.05	293	2100	2390
SP4_DDA_Thao	2396	13.375	80	964810	28	0	20549	NaN			+	-1	LLSMSILGLIMVGSIAVIKGR	21	35	738.441	NaN	0	738.254	PEAK	HCD	FTMS	0	0	0	2390	33285.3	1	0	0	6	Acetyl (Protein N-term)	_(Acetyl (Protein N-term))LLSMSILGLIMVGSIAVIKGR_	REV__A0A3Q7GEK5	0	0.0819425				1	6.459	61588.7	0.01	294	2100	2390
SP4_DDA_Thao	2397	13.376	80	244480	28	0	19611	NaN			+	-1	AAQDLDVKLFSMLLQNLLPEVDVEVVNEPPKR	32	28	1810.48	NaN	0	1810.48	PEAK	HCD	FTMS	0	0	0	-1	NaN	NaN	0	NaN	7	Unmodified	_AAQDLDVKLFSMLLQNLLPEVDVEVVNEPPKR_	REV__A0A3Q7I653	0.666955	0.15956				1	6.459	8962.9	0.01	295	2100	2390
SP4_DDA_Thao	2398	13.378	80	740790	28	0	16425	NaN				-1	VLVLDGIVQLTEK	13	29	713.929	NaN	0	713.959	PEAK	HCD	FTMS	0	0	0	2390	21027.4	0.225383	1	-0.0238094	8	Unmodified	_VLVLDGIVQLTEK_	Q7XBB3	0	0.10603				1	6.459	44703.5	0.01	296	2100	2390
SP4_DDA_Thao	2399	13.38	80	45221	28	0	7662.2	NaN				-1		0	16	656.096	NaN	0	656.148	PEAK	HCD	FTMS	0	0	0	2390	6184.17	0.818263	-1	0.0290556	9				NaN	NaN				1	6.459	3813.5	0.01	297	2100	2390
SP4_DDA_Thao	2400	13.382	80	949560	28	0	22666	NaN			+	-1	PEPHNTPTHIIDYYVSLNNADPYRIYTFEK	30	81	1203.26	NaN	0	1203.26	PEAK	HCD	FTMS	0	0	0	-1	NaN	NaN	0	NaN	10	Unmodified	_PEPHNTPTHIIDYYVSLNNADPYRIYTFEK_	REV__A0A220SEJ4	1.83502	0.0835636				1	6.459	47125.2	0.02	298	2100	2390
SP4_DDA_Thao	2402	13.389	80	1209500	28	0	22719	NaN				-1	ADIIYKINLQGIR	13	27	758.948	NaN	0	758.946	PEAK	HCD	FTMS	0	0	0	2401	42745.4	0.57521	1	-0.030776	1	Unmodified	_ADIIYKINLQGIR_	A0A220SH67	1.03976	0.150542				1	6.459	71924.4	0.01	299	2101	2401
SP4_DDA_Thao	2403	13.391	80	1003400	28	0	22959	NaN				-1		0	75	1196.41	NaN	0	1196.41	PEAK	HCD	FTMS	0	0	0	-1	NaN	NaN	0	NaN	2				NaN	NaN				1	6.459	49421.7	0.01	300	2101	2401
SP4_DDA_Thao	2404	13.393	80	1370400	28	0	18619	NaN				-1		0	39	780.886	5459.15	7	781.314	MULTI	HCD	FTMS	0	0	0	2401	137968	1	0	0	3				NaN	NaN				1	6.459	80702	0.01	301	2101	2401
SP4_DDA_Thao	2405	13.394	80	1796600	28	0	21858	NaN				-1	LIKGLIFLTFVATLVILMTLLK	22	40	820.863	NaN	0	820.776	PEAK	HCD	FTMS	0	0	0	2401	55917.6	1	0	0	4	Unmodified	_LIKGLIFLTFVATLVILMTLLK_	A0A3Q7E8V3	0	0.0826227				1	6.459	104364	0.06	302	2101	2401
SP4_DDA_Thao	2406	13.396	80	1992600	28	0	30339	NaN			+	-1	LSCSNISELKLTNFMNVKEEDDK	23	45	910.768	NaN	0	910.545	PEAK	HCD	FTMS	0	0	0	2401	50166.9	1	0	0	5	Oxidation (M)	_LSCSNISELKLTNFM(Oxidation (M))NVKEEDDK_	REV__K4BG32	0.423632	0.0755324				1	6.459	110939	0.01	303	2101	2401
SP4_DDA_Thao	2407	13.398	80	948840	28	0	19001	NaN				-1		0	35	743.266	NaN	0	743.332	PEAK	HCD	FTMS	0	0	0	2401	81896.6	1	0	0	6				NaN	NaN				1	6.459	59212.9	0.01	304	2101	2401
SP4_DDA_Thao	2408	13.4	80	1704700	28	0	28179	NaN			+	-1	TESLDVFKTLQAKNFLWTSEMK	22	40	872.781	NaN	0	872.963	PEAK	HCD	FTMS	0	0	0	-1	NaN	NaN	0	NaN	7	Unmodified	_TESLDVFKTLQAKNFLWTSEMK_	REV__A0A3Q7G9W8	2.80122	0.0945317				1	6.459	97430.1	0.03	305	2101	2401
SP4_DDA_Thao	2409	13.402	80	1959800	28	0	31791	NaN				-1	STSLVGIHELMESKGGK	17	41	886.968	NaN	0	886.59	PEAK	HCD	FTMS	0	0	0	-1	NaN	NaN	0	NaN	8	Unmodified	_STSLVGIHELMESKGGK_	A0A3Q7FBS3	3.77958	0.149881				1	6.459	109228	0.01	306	2101	2401
SP4_DDA_Thao	2410	13.404	80	1021000	28	0	17565	NaN			+	-1	APSCRSDSSTSLPM	14	40	756.325	NaN	0	756.282	PEAK	HCD	FTMS	0	0	0	2401	31438	1	0	0	9	Oxidation (M)	_APSCRSDSSTSLPM(Oxidation (M))_	REV__A0A3Q7GTQ2	6.10337	0.0974763				1	6.459	63314.4	0.06	307	2101	2401
SP4_DDA_Thao	2411	13.405	80	1968300	28	0	26763	NaN				-1	SKGVALNSLLQLSGRLQLVMAQIGK	25	45	875.515	NaN	0	875.325	PEAK	HCD	FTMS	0	0	0	-1	NaN	NaN	0	NaN	10	Unmodified	_SKGVALNSLLQLSGRLQLVMAQIGK_	A0A3Q7EY72	0.00307241	0.0952739				1	6.459	111708	0.05	308	2101	2401
SP4_DDA_Thao	2412	13.407	80	2011200	28	0	41208	NaN				-1	YVDNESEVSVTFTMK	15	42	882.905	NaN	0	882.958	PEAK	HCD	FTMS	0	0	0	-1	NaN	NaN	0	NaN	11	Oxidation (M)	_YVDNESEVSVTFTM(Oxidation (M))K_	A0A3Q7FFS6	3.42451	0.0862316				1	6.459	113399	0.01	309	2101	2401
SP4_DDA_Thao	2413	13.409	80	612650	28	0	14277	NaN			+	-1	ACLSTNFNVLTELQTLSNR	19	30	727.705	NaN	0	728.179	PEAK	HCD	FTMS	0	0	0	-1	NaN	NaN	0	NaN	12	Unmodified	_ACLSTNFNVLTELQTLSNR_	REV__A0A3Q7G173	2.70898	0.0964431				1	6.459	39427.8	0.01	310	2101	2401
SP4_DDA_Thao	2414	13.411	80	667640	28	0	22793	NaN				-1		0	36	735.181	NaN	0	735.231	PEAK	HCD	FTMS	0	0	0	-1	NaN	NaN	0	NaN	13				NaN	NaN				1	6.459	43816.2	0.02	311	2101	2401
SP4_DDA_Thao	2415	13.413	80	970370	28	0	17586	NaN			+	-1	LFPGTVLLLGSLLKQLFVRK	20	39	748.142	NaN	0	747.891	PEAK	HCD	FTMS	0	0	0	-1	NaN	NaN	0	NaN	14	Unmodified	_LFPGTVLLLGSLLKQLFVRK_	REV__A0A3Q7FXU4	0	0.0940292				1	6.459	60367.7	0.02	312	2101	2401
SP4_DDA_Thao	2417	13.42	80	1316700	28	0	16713	NaN			+	-1	NKTCSSLLLLLLVFPIWK	18	74	1073.13	NaN	0	1073.13	PEAK	HCD	FTMS	0	0	0	-1	NaN	NaN	0	NaN	1	Unmodified	_NKTCSSLLLLLLVFPIWK_	REV__A0A220SHZ2	5.17717	0.147859				1	6.459	68797.5	0.01	313	2102	2416
SP4_DDA_Thao	2418	13.421	80	1214700	28	0	18950	NaN				-1	SSEEESEDQDQVQPHGSDMK	20	72	1131.46	NaN	0	1131.46	PEAK	HCD	FTMS	0	0	0	-1	NaN	NaN	0	NaN	2	Unmodified	_SSEEESEDQDQVQPHGSDMK_	A0A3Q7HTF6	2.56255	0.103829				1	6.459	62075.1	0.01	314	2102	2416
SP4_DDA_Thao	2419	13.423	80	1733600	28	0	20585	NaN				-1		0	46	843.587	NaN	0	843.391	PEAK	HCD	FTMS	0	0	0	-1	NaN	NaN	0	NaN	3				NaN	NaN				1	6.459	99956.3	0.01	315	2102	2416
SP4_DDA_Thao	2420	13.425	80	1792600	28	0	18247	NaN				-1	EEPKCLEWLDSKK	13	39	831.414	NaN	0	831.384	PEAK	HCD	FTMS	0	0	0	-1	NaN	NaN	0	NaN	4	Unmodified	_EEPKCLEWLDSKK_	A0A3Q7G8A5	3.88697	0.161457				1	6.459	103140	0.03	316	2102	2416
SP4_DDA_Thao	2421	13.427	80	1845900	28	0	25332	NaN				-1		0	27	794.234	793.227	1	794.231	MULTI	HCD	FTMS	0	0	0	2416	128279	1	0	0	5				NaN	NaN				1	6.459	108628	0.01	317	2102	2416
SP4_DDA_Thao	2422	13.429	80	1807800	28	0	20711	NaN			+	-1	ESIMSMPGWSNTLYYPMPQEGPRR	24	58	959.104	NaN	0	959.196	PEAK	HCD	FTMS	0	0	0	2416	70452.6	1	0	0	6	3 Oxidation (M)	_ESIM(Oxidation (M))SM(Oxidation (M))PGWSNTLYYPM(Oxidation (M))PQEGPRR_	REV__A0A3Q7JME7	0.878988	0.091436				1	6.459	98618.4	0.01	318	2102	2416
SP4_DDA_Thao	2423	13.431	80	2103500	28	0	25848	NaN			+	-1	IQSPLFLMLAFFIK	14	43	834.48	NaN	0	834.73	PEAK	HCD	FTMS	0	0	0	2416	48313.9	1	0	0	7	Unmodified	_IQSPLFLMLAFFIK_	REV__A0A220SCU0	6.24049	0.104356				1	6.459	120805	0.03	319	2102	2416
SP4_DDA_Thao	2425	13.437	80	1218600	28	0	27364	NaN			+	-1	LTLNLSAFGNIQCCRYLAVIDLWGRR	26	35	778.163	3108.62	4	778.41	MULTI	HCD	FTMS	0	0	0	2424	22192.9	0.188103	1	-0.0216045	1	Unmodified	_LTLNLSAFGNIQCCRYLAVIDLWGRR_	REV__A0A3Q7IKN3	0.76917	0.0909344				1	6.459	72496	0.03	320	2103	2424
SP4_DDA_Thao	2426	13.439	80	58237	28	0	7987.7	NaN			+	-1	LVLETMLVKQR	11	20	673.4	NaN	0	673.399	PEAK	HCD	FTMS	0	0	0	2424	24173.5	0.354865	1	-0.0216045	2	Oxidation (M)	_LVLETM(Oxidation (M))LVKQR_	REV__A0A3Q7I404	4.61245	0.0951959				1	6.459	4980.8	0.01	321	2103	2424
SP4_DDA_Thao	2427	13.441	80	1592500	28	0	22502	NaN				-1	MKKETHDSILMEHLK	15	38	920.474	NaN	0	920.474	PEAK	HCD	FTMS	0	0	0	-1	NaN	NaN	0	NaN	3	Unmodified	_MKKETHDSILMEHLK_	A0A3Q7I655	5.84526	0.160096				1	6.459	88714.8	0.01	322	2103	2424
SP4_DDA_Thao	2428	13.443	80	1753300	28	0	22750	NaN			+	-1	EDFPDDGLYMYIFRACLLESEK	22	44	909.746	NaN	0	909.806	PEAK	HCD	FTMS	0	0	0	-1	NaN	NaN	0	NaN	4	Oxidation (M)	_EDFPDDGLYM(Oxidation (M))YIFRACLLESEK_	REV__Q6V7U9	3.5275	0.0765205				1	6.459	98101.6	0.01	323	2103	2424
SP4_DDA_Thao	2429	13.445	80	1580300	28	0	19661	NaN				-1	KAYIVVSGGKFCPCEDAAAALK	22	36	785.729	NaN	0	785.874	PEAK	HCD	FTMS	0	0	0	-1	NaN	NaN	0	NaN	5	Unmodified	_KAYIVVSGGKFCPCEDAAAALK_	A0A3Q7H085	7.3604	0.0921946				1	6.459	93492.1	0.01	324	2103	2424
SP4_DDA_Thao	2430	13.447	80	1689800	28	0	42081	NaN			+	-1	ALSLGYLAYEAYALR	15	36	837.451	NaN	0	837.573	PEAK	HCD	FTMS	0	0	0	2424	24079.4	0.638941	-1	0.0178623	6	Unmodified	_ALSLGYLAYEAYALR_	REV__A0A3Q7FY06	5.97175	0.104576				1	6.459	97170	0.01	325	2103	2424
SP4_DDA_Thao	2431	13.449	80	1018700	28	0	18576	NaN			+	-1	NKQADEVTDDSDSDSANYGRK	21	74	1158	NaN	0	1158	PEAK	HCD	FTMS	0	0	0	-1	NaN	NaN	0	NaN	7	Unmodified	_NKQADEVTDDSDSDSANYGRK_	REV__A0A3Q7GRQ7	0.862123	0.1593				1	6.459	51309.9	0.02	326	2103	2424
SP4_DDA_Thao	2432	13.45	80	1876400	28	0	22785	NaN				-1	IIATNPLVIPLLVQSLK	17	49	916.582	NaN	0	916.916	PEAK	HCD	FTMS	0	0	0	2424	52699.9	0.818228	-1	0.0178623	8	Unmodified	_IIATNPLVIPLLVQSLK_	A0A3Q7G3S2	0	0.1055				1	6.459	104276	0.01	327	2103	2424
SP4_DDA_Thao	2433	13.452	80	1149000	28	0	27618	NaN			+	-1	RLEPGILGGHLSNINLAMLIVVLLLSITVRR	31	67	1127.68	NaN	0	1127.68	PEAK	HCD	FTMS	0	0	0	-1	NaN	NaN	0	NaN	9	Unmodified	_RLEPGILGGHLSNINLAMLIVVLLLSITVRR_	REV__A0A3Q7HIU5	0.00480938	0.0952374				1	6.459	58396	0.01	328	2103	2424
SP4_DDA_Thao	2435	13.459	80	89763	28	0	28197	NaN				-1		0	16	351.201	350.194	1	351.201	MULTI	HCD	FTMS	0	0	0	2434	39972.7	0.054003	5	-0.104895	1				NaN	NaN				1	6.459	7094.8	0.01	329	2104	2434
SP4_DDA_Thao	2436	13.461	80	550830	28	0	22229	NaN				-1	SLMTSSSMIWGSSSSGNMLGPTYGK	25	74	1299.58	NaN	0	1299.58	PEAK	HCD	FTMS	0	0	0	-1	NaN	NaN	0	NaN	2	2 Oxidation (M)	_SLM(Oxidation (M))TSSSM(Oxidation (M))IWGSSSSGNMLGPTYGK_	A0A3Q7G2T6	4.10181	0.0714217				1	6.459	26848.4	0.01	330	2104	2434
SP4_DDA_Thao	2437	13.463	80	1580000	28	0	15606	NaN			+	-1	LWLAGAKERLPVLTGNIHSAMR	22	41	825.79	NaN	0	825.788	PEAK	HCD	FTMS	0	0	0	2434	118290	1	0	0	3	Acetyl (Protein N-term)	_(Acetyl (Protein N-term))LWLAGAKERLPVLTGNIHSAMR_	REV__A0A3Q7ET65	2.80122	0.0691411				1	6.459	92678.6	0.05	331	2104	2434
SP4_DDA_Thao	2438	13.465	80	1768500	28	0	27654	NaN			+	-1	DVFFAISVILLSVAMGASSVILLR	24	34	846.482	NaN	0	846.453	PEAK	HCD	FTMS	0	0	0	-1	NaN	NaN	0	NaN	4	Oxidation (M)	_DVFFAISVILLSVAM(Oxidation (M))GASSVILLR_	REV__K4DGY9	0.372887	0.0730342				1	6.459	101853	0.01	332	2104	2434
SP4_DDA_Thao	2439	13.466	80	1179300	28	0	23234	NaN				-1	MTNFVLSMELQQYLLKDQEEKSPMTAK	27	55	1078.87	NaN	0	1078.87	PEAK	HCD	FTMS	0	0	0	-1	NaN	NaN	0	NaN	5	2 Oxidation (M)	_M(Oxidation (M))TNFVLSM(Oxidation (M))ELQQYLLKDQEEKSPMTAK_	A0A3Q7G500	2.08342	0.0721235				1	6.459	61672.1	0.01	333	2104	2434
SP4_DDA_Thao	2440	13.468	80	1640400	28	0	29927	NaN			+	-1	KTIVIFWTIAELLVAIAGLFIIVGIYK	27	41	1002.28	NaN	0	1002.67	PEAK	HCD	FTMS	0	0	0	2434	32551.1	0.803018	-1	0.0216045	6	Unmodified	_KTIVIFWTIAELLVAIAGLFIIVGIYK_	REV__A0A3Q7HD84	0.255287	0.0878188				1	6.459	87614.7	0.01	334	2104	2434
SP4_DDA_Thao	2441	13.47	80	1080600	28	0	21768	NaN				-1		0	33	777.227	NaN	0	777.165	PEAK	HCD	FTMS	0	0	0	2434	17644.9	0.699221	-1	0.0216045	7				NaN	NaN				1	6.459	63920.7	0.01	335	2104	2434
SP4_DDA_Thao	2442	13.472	80	309570	28	0	18379	NaN				-1	CGAFKDESSAGGCGGGSSFDSDHMMSSR	28	46	1458.55	NaN	0	1458.55	PEAK	HCD	FTMS	0	0	0	-1	NaN	NaN	0	NaN	8	2 Oxidation (M)	_CGAFKDESSAGGCGGGSSFDSDHM(Oxidation (M))M(Oxidation (M))SSR_	A0A3Q7HRF0	0	0.0729913				1	6.459	14093.9	0.01	336	2104	2434
SP4_DDA_Thao	2444	13.479	80	1172700	28	0	18854	NaN				-1		0	31	767.211	NaN	0	767.252	PEAK	HCD	FTMS	0	0	0	2443	26488.3	0.241202	2	-0.0527916	1				NaN	NaN				1	6.459	69604.2	0.02	337	2105	2443
SP4_DDA_Thao	2445	13.481	80	316320	28	0	15273	NaN				-1	RVLTALYILLGIGSLFTLTVGIVVLRLR	28	50	1535.46	NaN	0	1535.46	PEAK	HCD	FTMS	0	0	0	-1	NaN	NaN	0	NaN	2	Unmodified	_RVLTALYILLGIGSLFTLTVGIVVLRLR_	A0A3Q7HIR1	0	0.161547				1	6.459	13543.8	0.01	338	2105	2443
SP4_DDA_Thao	2446	13.483	80	1591300	28	0	33431	NaN				-1		0	38	878.315	NaN	0	878.565	PEAK	HCD	FTMS	0	0	0	2443	27307.4	0.34872	-1	0.0197725	3				NaN	NaN				1	6.459	90796.3	0.03	339	2105	2443
SP4_DDA_Thao	2447	13.484	80	1379900	28	0	24032	NaN				-1		0	44	807.196	NaN	0	807.194	PEAK	HCD	FTMS	0	0	0	2443	102175	1	0	0	4				NaN	NaN				1	6.459	81086.4	0.01	340	2105	2443
SP4_DDA_Thao	2448	13.486	80	108890	28	0	18613	NaN				-1		0	16	1776.13	NaN	0	1776.13	PEAK	HCD	FTMS	0	0	0	-1	NaN	NaN	0	NaN	5				NaN	NaN				1	6.459	5001.9	0.01	341	2105	2443
SP4_DDA_Thao	2449	13.488	80	74865	28	0	23772	NaN				-1	VGKGDWR	7	17	409.218	NaN	0	409.217	PEAK	HCD	FTMS	0	0	0	2443	102926	1	0	0	6	Unmodified	_VGKGDWR_	A0A3Q7FSP5;A0A3Q7FY70;Q53J25	18.6847	0.133224				1	6.459	6047.9	0.02	342	2105	2443
SP4_DDA_Thao	2450	13.49	80	957030	28	0	21225	NaN				-1		0	33	778.53	NaN	0	778.677	PEAK	HCD	FTMS	0	0	0	2443	17170.6	0.458888	1	-0.0216684	7				NaN	NaN				1	6.459	57423.6	0.03	343	2105	2443
SP4_DDA_Thao	2451	13.492	80	1789800	28	0	32998	NaN				-1	LYKSPTVAPGIQKLLNIQNNNLEAWK	26	54	984.885	NaN	0	984.885	PEAK	HCD	FTMS	0	0	0	-1	NaN	NaN	0	NaN	8	Unmodified	_LYKSPTVAPGIQKLLNIQNNNLEAWK_	A0A3Q7HPH0	2.25287	0.0952688				1	6.459	96672.1	0.01	344	2105	2443
SP4_DDA_Thao	2452	13.494	80	1165900	28	0	25429	NaN				-1		0	51	1051.38	NaN	0	1051.38	PEAK	HCD	FTMS	0	0	0	-1	NaN	NaN	0	NaN	9				NaN	NaN				1	6.459	61285.9	0.01	345	2105	2443
SP4_DDA_Thao	2454	13.5	80	74941	28	0	42361	NaN				-1	MFSTPEGR	8	15	491.719	981.423	2	491.718	MULTI	HCD	FTMS	0	0	0	2453	49361.5	0.625086	1	-0.0311232	1	Acetyl (Protein N-term),Oxidation (M)	_(Acetyl (Protein N-term))M(Oxidation (M))FSTPEGR_	A0A3Q7GE89	0	0.0675684				1	6.459	5894.5	0.01	346	2106	2453
SP4_DDA_Thao	2455	13.502	80	163160	28	0	11484	NaN			+	-1	ELTADLNIHGSLENIKFLLTDFDMEEGIK	29	30	1661.33	NaN	0	1661.33	PEAK	HCD	FTMS	0	0	0	-1	NaN	NaN	0	NaN	2	Oxidation (M)	_ELTADLNIHGSLENIKFLLTDFDM(Oxidation (M))EEGIK_	REV__A0A3Q7H4Q2	1.61039	0.0985148				1	6.459	7290.8	0.01	347	2106	2453
SP4_DDA_Thao	2456	13.504	80	1325500	28	0	17602	NaN				-1	CLQDNGIETWCSK	13	36	805.848	NaN	0	805.919	PEAK	HCD	FTMS	0	0	0	-1	NaN	NaN	0	NaN	3	Unmodified	_CLQDNGIETWCSK_	A0A3Q7EFX8	6.38354	0.103843				1	6.459	77779.6	0.01	348	2106	2453
SP4_DDA_Thao	2457	13.506	80	1487500	28	0	22981	NaN				-1		0	44	868.785	5206.67	6	869.117	MULTI	HCD	FTMS	0	0	0	2453	159102	1	0	0	4				NaN	NaN				1	6.459	84868.7	0.04	349	2106	2453
SP4_DDA_Thao	2458	13.508	80	1279000	28	0	32553	NaN			+	-1	PLPVKFAGIALAIPPGFIFRGAEIGAVVSIK	31	59	1050.29	NaN	0	1050.67	PEAK	HCD	FTMS	0	0	0	-1	NaN	NaN	0	NaN	5	Unmodified	_PLPVKFAGIALAIPPGFIFRGAEIGAVVSIK_	REV__A0A3Q7IP67	0.150293	0.0952218				1	6.459	67604.4	0.01	350	2106	2453
SP4_DDA_Thao	2459	13.51	80	1689600	28	0	24613	NaN				-1	ASTADDDHYYPEEGGDDFHDGEREGK	26	46	971.389	NaN	0	971.32	PEAK	HCD	FTMS	0	0	0	2453	51189.6	1	0	0	6	Unmodified	_ASTADDDHYYPEEGGDDFHDGEREGK_	A0A3Q7HUB7	0	0.0833364				1	6.459	91997.1	0.01	351	2106	2453
SP4_DDA_Thao	2460	13.512	80	1474500	28	0	20379	NaN				-1	YVDLESTNLQGVLTKSLFLLPK	22	36	826.804	NaN	0	826.8	PEAK	HCD	FTMS	0	0	0	2453	151972	1	0	0	7	Unmodified	_YVDLESTNLQGVLTKSLFLLPK_	A0A3Q7J353	2.72362	0.0825803				1	6.459	85057.5	0.01	352	2106	2453
SP4_DDA_Thao	2461	13.513	80	1007700	28	0	14590	NaN			+	-1	MCSEFGPVDCMPSDKEGSGYK	21	32	794.323	NaN	0	794.163	PEAK	HCD	FTMS	0	0	0	-1	NaN	NaN	0	NaN	8	Unmodified	_MCSEFGPVDCMPSDKEGSGYK_	REV__A0A3Q7EFX0	0	0.0823871				1	6.459	60057.7	0.06	353	2106	2453
SP4_DDA_Thao	2462	13.515	80	366120	28	0	13621	NaN			+	-1	NLLKDLISIFPTAGIGLGVLLLVDK	25	61	1311.8	NaN	0	1311.8	PEAK	HCD	FTMS	0	0	0	-1	NaN	NaN	0	NaN	9	Unmodified	_NLLKDLISIFPTAGIGLGVLLLVDK_	REV__A0A3Q7IQI9;REV__Q9SQ61;REV__Q9XEG2	0	0.149516				1	6.459	18307	0.01	354	2106	2453
SP4_DDA_Thao	2463	13.517	80	130770	28	0	26562	NaN				-1	NLYSVLEDGEEDDNDPDDDEPRADAEGRVEK	31	18	1753.75	NaN	0	1753.75	PEAK	HCD	FTMS	0	0	0	-1	NaN	NaN	0	NaN	10	Unmodified	_NLYSVLEDGEEDDNDPDDDEPRADAEGRVEK_	A5H620	0	0.160877				1	6.459	5977.6	0.01	355	2106	2453
SP4_DDA_Thao	2464	13.519	80	1709300	28	0	29528	NaN				-1		0	43	915.324	NaN	0	915.568	PEAK	HCD	FTMS	0	0	0	-1	NaN	NaN	0	NaN	11				NaN	NaN				1	6.459	95324.7	0.01	356	2106	2453
SP4_DDA_Thao	2465	13.521	80	194040	28	0	13089	NaN				-1	FLADTIYWQDQGFIISETKNPSYPEYKMFFGTSNYII	37	35	1476.39	NaN	0	1476.39	PEAK	HCD	FTMS	0	0	0	-1	NaN	NaN	0	NaN	12	Unmodified	_FLADTIYWQDQGFIISETKNPSYPEYKMFFGTSNYII_	A0A3Q7FZ07	1.30818	0.0911532				1	6.459	9129.8	0.01	357	2106	2453
SP4_DDA_Thao	2466	13.523	80	187650	28	0	15755	NaN				-1	GAEMEGVHVHSVRLPGYVIAVETIFGLK	28	28	1512.81	NaN	0	1512.81	PEAK	HCD	FTMS	0	0	0	-1	NaN	NaN	0	NaN	13	Oxidation (M)	_GAEM(Oxidation (M))EGVHVHSVRLPGYVIAVETIFGLK_	A0A220SAA8	3.66129	0.0982447				1	6.459	8747.9	0.01	358	2106	2453
SP4_DDA_Thao	2467	13.525	80	408840	28	0	17059	NaN			+	-1	VLTCLFSVLFNENLSDGVFGIKNR	24	63	1371.72	NaN	0	1371.72	PEAK	HCD	FTMS	0	0	0	-1	NaN	NaN	0	NaN	14	Unmodified	_VLTCLFSVLFNENLSDGVFGIKNR_	REV__A0A3Q7ET06	4.1713	0.148507				1	6.459	19883.8	0.01	359	2106	2453
SP4_DDA_Thao	2469	13.532	80	1230600	28	0	21143	NaN			+	-1	KNKLYVYLFVVALVGVGALDGVIIGMITGK	30	51	1056.28	NaN	0	1056.28	PEAK	HCD	FTMS	0	0	0	-1	NaN	NaN	0	NaN	1	Oxidation (M)	_KNKLYVYLFVVALVGVGALDGVIIGM(Oxidation (M))ITGK_	REV__A0A3Q7ETM6	1.83502	0.0761938				1	6.367	65256.7	0.01	360	2107	2468
SP4_DDA_Thao	2470	13.534	80	1071900	28	0	29333	NaN			+	-1	MHQDRKDMVDELCDFLASYYFLTDIR	26	52	1099.84	NaN	0	1099.84	PEAK	HCD	FTMS	0	0	0	-1	NaN	NaN	0	NaN	2	Oxidation (M)	_M(Oxidation (M))HQDRKDMVDELCDFLASYYFLTDIR_	REV__A0A3Q7F0W8	2.25287	0.0758833				1	6.367	55062.2	0.01	361	2107	2468
SP4_DDA_Thao	2471	13.535	80	1135200	28	0	23266	NaN			+	-1	LLDDWASTEWVDDILLLRKYFMLK	24	41	1000.52	NaN	0	1000.52	PEAK	HCD	FTMS	0	0	0	-1	NaN	NaN	0	NaN	3	Oxidation (M)	_LLDDWASTEWVDDILLLRKYFM(Oxidation (M))LK_	REV__A0A3Q7GG05	2.50741	0.0756699				1	6.367	61839.1	0.01	362	2107	2468
SP4_DDA_Thao	2472	13.537	80	1526000	28	0	23300	NaN				-1		0	41	917.249	NaN	0	916.763	PEAK	HCD	FTMS	0	0	0	2468	51576.4	0.673647	-2	0.0527916	4				NaN	NaN				1	6.367	84611.9	0.04	363	2107	2468
SP4_DDA_Thao	2473	13.539	80	1272900	28	0	17103	NaN				-1	HTLTGHMDKVCAVDVSKFSSR	21	33	797.726	NaN	0	797.513	PEAK	HCD	FTMS	0	0	0	-1	NaN	NaN	0	NaN	5	Oxidation (M)	_HTLTGHM(Oxidation (M))DKVCAVDVSKFSSR_	A0A3Q7FPP2	2.9657	0.0750994				1	6.367	74004	0.03	364	2107	2468
SP4_DDA_Thao	2475	13.546	80	793980	28	0	17180	NaN				-1	GSFWTVCPYCYYVYEFLK	18	32	794.693	NaN	0	794.585	PEAK	HCD	FTMS	0	0	0	2474	17344.1	0.265703	-1	0.0143442	1	Unmodified	_GSFWTVCPYCYYVYEFLK_	A0A3Q7IQT9	0.0561781	0.0969611				1	6.367	47461.6	0.03	365	2108	2474
SP4_DDA_Thao	2476	13.548	80	926410	28	0	26696	NaN			+	-1	REKAMNIITILCVGTLIISAAVIAVIASVSK	31	44	1085.63	NaN	0	1085.63	PEAK	HCD	FTMS	0	0	0	2474	35021	0.4549	1	-0.0179863	2	Unmodified	_REKAMNIITILCVGTLIISAAVIAVIASVSK_	REV__A0A3Q7HVG1	1.7034	0.0950559				1	6.367	48892.3	0.01	366	2108	2474
SP4_DDA_Thao	2477	13.55	80	1270300	28	0	28855	NaN				-1	YRWQPFSCNLPRFNGLFFLEK	21	34	907.125	NaN	0	907.122	PEAK	HCD	FTMS	0	0	0	2474	119312	1	0	0	3	Unmodified	_YRWQPFSCNLPRFNGLFFLEK_	A0A3Q7HBY1	2.92336	0.0942851				1	6.367	71200.3	0.04	367	2108	2474
SP4_DDA_Thao	2478	13.552	80	1497200	28	0	26393	NaN				-1		0	47	978.664	NaN	0	978.664	PEAK	HCD	FTMS	0	0	0	-1	NaN	NaN	0	NaN	4				NaN	NaN				1	6.367	81773.9	0.01	368	2108	2474
SP4_DDA_Thao	2479	13.553	80	196210	28	0	13312	NaN			+	-1	EDNMDGFTMSGTSCAAACACSKAFEADSK	29	38	1576.11	NaN	0	1576.11	PEAK	HCD	FTMS	0	0	0	-1	NaN	NaN	0	NaN	5	2 Oxidation (M)	_EDNM(Oxidation (M))DGFTM(Oxidation (M))SGTSCAAACACSKAFEADSK_	REV__A0A220SCU9	0	0.0730764				1	6.367	8845.4	0.01	369	2108	2474
SP4_DDA_Thao	2480	13.555	80	329210	28	0	13516	NaN				-1	TSIFADIIKGSLSSLLNAHKTVLLK	25	57	1356.29	NaN	0	1356.29	PEAK	HCD	FTMS	0	0	0	-1	NaN	NaN	0	NaN	6	Acetyl (Protein N-term)	_(Acetyl (Protein N-term))TSIFADIIKGSLSSLLNAHKTVLLK_	A0A3Q7GI26	1.96659	0.0783295				1	6.367	15426.8	0.01	370	2108	2474
SP4_DDA_Thao	2481	13.557	80	236640	28	0	15112	NaN			+	-1	VLVSTAMLRRIVIAISSLVSIIMVATMIVAAAHLHSIR	38	36	1363.46	NaN	0	1363.46	PEAK	HCD	FTMS	0	0	0	-1	NaN	NaN	0	NaN	7	2 Oxidation (M)	_VLVSTAMLRRIVIAISSLVSIIM(Oxidation (M))VATM(Oxidation (M))IVAAAHLHSIR_	REV__A0A3Q7HHL7	4.37025e-05	0.0690283				1	6.367	11527.1	0.01	371	2108	2474
SP4_DDA_Thao	2483	13.564	80	162490	28	0	12223	NaN				-1		0	28	1743.14	NaN	0	1742.78	PEAK	HCD	FTMS	0	0	0	-1	NaN	NaN	0	NaN	1				NaN	NaN				1	6.367	6565	0.01	372	2109	2482
SP4_DDA_Thao	2484	13.566	80	820030	28	0	24029	NaN				-1	STGGTSKSIMTIAFQFAFESHMQENVASMAR	31	54	1132.86	NaN	0	1132.86	PEAK	HCD	FTMS	0	0	0	-1	NaN	NaN	0	NaN	2	2 Oxidation (M)	_STGGTSKSIM(Oxidation (M))TIAFQFAFESHMQENVASM(Oxidation (M))AR_	A0A3Q7JAS2	0.477253	0.0767037				1	6.367	42313	0.01	373	2109	2482
SP4_DDA_Thao	2485	13.568	80	1303200	28	0	18241	NaN				-1	MNSDHFRVQDEGVFLLASSQPK	22	42	841.074	NaN	0	841.072	PEAK	HCD	FTMS	0	0	0	2482	111663	1	0	0	3	Oxidation (M)	_M(Oxidation (M))NSDHFRVQDEGVFLLASSQPK_	A0A3Q7HI47	2.72362	0.0765321				1	6.367	75961.9	0.01	374	2109	2482
SP4_DDA_Thao	2486	13.57	80	1599200	28	0	19518	NaN				-1	MFQDHHFPLGSKVGSR	16	35	942.959	NaN	0	942.892	PEAK	HCD	FTMS	0	0	0	-1	NaN	NaN	0	NaN	4	Acetyl (Protein N-term)	_(Acetyl (Protein N-term))MFQDHHFPLGSKVGSR_	A0A3Q7F4Z8	5.60636	0.0728029				1	6.367	87944	0.01	375	2109	2482
SP4_DDA_Thao	2487	13.571	80	236770	28	0	15347	NaN				-1	DTNALWSIFIAAAVMGLVMIGQKWQQERWQVLQMK	35	46	1364.04	NaN	0	1364.04	PEAK	HCD	FTMS	0	0	0	-1	NaN	NaN	0	NaN	5	Unmodified	_DTNALWSIFIAAAVMGLVMIGQKWQQERWQVLQMK_	A0A3Q7EL28	1.40412	0.0923823				1	6.367	11535	0.01	376	2109	2482
SP4_DDA_Thao	2489	13.578	80	1410800	28	0	24017	NaN			+	-1	HPPLDVCPLDMLAR	14	37	825.41	NaN	0	825.449	PEAK	HCD	FTMS	0	0	0	2488	50999.8	1	0	0	1	Oxidation (M)	_HPPLDVCPLDM(Oxidation (M))LAR_	REV__A0A3Q7EBT7	6.24049	0.0849085				1	6.367	81192.6	0.01	377	2110	2488
SP4_DDA_Thao	2490	13.58	80	674850	28	0	17854	NaN				-1	VPIMIDQYYCDK	12	40	780.859	NaN	0	781.232	PEAK	HCD	FTMS	0	0	0	-1	NaN	NaN	0	NaN	2	Oxidation (M)	_VPIM(Oxidation (M))IDQYYCDK_	A0A3Q7GCA4	2.85182	0.08487				1	6.367	39689	0.01	378	2110	2488
SP4_DDA_Thao	2491	13.582	80	89138	28	0	25618	NaN				-1	RDGHNAR	7	23	413.207	824.4	2	413.206	MULTI	HCD	FTMS	0	0	0	2488	81037.9	0.459258	-1	0.0142479	3	Unmodified	_RDGHNAR_	K4ATQ0	0	0.187708				1	6.367	7797.9	0.01	379	2110	2488
SP4_DDA_Thao	2492	13.584	80	1585600	28	0	29588	NaN			+	-1	LELMALRKTLLLIAAEK	17	35	971.592	NaN	0	971.592	PEAK	HCD	FTMS	0	0	0	-1	NaN	NaN	0	NaN	4	Oxidation (M)	_LELM(Oxidation (M))ALRKTLLLIAAEK_	REV__A0A3Q7I4D9	0	0.0865107				1	6.367	85875	0.01	380	2110	2488
SP4_DDA_Thao	2493	13.586	80	1299600	28	0	25481	NaN			+	-1	GLPRVLLGAHGYEQLQKYHFSR	22	32	857.128	NaN	0	856.976	PEAK	HCD	FTMS	0	0	0	-1	NaN	NaN	0	NaN	5	Unmodified	_GLPRVLLGAHGYEQLQKYHFSR_	REV__A0A3Q7HVB7	2.80122	0.0945317				1	6.367	75186.8	0.01	381	2110	2488
SP4_DDA_Thao	2494	13.587	80	1077700	28	0	19154	NaN			+	-1	TCGSCVLPRSNEMAM	15	36	864.862	NaN	0	864.84	PEAK	HCD	FTMS	0	0	0	-1	NaN	NaN	0	NaN	6	Oxidation (M)	_TCGSCVLPRSNEM(Oxidation (M))AM_	REV__A0A3Q7EWS3	0	0.09905				1	6.367	61979.6	0.03	382	2110	2488
SP4_DDA_Thao	2495	13.589	80	1084000	28	0	20582	NaN				-1	QVYGGDGGSYHAWCPNELPMLK	22	31	827.042	NaN	0	826.976	PEAK	HCD	FTMS	0	0	0	-1	NaN	NaN	0	NaN	7	Unmodified	_QVYGGDGGSYHAWCPNELPMLK_	A0A3Q7JQU3	0.466419	0.0965207				1	6.367	63114.3	0.01	383	2110	2488
SP4_DDA_Thao	2497	13.596	80	464060	28	0	16042	NaN				-1	NYAEAKDVFLGMFLYEYAR	19	23	772.708	NaN	0	772.79	PEAK	HCD	FTMS	0	0	0	-1	NaN	NaN	0	NaN	1	Oxidation (M)	_NYAEAKDVFLGM(Oxidation (M))FLYEYAR_	CON__P02768-1	3.33733	0.0765031				1	6.298	31233	0.01	384	2111	2496
SP4_DDA_Thao	2498	13.598	80	391150	28	0	19587	NaN				-1		0	52	1234.81	NaN	0	1234.81	PEAK	HCD	FTMS	0	0	0	-1	NaN	NaN	0	NaN	2				NaN	NaN				1	6.298	19539.1	0.01	385	2111	2496
SP4_DDA_Thao	2499	13.6	80	931960	28	0	16186	NaN			+	-1	LLMLKLKLPYIIR	13	33	815.528	NaN	0	815.753	PEAK	HCD	FTMS	0	0	0	-1	NaN	NaN	0	NaN	3	Oxidation (M)	_LLM(Oxidation (M))LKLKLPYIIR_	REV__K4BIT5	0	0.0869454				1	6.298	54481.3	0.03	386	2111	2496
SP4_DDA_Thao	2500	13.602	80	411040	28	0	14440	NaN				-1	IALFADLHFGENAWTDWGPR	20	33	772.708	NaN	0	772.725	PEAK	HCD	FTMS	0	0	0	-1	NaN	NaN	0	NaN	4	Unmodified	_IALFADLHFGENAWTDWGPR_	A0A3Q7G2A6	3.09791	0.0959648				1	6.298	26273.4	0.07	387	2111	2496
SP4_DDA_Thao	2501	13.604	80	122990	28	0	30020	NaN				-1		0	24	680.359	679.352	1	680.357	MULTI	HCD	FTMS	0	0	0	2496	126860	1	0	0	5				NaN	NaN				1	6.298	8493.6	0.01	388	2111	2496
SP4_DDA_Thao	2502	13.605	80	1020500	28	0	21144	NaN			+	-1	KPGTLLELLVIGFSYADSR	19	42	1040.07	NaN	0	1040.03	PEAK	HCD	FTMS	0	0	0	-1	NaN	NaN	0	NaN	6	Unmodified	_KPGTLLELLVIGFSYADSR_	REV__A0A3Q7F706	2.70898	0.0852886				1	6.298	54703.3	0.01	389	2111	2496
SP4_DDA_Thao	2503	13.607	80	1291600	28	0	23402	NaN			+	-1	FYMNAIINSPFSEVLTNNREVTGNYR	26	35	1017.16	NaN	0	1016.86	PEAK	HCD	FTMS	0	0	0	2496	35205.3	0.566475	-1	0.0177984	7	Unmodified	_FYMNAIINSPFSEVLTNNREVTGNYR_	REV__A0A220SAV3	2.19451	0.0832259				1	6.298	69512.4	0.01	390	2111	2496
SP4_DDA_Thao	2504	13.609	80	309370	28	0	11411	NaN				-1	NHFSYKNMIAQFGLKLYQK	19	33	777.407	NaN	0	777.363	PEAK	HCD	FTMS	0	0	0	-1	NaN	NaN	0	NaN	8	Unmodified	_NHFSYKNMIAQFGLKLYQK_	A0A220SDH1	3.33733	0.0944973				1	6.298	19466.1	0.01	391	2111	2496
SP4_DDA_Thao	2505	13.611	80	708770	28	0	17436	NaN				-1	VSILRLLFLRCTR	13	48	824.001	NaN	0	824.042	PEAK	HCD	FTMS	0	0	0	2496	12278.8	1	0	0	9	Unmodified	_VSILRLLFLRCTR_	K4AUK7	6.38354	0.158856				1	6.298	42224	0.01	392	2111	2496
SP4_DDA_Thao	2506	13.613	80	211030	28	0	10778	NaN				-1	QLQSPDATPSMRVAALRTMSYALK	24	37	1318.19	NaN	0	1318.19	PEAK	HCD	FTMS	0	0	0	-1	NaN	NaN	0	NaN	10	Unmodified	_QLQSPDATPSMRVAALRTMSYALK_	A0A3Q7F8Z4	4.61708	0.159312				1	6.298	10712.2	0.01	393	2111	2496
SP4_DDA_Thao	2507	13.615	80	296140	28	0	12235	NaN				-1	ENIYGFNHYSFFTDMSELASK	21	37	1250.56	NaN	0	1250.56	PEAK	HCD	FTMS	0	0	0	-1	NaN	NaN	0	NaN	11	Unmodified	_ENIYGFNHYSFFTDMSELASK_	A0A220S6A8	4.63012	0.103505				1	6.298	14717.3	0.01	394	2111	2496
SP4_DDA_Thao	2509	13.621	80	862260	28	0	18530	NaN			+	-1	VSLWHISCSSHAFHIRSSPFR	21	38	837.755	NaN	0	837.694	PEAK	HCD	FTMS	0	0	0	-1	NaN	NaN	0	NaN	1	Unmodified	_VSLWHISCSSHAFHIRSSPFR_	REV__A0A494G977	1.15485	0.0823779				1	6.298	49876.7	0.01	395	2112	2508
SP4_DDA_Thao	2510	13.623	80	57785	28	0	15530	NaN				-1	GFFEVTHDIAHLTCADFLRAPGVQTPVIVR	30	9	1683.88	NaN	0	1683.88	PEAK	HCD	FTMS	0	0	0	-1	NaN	NaN	0	NaN	2	Unmodified	_GFFEVTHDIAHLTCADFLRAPGVQTPVIVR_	A0A1B1FIK8;K4BAE6;Q9XHH3	0.0531782	0.150416				1	6.298	2552.4	0.01	396	2112	2508
SP4_DDA_Thao	2511	13.625	80	126110	28	0	21505	NaN				-1		0	25	363.194	724.373	2	363.193	MULTI	HCD	FTMS	0	0	0	2508	180656	1	0	0	3				NaN	NaN				1	6.298	9266.7	0.03	397	2112	2508
SP4_DDA_Thao	2512	13.627	80	983460	28	0	18350	NaN				-1		0	32	840.594	NaN	0	840.55	PEAK	HCD	FTMS	0	0	0	2508	63053.9	1	0	0	4				NaN	NaN				1	6.298	57311.9	0.03	398	2112	2508
SP4_DDA_Thao	2513	13.629	80	129480	28	0	13961	NaN				-1	IENYMKNTHAKIHSGYAVDIVQVFR	25	21	1467.26	NaN	0	1467.26	PEAK	HCD	FTMS	0	0	0	-1	NaN	NaN	0	NaN	5	Unmodified	_IENYMKNTHAKIHSGYAVDIVQVFR_	A0A3Q7HSR1	0.116886	0.160929				1	6.298	6423.7	0.01	399	2112	2508
SP4_DDA_Thao	2514	13.631	80	101370	28	0	16297	NaN			+	-1	HLSERQMMEGSAMFNQRMALTSEDGK	26	18	1524.67	NaN	0	1524.67	PEAK	HCD	FTMS	0	0	0	-1	NaN	NaN	0	NaN	6	4 Oxidation (M)	_HLSERQM(Oxidation (M))M(Oxidation (M))EGSAM(Oxidation (M))FNQRM(Oxidation (M))ALTSEDGK_	REV__A0A164W6J8	0.9973	0.0917101				1	6.298	4574.2	0.01	400	2112	2508
SP4_DDA_Thao	2515	13.633	80	650680	28	0	17231	NaN			+	-1	ELESRENEIQDTLRSVLR	18	44	1094.07	NaN	0	1094.07	PEAK	HCD	FTMS	0	0	0	-1	NaN	NaN	0	NaN	7	Unmodified	_ELESRENEIQDTLRSVLR_	REV__A0A3Q7GSP1	5.17717	0.159154				1	6.298	34364.7	0.01	401	2112	2508
SP4_DDA_Thao	2516	13.635	80	698840	28	0	17553	NaN			+	-1	LLMLKLKLPYIIR	13	32	815.528	NaN	0	815.526	PEAK	HCD	FTMS	0	0	0	2508	80152.6	1	0	0	8	Oxidation (M)	_LLM(Oxidation (M))LKLKLPYIIR_	REV__K4BIT5	0	0.0869454				1	6.298	41146.6	0.01	402	2112	2508
SP4_DDA_Thao	2517	13.636	80	1271900	28	0	23965	NaN			+	-1	SVSNGVAAVEGSIRDGLILPLLPEFIR	27	33	941.529	NaN	0	941.527	PEAK	HCD	FTMS	0	0	0	2508	74221.7	1	0	0	9	Unmodified	_SVSNGVAAVEGSIRDGLILPLLPEFIR_	REV__A0A3Q7J5H4	2.13805	0.0833096				1	6.298	70370.3	0.04	403	2112	2508
SP4_DDA_Thao	2518	13.638	80	1190000	28	0	23875	NaN				-1	MLEEQAKIAEEEEERK	16	43	989.474	NaN	0	989.578	PEAK	HCD	FTMS	0	0	0	2508	83531.4	1	0	0	10	Oxidation (M)	_M(Oxidation (M))LEEQAKIAEEEEERK_	K4BFM4	5.60636	0.0859668				1	6.298	64708	0.01	404	2112	2508
SP4_DDA_Thao	2519	13.64	80	142470	28	0	5138.9	NaN				-1	NIMIQAGGNWCIWCLRFNQFVQTTPELKNIVDK	33	39	1337.33	NaN	0	1337.33	PEAK	HCD	FTMS	0	0	0	-1	NaN	NaN	0	NaN	11	Oxidation (M)	_NIM(Oxidation (M))IQAGGNWCIWCLRFNQFVQTTPELKNIVDK_	A0A220S7Q4	1.58302	0.074614				1	6.298	7876.6	0.01	405	2112	2508
SP4_DDA_Thao	2520	13.642	80	1312700	28	0	20709	NaN				-1	NLGIATFVLGMLQTLALFFRPKTTNK	26	49	970.881	NaN	0	970.971	PEAK	HCD	FTMS	0	0	0	-1	NaN	NaN	0	NaN	12	Oxidation (M)	_NLGIATFVLGM(Oxidation (M))LQTLALFFRPKTTNK_	A0A3Q7HA94	0.76917	0.0759514				1	6.298	72728.4	0.04	406	2112	2508
SP4_DDA_Thao	2522	13.649	80	620720	28	0	18841	NaN				-1		0	32	791.568	NaN	0	791.91	PEAK	HCD	FTMS	0	0	0	2521	16632.6	1	0	0	1				NaN	NaN				1	6.298	36745	0.01	407	2113	2521
SP4_DDA_Thao	2523	13.651	80	156800	28	0	10692	NaN				-1	LRLEGKVAIITGAASGIGEASAR	23	35	747.431	NaN	0	747.137	PEAK	HCD	FTMS	0	0	0	2521	71543.1	1	0	0	2	Unmodified	_LRLEGKVAIITGAASGIGEASAR_	Q9LEG3	0.0723242	0.0948374				1	6.298	10124.3	0.01	408	2113	2521
SP4_DDA_Thao	2524	13.653	80	1091200	28	0	18330	NaN				-1		0	34	861.208	860.2	1	861.279	MULTI	HCD	FTMS	0	0	0	2521	46334.8	0.941394	-2	0.052866	3				NaN	NaN				1	6.298	63306.8	0.01	409	2113	2521
SP4_DDA_Thao	2525	13.654	80	1282300	28	0	16884	NaN			+	-1	EQQGCDMHTPAINNLNMAMENEESK	25	33	969.738	NaN	0	969.887	PEAK	HCD	FTMS	0	0	0	2521	103623	1	0	0	4	Oxidation (M)	_EQQGCDM(Oxidation (M))HTPAINNLNMAMENEESK_	REV__A0A3Q7GIQ8	0	0.0731884				1	6.298	70815.4	0.03	410	2113	2521
SP4_DDA_Thao	2526	13.656	80	1303600	28	0	17888	NaN			+	-1	MFYCFGLYGNTEASR	15	27	916.392	NaN	0	916.392	PEAK	HCD	FTMS	0	0	0	-1	NaN	NaN	0	NaN	5	Oxidation (M)	_M(Oxidation (M))FYCFGLYGNTEASR_	REV__A0A3Q7ELY9	0.133707	0.0863476				1	6.298	72435.2	0.04	411	2113	2521
SP4_DDA_Thao	2527	13.658	80	861430	28	0	17819	NaN			+	-1	ALIAALPPYRLLSENLIMGVKIK	23	32	847.173	NaN	0	847.119	PEAK	HCD	FTMS	0	0	0	-1	NaN	NaN	0	NaN	6	Oxidation (M)	_ALIAALPPYRLLSENLIM(Oxidation (M))GVKIK_	REV__A0A3Q7GZQ6	0	0.0755411				1	6.298	50240.3	0.02	412	2113	2521
SP4_DDA_Thao	2528	13.66	80	647250	28	0	20737	NaN				-1	GQSNTSTQGSHADNKDVSSITAER	24	31	830.717	NaN	0	830.873	PEAK	HCD	FTMS	0	0	0	2521	47273.4	0.652978	-2	0.052866	7	Unmodified	_GQSNTSTQGSHADNKDVSSITAER_	A0A3Q7J5W6	0.919347	0.083036				1	6.298	38429.3	0.01	413	2113	2521
SP4_DDA_Thao	2529	13.662	80	934840	28	0	18309	NaN				-1	MSSACTYLGNGCSTDDSGDGRPESSSDSR	29	40	1024.73	NaN	0	1024.73	PEAK	HCD	FTMS	0	0	0	-1	NaN	NaN	0	NaN	8	Oxidation (M)	_M(Oxidation (M))SSACTYLGNGCSTDDSGDGRPESSSDSR_	A0A3Q7JCS3	0	0.0775138				1	6.298	50726.7	0.01	414	2113	2521
SP4_DDA_Thao	2531	13.669	80	73556	28	0	4998.8	NaN				-1	DEFLPPKDGNNLSAGALAGIIASVVVLGVLALLLLLWFIIR	41	22	1434.51	NaN	0	1434.51	PEAK	HCD	FTMS	0	0	0	-1	NaN	NaN	0	NaN	1	Unmodified	_DEFLPPKDGNNLSAGALAGIIASVVVLGVLALLLLLWFIIR_	A0A3Q7GL05	1.14046e-11	0.0797376				1	6.298	4788	0.01	415	2114	2530
SP4_DDA_Thao	2532	13.67	80	434740	28	0	12673	NaN			+	-1	AILQIMGLLNFEGIEMKKHAMLEVAHMGTR	30	39	1127.92	NaN	0	1127.92	PEAK	HCD	FTMS	0	0	0	-1	NaN	NaN	0	NaN	2	Unmodified	_AILQIMGLLNFEGIEMKKHAMLEVAHMGTR_	REV__A0A2Z4WWB1;REV__A0A2Z4WWC2	5.43013	0.0938521				1	6.298	23150	0.01	416	2114	2530
SP4_DDA_Thao	2533	13.672	80	85223	28	0	9132.8	NaN				-1	YNDGALMKLAYEATQNEDLTSIIK	24	20	1359.17	NaN	0	1359.17	PEAK	HCD	FTMS	0	0	0	-1	NaN	NaN	0	NaN	3	Oxidation (M)	_YNDGALM(Oxidation (M))KLAYEATQNEDLTSIIK_	A0A220S9E5	2.07038	0.0979196				1	6.298	4809.4	0.01	417	2114	2530
SP4_DDA_Thao	2534	13.674	80	54982	28	0	19207	NaN				-1	MKEEEVNR	8	14	546.754	1091.49	2	546.753	MULTI	HCD	FTMS	0	0	0	2530	122129	0.801102	-4	0.090353	4	Acetyl (Protein N-term),Oxidation (M)	_(Acetyl (Protein N-term))M(Oxidation (M))KEEEVNR_	A0A3Q7ES44	4.35631	0.0867646				1	6.298	4431.2	0.01	418	2114	2530
SP4_DDA_Thao	2535	13.676	80	1039600	28	0	29762	NaN				-1	MSSLSLILKPLSIPTFISDNPNIK	24	35	890.832	NaN	0	890.978	PEAK	HCD	FTMS	0	0	0	-1	NaN	NaN	0	NaN	5	Acetyl (Protein N-term)	_(Acetyl (Protein N-term))MSSLSLILKPLSIPTFISDNPNIK_	A0A3Q7GV81	2.50741	0.0825411				1	6.298	59534.8	0.01	419	2114	2530
SP4_DDA_Thao	2536	13.678	80	742270	28	0	21537	NaN				-1	KFLFIILAVLALLIGLYPLIYVLVDHK	27	34	1033.31	NaN	0	1033.31	PEAK	HCD	FTMS	0	0	0	-1	NaN	NaN	0	NaN	6	Unmodified	_KFLFIILAVLALLIGLYPLIYVLVDHK_	A0A220S6R1	0	0.0878354				1	6.298	39742.3	0.01	420	2114	2530
SP4_DDA_Thao	2538	13.685	80	675380	28	0	16332	NaN				-1	VYRQVASLMGLQLVTSFIHIAKVLGSQR	28	27	1038.93	NaN	0	1038.93	PEAK	HCD	FTMS	0	0	0	-1	NaN	NaN	0	NaN	1	Unmodified	_VYRQVASLMGLQLVTSFIHIAKVLGSQR_	A0A3Q7GIR1	1.97933	0.0954704				1	6.217	36532.5	0.01	421	2115	2537
SP4_DDA_Thao	2539	13.687	80	618720	28	0	11119	NaN				-1	VHMHCEACAQEIK	13	32	814.856	NaN	0	814.943	PEAK	HCD	FTMS	0	0	0	-1	NaN	NaN	0	NaN	2	Oxidation (M)	_VHM(Oxidation (M))HCEACAQEIK_	A0A3Q7FQE9;A0A3Q7H299	6.53298	0.0844086				1	6.217	36282	0.01	422	2115	2537
SP4_DDA_Thao	2540	13.688	80	49581	28	0	18088	NaN				-1	AYQVEEHMR	9	15	589.767	1177.52	2	589.765	MULTI	HCD	FTMS	0	0	0	2537	112621	0.591639	-8	0.152999	3	Oxidation (M)	_AYQVEEHM(Oxidation (M))R_	A0A3Q7H2T7	2.19837	0.126608				1	6.217	4616.9	0.01	423	2115	2537
SP4_DDA_Thao	2541	13.69	80	771950	28	0	19880	NaN			+	-1	LKSKASISITITSPSSAVAAATTTLR	26	37	859.16	NaN	0	859.062	PEAK	HCD	FTMS	0	0	0	-1	NaN	NaN	0	NaN	4	Unmodified	_LKSKASISITITSPSSAVAAATTTLR_	REV__A0A3Q7F7K1;REV__Q9FYW7	0	0.0953987				1	6.217	45008.6	0.02	424	2115	2537
SP4_DDA_Thao	2542	13.692	80	608990	28	0	18957	NaN				-1		0	36	825.579	NaN	0	825.575	PEAK	HCD	FTMS	0	0	0	2537	86883.9	1	0	0	5				NaN	NaN				1	6.217	36396.1	0.01	425	2115	2537
SP4_DDA_Thao	2543	13.694	80	986210	28	0	16651	NaN				-1	GPGVKILWLWAIGTAGILVTSVVRTR	26	37	921.885	NaN	0	921.933	PEAK	HCD	FTMS	0	0	0	2537	24730.3	0.380876	-1	0.0160675	6	Unmodified	_GPGVKILWLWAIGTAGILVTSVVRTR_	A0A3Q7G578	0.289491	0.095382				1	6.217	55500.4	0.03	426	2115	2537
SP4_DDA_Thao	2544	13.696	80	1221600	28	0	18469	NaN			+	-1	TMDDKILYGHNTTCPPWVTDECVK	24	33	966.104	NaN	0	966.437	PEAK	HCD	FTMS	0	0	0	2537	15113.3	0.170002	-1	0.0160675	7	Oxidation (M)	_TM(Oxidation (M))DDKILYGHNTTCPPWVTDECVK_	REV__A0A3Q7G130	2.44041	0.0769126				1	6.217	66739.7	0.01	427	2115	2537
SP4_DDA_Thao	2546	13.703	80	123030	28	0	11869	NaN			+	-1	NNNINAGPRGNAFEYYNCR	19	29	748.672	NaN	0	748.672	PEAK	HCD	FTMS	0	0	0	-1	NaN	NaN	0	NaN	1	Unmodified	_NNNINAGPRGNAFEYYNCR_	REV__A0A3Q7H340	0	0.0825491				1	6.217	7963.1	0.01	428	2116	2545
SP4_DDA_Thao	2547	13.704	80	280330	28	0	11870	NaN			+	-1	NTILKEPPSVKIDK	14	27	791.468	NaN	0	791.927	PEAK	HCD	FTMS	0	0	0	-1	NaN	NaN	0	NaN	2	Unmodified	_NTILKEPPSVKIDK_	REV__A0A3Q7EKX3;REV__B2MWW5	3.64492	0.162137				1	6.217	16958.3	0.01	429	2116	2545
SP4_DDA_Thao	2548	13.706	80	895880	28	0	22084	NaN			+	-1	GVHHVIEALLSYALRPLTEFCR	22	38	861.127	NaN	0	861.413	PEAK	HCD	FTMS	0	0	0	2545	33305.6	1	0	0	3	Unmodified	_GVHHVIEALLSYALRPLTEFCR_	REV__A0A3Q7F8Y5	1.05334	0.0826063				1	6.217	52247.4	0.02	430	2116	2545
SP4_DDA_Thao	2549	13.708	80	549090	28	0	18796	NaN				-1		0	35	1037.74	NaN	0	1037.74	PEAK	HCD	FTMS	0	0	0	-1	NaN	NaN	0	NaN	4				NaN	NaN				1	6.217	30287	0.01	431	2116	2545
SP4_DDA_Thao	2552	13.721	80	52652	28	0	3600.9	NaN				-1	QTRELLMYVER	11	22	727.376	NaN	0	727.779	PEAK	HCD	FTMS	0	0	0	2551	9407.07	0.59992	1	-0.0161467	1	Oxidation (M)	_QTRELLM(Oxidation (M))YVER_	A0A3Q7IRT3	2.27201	0.0958967				1	6.217	6113.6	0.01	432	2118	2551
SP4_DDA_Thao	2553	13.723	80	728330	28	0	18742	NaN			+	-1	LAFIKSSKSLGLNIVVYR	18	36	1004.6	NaN	0	1004.6	PEAK	HCD	FTMS	0	0	0	-1	NaN	NaN	0	NaN	2	Unmodified	_LAFIKSSKSLGLNIVVYR_	REV__A0A3Q7HWH9	1.1896	0.160484				1	6.217	39813.8	0.02	433	2118	2551
SP4_DDA_Thao	2554	13.725	80	528110	28	0	11047	NaN				-1	ADSSFLCAGCDTRMHAANLLASR	23	33	842.056	NaN	0	842.056	PEAK	HCD	FTMS	0	0	0	-1	NaN	NaN	0	NaN	3	Unmodified	_ADSSFLCAGCDTRMHAANLLASR_	A0A3Q7F9Q6;Q2VY09	2.64888	0.0827875				1	6.217	32114.9	0.05	434	2118	2551
SP4_DDA_Thao	2555	13.726	80	744520	28	0	15008	NaN				-1	LAVVAIPFKIGAGHVKR	17	36	888.552	1775.09	2	889.469	MULTI	HCD	FTMS	0	0	0	-1	NaN	NaN	0	NaN	4	Unmodified	_LAVVAIPFKIGAGHVKR_	A0A3Q7IKG2	1.3076	0.313666				1	6.217	43609.8	0.02	435	2118	2551
SP4_DDA_Thao	2556	13.728	80	636880	28	0	21105	NaN				-1	GQGDTCNNDYNDCALKFNEMLSALIQK	27	38	1045.8	NaN	0	1045.8	PEAK	HCD	FTMS	0	0	0	-1	NaN	NaN	0	NaN	5	Oxidation (M)	_GQGDTCNNDYNDCALKFNEM(Oxidation (M))LSALIQK_	A0A3Q7GH51	0.0351203	0.0773279				1	6.217	34072	0.02	436	2118	2551
SP4_DDA_Thao	2557	13.73	80	872290	28	0	19763	NaN			+	-1	MTADCHCYVCQFYR	14	31	963.874	NaN	0	963.518	PEAK	HCD	FTMS	0	0	0	-1	NaN	NaN	0	NaN	6	Oxidation (M)	_M(Oxidation (M))TADCHCYVCQFYR_	REV__A0A3Q7GLM1	0	0.0864741				1	6.217	48766.5	0.02	437	2118	2551
SP4_DDA_Thao	2559	13.737	80	220730	28	0	10317	NaN			+	-1	TGAKNTAMASKMVVR	15	30	782.918	NaN	0	783.078	PEAK	HCD	FTMS	0	0	0	2558	10848.3	0.393151	-2	0.0220947	1	Unmodified	_TGAKNTAMASKMVVR_	REV__A0A3Q7GDX3;REV__I0J223	0	0.162355				1	6.217	13434	0.01	438	2119	2558
SP4_DDA_Thao	2560	13.739	80	855150	28	0	22531	NaN				-1	DGQTTSCLTFHHSPWTIHTVGRR	23	31	898.766	NaN	0	898.766	PEAK	HCD	FTMS	0	0	0	-1	NaN	NaN	0	NaN	2	Unmodified	_DGQTTSCLTFHHSPWTIHTVGRR_	A0A3Q7EYF6	2.57686	0.087149				1	6.217	49475.1	0.01	439	2119	2558
SP4_DDA_Thao	2561	13.741	80	418690	28	0	11846	NaN				-1	LLSRSVQRLLLLLR	14	32	840.555	NaN	0	840.179	PEAK	HCD	FTMS	0	0	0	-1	NaN	NaN	0	NaN	3	Unmodified	_LLSRSVQRLLLLLR_	A0A3Q7IV33	0	0.162584				1	6.217	25034.4	0.01	440	2119	2558
SP4_DDA_Thao	2562	13.742	80	716750	28	0	17605	NaN			+	-1	FYYSLYELPYSFM	13	21	861.888	NaN	0	861.821	PEAK	HCD	FTMS	0	0	0	-1	NaN	NaN	0	NaN	4	Unmodified	_FYYSLYELPYSFM_	REV__A0A3Q7EE71	6.53298	0.103741				1	6.217	41943	0.01	441	2119	2558
SP4_DDA_Thao	2565	13.755	80	58162	28	0	19416	NaN				-1		0	9	365.198	728.381	2	365.197	MULTI	HCD	FTMS	0	0	0	2564	79437.8	0.648307	1	-0.00851727	1				NaN	NaN				1	6.217	5018.1	0.01	442	2121	2564
SP4_DDA_Thao	2566	13.757	80	502080	28	0	12257	NaN			+	-1	MGNALQCQEQSGDAGGASADKEGPM	25	34	847.682	NaN	0	847.682	PEAK	HCD	FTMS	0	0	0	-1	NaN	NaN	0	NaN	2	2 Oxidation (M)	_M(Oxidation (M))GNALQCQEQSGDAGGASADKEGPM(Oxidation (M))_	REV__A0A3Q7GNX3	0	0.0767739				1	6.217	29471.7	0.01	443	2121	2564
SP4_DDA_Thao	2568	13.764	80	62539	28	0	5965.3	NaN				-1	ESMSAEDEGWSQLTTSEEGPFNFSSVASAQNSYEDSVIDR	40	18	1462.96	NaN	0	1462.96	PEAK	HCD	FTMS	0	0	0	-1	NaN	NaN	0	NaN	1	Unmodified	_ESMSAEDEGWSQLTTSEEGPFNFSSVASAQNSYEDSVIDR_	A0A3Q7J4X8	8.11289e-12	0.0931585				1	6.129	3798.9	0.01	444	2122	2567
SP4_DDA_Thao	2569	13.766	80	263550	28	0	15348	NaN			+	-1	DMGAAAALEPPMEPDYEQERTVTEYRVR	28	30	1075.5	NaN	0	1075.5	PEAK	HCD	FTMS	0	0	0	-1	NaN	NaN	0	NaN	2	Unmodified	_DMGAAAALEPPMEPDYEQERTVTEYRVR_	REV__A0A3Q7H3B1	1.97933	0.0954704				1	6.129	14259	0.01	445	2122	2567
SP4_DDA_Thao	2570	13.768	80	567500	28	0	20049	NaN				-1	LQSSSEFTEEFDFVAMNEKFNK	22	29	881.734	NaN	0	881.687	PEAK	HCD	FTMS	0	0	0	2567	14226.7	0.339956	1	-0.0216846	3	Oxidation (M)	_LQSSSEFTEEFDFVAM(Oxidation (M))NEKFNK_	A0A3Q7IM30	0.0986861	0.0765699				1	6.129	32744.7	0.01	446	2122	2567
SP4_DDA_Thao	2571	13.769	80	585770	28	0	18208	NaN				-1		0	39	872.218	NaN	0	872.208	PEAK	HCD	FTMS	0	0	0	-1	NaN	NaN	0	NaN	4				NaN	NaN				1	6.129	34556.3	0.01	447	2122	2567
SP4_DDA_Thao	2572	13.771	80	121400	28	0	10351	NaN				-1	NINGDGGENEDDHR	14	24	771.316	NaN	0	771.629	PEAK	HCD	FTMS	0	0	0	2567	12438.5	1	0	0	5	Unmodified	_NINGDGGENEDDHR_	A0A3Q7IER1	0.845156	0.106212				1	6.129	7539.9	0.01	448	2122	2567
SP4_DDA_Thao	2573	13.773	80	61689	28	0	41808	NaN			+	-1	DYWMLGDR	8	11	528.235	1054.46	2	528.233	MULTI	HCD	FTMS	0	0	0	2567	85932.6	0.456911	-7	0.079133	6	Unmodified	_DYWMLGDR_	REV__A0A3Q7HVP3	0	0.204442				1	6.129	5356.1	0.01	449	2122	2567
SP4_DDA_Thao	2574	13.775	80	31614	28	0	4547	NaN				-1		0	9	1539.97	NaN	0	1539.97	PEAK	HCD	FTMS	0	0	0	-1	NaN	NaN	0	NaN	7				NaN	NaN				1	6.129	1888.9	0.01	450	2122	2567
SP4_DDA_Thao	2575	13.777	80	260490	28	0	12674	NaN				-1	ATIHSSKTRPFPSHHTVTPCTR	22	33	840.095	NaN	0	840.022	PEAK	HCD	FTMS	0	0	0	2567	8747.68	0.755255	-1	0.00851727	8	Unmodified	_ATIHSSKTRPFPSHHTVTPCTR_	A0A3Q7G3C1	2.80122	0.0945317				1	6.129	15914.3	0.01	451	2122	2567
SP4_DDA_Thao	2576	13.779	80	329580	28	0	10384	NaN			+	-1	MMEEQNKEDPFDK	13	28	836.843	NaN	0	836.843	PEAK	HCD	FTMS	0	0	0	-1	NaN	NaN	0	NaN	9	2 Oxidation (M)	_M(Oxidation (M))M(Oxidation (M))EEQNKEDPFDK_	REV__A0A3Q7EAU0	3.88697	0.0729506				1	6.129	20140	0.01	452	2122	2567
SP4_DDA_Thao	2578	13.785	80	550570	28	0	14869	NaN				-1		0	33	981.313	NaN	0	980.87	PEAK	HCD	FTMS	0	0	0	2577	74181.6	1	0	0	1				NaN	NaN				1	6.129	30986.5	0.01	453	2123	2577
SP4_DDA_Thao	2579	13.787	80	100200	28	0	7301.8	NaN				-1	CQYETMVETNHRDVEEWFNMQMEELNK	27	25	1174.83	NaN	0	1174.83	PEAK	HCD	FTMS	0	0	0	-1	NaN	NaN	0	NaN	2	2 Oxidation (M)	_CQYETM(Oxidation (M))VETNHRDVEEWFNM(Oxidation (M))QMEELNK_	CON__A2AB72	2.08342	0.0768527				1	6.129	5235.4	0.01	454	2123	2577
SP4_DDA_Thao	2580	13.789	80	69751	28	0	18460	NaN				-1	VTDVCEK	7	23	425.702	849.39	2	425.701	MULTI	HCD	FTMS	0	0	0	2577	101002	0.38472	-8	0.100818	3	Unmodified	_VTDVCEK_	A0A220S7Q1	10.3063	0.19				1	6.129	5181.9	0.01	455	2123	2577
SP4_DDA_Thao	2581	13.791	80	76553	28	0	14683	NaN				-1	TALTGGSGK	9	17	396.216	790.418	2	396.215	MULTI	HCD	FTMS	0	0	0	2577	232421	0.75736	-2	0.0302019	4	Unmodified	_TALTGGSGK_	A0A3Q7HN20;A0A3Q7JDJ0;Q18LC4	14.1572	0.163298				1	6.129	6046.5	0.03	456	2123	2577
SP4_DDA_Thao	2582	13.793	80	488800	28	0	16249	NaN				-1		0	33	927.276	NaN	0	926.878	PEAK	HCD	FTMS	0	0	0	2577	19740	0.369968	-1	0.0216846	5				NaN	NaN				1	6.129	27997.7	0.01	457	2123	2577
SP4_DDA_Thao	2583	13.795	80	520740	28	0	21990	NaN				-1		0	24	909.625	NaN	0	909.679	PEAK	HCD	FTMS	0	0	0	2577	38896	0.627827	-1	0.0216846	6				NaN	NaN				1	6.129	29663.4	0.01	458	2123	2577
SP4_DDA_Thao	2585	13.801	80	260960	28	0	16219	NaN				-1	IYKSLPPRPSILEIEASISVVK	22	27	813.813	NaN	0	814.01	PEAK	HCD	FTMS	0	0	0	2584	27231.1	1	0	0	1	Unmodified	_IYKSLPPRPSILEIEASISVVK_	A0A3Q7HKD2	2.72362	0.0945331				1	6.129	16206.5	0.01	459	2124	2584
SP4_DDA_Thao	2586	13.803	80	56443	28	0	12581	NaN			+	-1	KANRSTSPSPIIIPQFQSNTIEIDR	25	13	1406.75	NaN	0	1406.75	PEAK	HCD	FTMS	0	0	0	-1	NaN	NaN	0	NaN	2	Unmodified	_KANRSTSPSPIIIPQFQSNTIEIDR_	REV__A0A3Q7JDJ2	1.96659	0.160791				1	6.129	2711.5	0.01	460	2124	2584
SP4_DDA_Thao	2587	13.805	80	146530	28	0	20012	NaN				-1	TQLASAK	7	30	359.708	717.402	2	359.707	MULTI	HCD	FTMS	0	0	0	2584	182512	0.171842	-5	0.064311	3	Unmodified	_TQLASAK_	A0A3Q7ILD3	25.894	0.122252				1	6.129	10412.7	0.06	461	2124	2584
SP4_DDA_Thao	2588	13.807	80	425590	28	0	10192	NaN				-1	FKEWIVVLATLLRR	14	19	872.535	NaN	0	872.53	PEAK	HCD	FTMS	0	0	0	2584	134488	1	0	0	4	Unmodified	_FKEWIVVLATLLRR_	A0A3Q7EL17	0	0.162584				1	6.129	25078.9	0.01	462	2124	2584
SP4_DDA_Thao	2589	13.809	80	66627	28	0	9695.7	NaN				-1	IGFSDGK	7	21	362.187	722.36	2	362.187	MULTI	HCD	FTMS	0	0	0	2584	105563	1	0	0	5	Unmodified	_IGFSDGK_	A0A3Q7JAD1	4.11963	0.204597				1	6.129	5901.1	0.02	463	2124	2584
SP4_DDA_Thao	2591	13.815	80	367160	28	0	9943.5	NaN				-1		0	34	884.225	NaN	0	884.064	PEAK	HCD	FTMS	0	0	0	-1	NaN	NaN	0	NaN	1				NaN	NaN				1	6.129	21862.3	0.01	464	2125	2590
SP4_DDA_Thao	2592	13.817	80	309960	28	0	9945	NaN			+	-1	SAQMHEEALSCIYDFR	16	40	986.929	NaN	0	987.308	PEAK	HCD	FTMS	0	0	0	2590	17840.8	0.472157	1	-0.0158901	2	Oxidation (M)	_SAQM(Oxidation (M))HEEALSCIYDFR_	REV__A0A3Q7J147	0.0732635	0.0862379				1	6.129	18012.8	0.01	465	2125	2590
SP4_DDA_Thao	2593	13.819	80	209120	28	0	14160	NaN				-1	ELNYDEEDEIMTDSSSDKDPNA	22	27	839.674	NaN	0	839.674	PEAK	HCD	FTMS	0	0	0	-1	NaN	NaN	0	NaN	3	Unmodified	_ELNYDEEDEIMTDSSSDKDPNA_	A0A3Q7H4J5	0	0.0826227				1	6.129	13183.9	0.01	466	2125	2590
SP4_DDA_Thao	2594	13.821	80	96492	28	0	11682	NaN			+	-1	AARWEGMDQHNMTHSLWVSK	20	23	1192.56	NaN	0	1192.56	PEAK	HCD	FTMS	0	0	0	-1	NaN	NaN	0	NaN	4	Unmodified	_AARWEGMDQHNMTHSLWVSK_	REV__A0A3Q7JD38	4.80135	0.146629				1	6.129	5511.9	0.01	467	2125	2590
SP4_DDA_Thao	2595	13.823	80	260280	28	0	13956	NaN				-1	KYCECYQGGVGCSINCRCEGCK	22	24	915.694	NaN	0	915.694	PEAK	HCD	FTMS	0	0	0	-1	NaN	NaN	0	NaN	5	Unmodified	_KYCECYQGGVGCSINCRCEGCK_	A0A3Q7I7N9	0.0986861	0.0945799				1	6.129	15573.7	0.01	468	2125	2590
SP4_DDA_Thao	2596	13.825	80	225010	28	0	15439	NaN			+	-1	ASLNELQYYVSDLTVFGR	18	30	1038.03	NaN	0	1038.03	PEAK	HCD	FTMS	0	0	0	-1	NaN	NaN	0	NaN	6	Unmodified	_ASLNELQYYVSDLTVFGR_	REV__A0A3Q7GGM5	5.17717	0.104038				1	6.129	12607.1	0.01	469	2125	2590
SP4_DDA_Thao	2598	13.831	80	51353	28	0	23872	NaN				-1	PVDFETFKR	9	14	380.202	NaN	0	380.202	PEAK	HCD	FTMS	0	0	0	2597	33728.7	0.453567	1	-0.0176849	1	Unmodified	_PVDFETFKR_	A0A220SB07	4.13698	0.0811765				1	6.129	5320	0.05	470	2126	2597
SP4_DDA_Thao	2599	13.833	80	284390	28	0	12200	NaN				-1	LLLLLLFFFFFLLRVQHFLLFR	22	40	952.584	NaN	0	952.299	PEAK	HCD	FTMS	0	0	0	2597	49752.9	1	0	0	2	Unmodified	_LLLLLLFFFFFLLRVQHFLLFR_	K4CKX2	0	0.0826227				1	6.129	16532.3	0.01	471	2126	2597
SP4_DDA_Thao	2600	13.835	80	88752	28	0	21946	NaN				-1		0	29	352.19	702.365	2	352.188	MULTI	HCD	FTMS	0	0	0	2597	166392	0.3143	-5	0.0759192	3				NaN	NaN				1	6.129	6791.7	0.06	472	2126	2597
SP4_DDA_Thao	2601	13.837	80	238080	28	0	12501	NaN				-1	MITKANLVTYRGPTMVANTLHAAAILLK	28	28	1015.23	NaN	0	1015.23	PEAK	HCD	FTMS	0	0	0	-1	NaN	NaN	0	NaN	4	2 Oxidation (M)	_M(Oxidation (M))ITKANLVTYRGPTM(Oxidation (M))VANTLHAAAILLK_	A0A3Q7FA34;A0A3Q7FJ97	2.03054	0.0721948				1	6.129	13892.4	0.01	473	2126	2597
SP4_DDA_Thao	2602	13.839	80	56297	28	0	11135	NaN			+	-1	QVPGGRSFEDSPTIQWFGVPPDMSIWGHKVNK	32	15	1199.6	NaN	0	1199.6	PEAK	HCD	FTMS	0	0	0	-1	NaN	NaN	0	NaN	5	Unmodified	_QVPGGRSFEDSPTIQWFGVPPDMSIWGHKVNK_	REV__A0A3Q7G5J3;REV__A0A3Q7G5J3	0.00375446	0.0945284				1	6.129	3864	0.01	474	2126	2597
SP4_DDA_Thao	2603	13.84	80	305160	28	0	13507	NaN			+	-1	EETQSDYASSGISWELSKLNVHKEK	25	29	955.799	NaN	0	955.799	PEAK	HCD	FTMS	0	0	0	-1	NaN	NaN	0	NaN	6	Unmodified	_EETQSDYASSGISWELSKLNVHKEK_	REV__A0A3Q7JPQ6	2.34422	0.09517				1	6.129	17372.4	0.01	475	2126	2597
SP4_DDA_Thao	2604	13.842	80	268980	28	0	10408	NaN				-1	MKDDPSETGYDMEK	14	29	860.34	NaN	0	860.34	PEAK	HCD	FTMS	0	0	0	-1	NaN	NaN	0	NaN	7	Acetyl (Protein N-term),2 Oxidation (M)	_(Acetyl (Protein N-term))M(Oxidation (M))KDDPSETGYDM(Oxidation (M))EK_	A0A3Q7ILX8	0	0.0925826				1	6.129	16932.9	0.01	476	2126	2597
SP4_DDA_Thao	2606	13.849	80	144220	28	0	12095	NaN			+	-1	VLKNTRIIPVGPPITILGFALAK	23	27	811.178	NaN	0	811.178	PEAK	HCD	FTMS	0	0	0	-1	NaN	NaN	0	NaN	1	Unmodified	_VLKNTRIIPVGPPITILGFALAK_	REV__A0A3Q7EX99	0	0.0948393				1	6.129	9679.9	0.01	477	2127	2605
SP4_DDA_Thao	2607	13.851	80	167540	28	0	12202	NaN			+	-1	IQTHNIHLYELGAAVGAARIRHGLWDLR	28	16	1060.91	NaN	0	1060.91	PEAK	HCD	FTMS	0	0	0	-1	NaN	NaN	0	NaN	2	Unmodified	_IQTHNIHLYELGAAVGAARIRHGLWDLR_	REV__K4C8Q3	2.03054	0.0954661				1	6.129	9475.2	0.01	478	2127	2605
SP4_DDA_Thao	2608	13.853	80	59434	28	0	21466	NaN				-1	LAEQAER	7	13	408.714	815.414	2	408.713	MULTI	HCD	FTMS	0	0	0	2605	141203	0.163932	-7	0.099596	3	Unmodified	_LAEQAER_	A0A3Q7EZ16;A0A3Q7FZI2;A0A3Q7G5G1;A0A3Q7G7H8;A0A3Q7GCH0;A0A3Q7H0L3;A0A3Q7IR67;A0A3Q7IRT6;A0A3Q7JBH3;K4BXW5;P42652;P93206;P93207;P93208;P93211;P93212;P93213;P93214	18.6847	0.153586				1	6.129	5426.1	0.01	479	2127	2605
SP4_DDA_Thao	2609	13.854	80	207540	28	0	9892.6	NaN			+	-1	LILKLLPNPIPLVKVGGSTTPMTILK	26	27	924.908	NaN	0	924.908	PEAK	HCD	FTMS	0	0	0	-1	NaN	NaN	0	NaN	4	Oxidation (M)	_LILKLLPNPIPLVKVGGSTTPM(Oxidation (M))TILK_	REV__P03593	2.22345	0.0758846				1	6.129	12869.8	0.01	480	2127	2605
SP4_DDA_Thao	2610	13.856	80	55021	28	0	13297	NaN			+	-1	LLQDGGK	7	17	365.708	729.402	2	365.707	MULTI	HCD	FTMS	0	0	0	2605	110653	0.742869	-1	0.0176849	5	Unmodified	_LLQDGGK_	REV__A0A3Q7IYF7;REV__A0A3Q7JFP8	9.74965	0.192419				1	6.129	4713.8	0.04	481	2127	2605
SP4_DDA_Thao	2613	13.869	80	270040	28	0	23506	NaN				-1		0	42	373.682	745.35	2	373.681	MULTI	HCD	FTMS	0	0	0	2612	264858	0.607265	3	-0.0357256	1				NaN	NaN				1	6.129	18701.3	0.06	482	2129	2612
SP4_DDA_Thao	2614	13.871	80	216230	28	0	16359	NaN			+	-1	RHLMFVVISGLVVVAAGLSVLINLLK	26	26	921.234	NaN	0	921.576	PEAK	HCD	FTMS	0	0	0	2612	71837.5	1	0	0	2	Unmodified	_RHLMFVVISGLVVVAAGLSVLINLLK_	REV__A0A3Q7F2Z1	0	0.0877251				1	6.129	13357.1	0.02	483	2129	2612
SP4_DDA_Thao	2615	13.873	80	97840	28	0	9602.7	NaN				-1	KIGNYQVDYFDRFDMDNNGK	20	24	819.04	NaN	0	819.04	PEAK	HCD	FTMS	0	0	0	-1	NaN	NaN	0	NaN	3	Oxidation (M)	_KIGNYQVDYFDRFDM(Oxidation (M))DNNGK_	A0A220S9N1	0.149624	0.0748959				1	6.129	6499.7	0.02	484	2129	2612
SP4_DDA_Thao	2616	13.874	80	244760	28	0	8248.4	NaN				-1	SIALAMLVNWARDEGWLVLYVPKGR	25	32	958.525	NaN	0	958.523	PEAK	HCD	FTMS	0	0	0	2612	54217.9	0.90703	-1	0.00598526	4	Oxidation (M)	_SIALAM(Oxidation (M))LVNWARDEGWLVLYVPKGR_	A0A3Q7HXU8	0.126382	0.0758829				1	6.129	14289.4	0.02	485	2129	2612
SP4_DDA_Thao	2617	13.876	80	107820	28	0	7571.5	NaN			+	-1	DIVVVKRMNYWAM	13	29	812.92	NaN	0	812.92	PEAK	HCD	FTMS	0	0	0	-1	NaN	NaN	0	NaN	5	Unmodified	_DIVVVKRMNYWAM_	REV__A0A3Q7GRF2	4.01718	0.161321				1	6.129	6970	0.02	486	2129	2612
SP4_DDA_Thao	2620	13.889	80	52745	28	0	5243.5	NaN			+	-1	PLVGVVIIAVIILLIMIAFCMK	22	18	1229.73	NaN	0	1229.73	PEAK	HCD	FTMS	0	0	0	-1	NaN	NaN	0	NaN	1	2 Oxidation (M)	_PLVGVVIIAVIILLIM(Oxidation (M))IAFCM(Oxidation (M))K_	REV__A0A3Q7IL48	2.42642	0.0712129				1	6.129	4022.2	0.02	487	2131	2619
SP4_DDA_Thao	2621	13.891	80	48703	28	0	7753.9	NaN				-1	TDECIFMSYDNR	12	18	783.813	NaN	0	783.813	PEAK	HCD	FTMS	0	0	0	-1	NaN	NaN	0	NaN	2	Oxidation (M)	_TDECIFM(Oxidation (M))SYDNR_	A0A220S8C4	0	0.0850016				1	6.129	3594.9	0.02	488	2131	2619
SP4_DDA_Thao	2622	13.892	80	67972	28	0	22645	NaN				-1	ATLDNNER	8	16	466.726	931.436	2	466.725	MULTI	HCD	FTMS	0	0	0	2619	313125	1	0	0	3	Unmodified	_ATLDNNER_	A0A3Q7E8I1	29.149	0.102651				1	6.129	5819.5	0.03	489	2131	2619
SP4_DDA_Thao	2623	13.894	80	143550	28	0	9631	NaN				-1		0	29	947.294	NaN	0	947.075	PEAK	HCD	FTMS	0	0	0	2619	26839	1	0	0	4				NaN	NaN				1	6.129	8688.2	0.02	490	2131	2619
SP4_DDA_Thao	2624	13.896	80	147610	28	0	9121.4	NaN				-1	DGKIFWLAVFEFEK	14	21	864.954	NaN	0	864.954	PEAK	HCD	FTMS	0	0	0	-1	NaN	NaN	0	NaN	5	Unmodified	_DGKIFWLAVFEFEK_	A0A220SA83	6.10337	0.148435				1	6.129	9139.4	0.02	491	2131	2619
SP4_DDA_Thao	2625	13.898	80	113310	28	0	11125	NaN				-1	RAPSSALLKVGVPLIFR	17	18	912.567	NaN	0	912.561	PEAK	HCD	FTMS	0	0	0	2619	49590.7	0.805844	1	-0.0158195	6	Unmodified	_RAPSSALLKVGVPLIFR_	A0A3Q7FA49	0	0.16139				1	6.129	6839.6	0.02	492	2131	2619
SP4_DDA_Thao	2627	13.905	80	118720	28	0	4787.3	NaN			+	-1	HKADGLYLHAIGPVVKPYTEPNTFMR	26	25	990.847	NaN	0	990.847	PEAK	HCD	FTMS	0	0	0	-1	NaN	NaN	0	NaN	1	Oxidation (M)	_HKADGLYLHAIGPVVKPYTEPNTFM(Oxidation (M))R_	REV__A0A3Q7E7L1	0.00239226	0.0759866				1	6.129	7749.9	0.01	493	2132	2626
SP4_DDA_Thao	2628	13.906	80	88176	28	0	4839.6	NaN			+	-1	EVMEAAVEMATDSSIDFPFFIRNAQGK	27	29	1012.47	NaN	0	1012.47	PEAK	HCD	FTMS	0	0	0	-1	NaN	NaN	0	NaN	2	2 Oxidation (M)	_EVM(Oxidation (M))EAAVEM(Oxidation (M))ATDSSIDFPFFIRNAQGK_	REV__A0A3Q7I1Q7	2.11052	0.0768512				1	6.129	6613	0.01	494	2132	2626
SP4_DDA_Thao	2629	13.908	80	62911	28	0	22543	NaN			+	-1	VGTTLNR	7	18	380.719	759.424	2	380.719	MULTI	HCD	FTMS	0	0	0	2626	113911	0.790151	-3	0.0357256	3	Unmodified	_VGTTLNR_	REV__A0A3Q7GRJ3	4.11963	0.204597				1	6.129	5395.7	0.03	495	2132	2626
SP4_DDA_Thao	2630	13.91	80	107150	28	0	8144.5	NaN			+	-1	EDNYKDISDEDYCKEVVPMIK	21	22	869.389	NaN	0	869.453	PEAK	HCD	FTMS	0	0	0	2626	18623.1	0.65338	-1	0.0158195	4	Oxidation (M)	_EDNYKDISDEDYCKEVVPM(Oxidation (M))IK_	REV__A0A3Q7JF34	0.548184	0.0751171				1	6.129	6724.1	0.01	496	2132	2626
SP4_DDA_Thao	2631	13.912	80	93599	28	0	8857.6	NaN			+	-1	NNEEYIDAMKAALMMHTYKALLIDQSK	27	18	1058.51	NaN	0	1058.51	PEAK	HCD	FTMS	0	0	0	-1	NaN	NaN	0	NaN	5	2 Oxidation (M)	_NNEEYIDAM(Oxidation (M))KAALM(Oxidation (M))MHTYKALLIDQSK_	REV__A0A220SGD5	0.0946243	0.0722294				1	6.129	5781	0.01	497	2132	2626
SP4_DDA_Thao	2634	13.925	80	126070	28	0	32438	NaN			+	-1	GVYIGNK	7	31	375.711	749.408	2	375.71	MULTI	HCD	FTMS	0	0	0	2633	363096	0.879074	1	-0.0139389	1	Unmodified	_GVYIGNK_	REV__A0A3Q7H538	4.11963	0.204597				1	6.129	10512.5	0.16	498	2134	2633
SP4_DDA_Thao	2635	13.926	80	41771	28	0	10611	NaN				-1	SSTRDRR	7	14	439.234	876.453	2	439.234	MULTI	HCD	FTMS	0	0	0	2633	193055	0.654812	-2	0.0199451	2	Unmodified	_SSTRDRR_	A0A3Q7IQD7	10.3063	0.272476				1	6.129	4698.5	0.02	499	2134	2633
SP4_DDA_Thao	2636	13.928	80	51290	28	0	14469	NaN				-1	EGNEAAQAAASK	12	15	573.773	1145.53	2	573.772	MULTI	HCD	FTMS	0	0	0	2633	115483	0.460636	-6	0.061656	3	Unmodified	_EGNEAAQAAASK_	A0A3Q7G3R4	2.85182	0.193945				1	6.129	5463.2	0.02	500	2134	2633
SP4_DDA_Thao	2637	13.93	80	48414	28	0	20315	NaN				-1	GVQRSDK	7	15	395.214	788.414	2	395.214	MULTI	HCD	FTMS	0	0	0	2633	111137	0.181185	-8	0.0933676	4	Unmodified	_GVQRSDK_	A0A3Q7HB11	4.11963	0.283555				1	6.129	4051.9	0.02	501	2134	2633
SP4_DDA_Thao	2638	13.932	80	45080	28	0	3975.8	NaN				-1	WEQHVYYEWKPK	12	18	846.91	NaN	0	846.91	PEAK	HCD	FTMS	0	0	0	-1	NaN	NaN	0	NaN	5	Unmodified	_WEQHVYYEWKPK_	A0A3Q7GC15	4.29863	0.147553				1	6.129	3129	0.02	502	2134	2633
SP4_DDA_Thao	2640	13.938	80	59401	28	0	4860.3	NaN			+	-1	VETFGFDEFFSKPTLYDKLFSAGGFISR	28	21	1069.2	NaN	0	1069.2	PEAK	HCD	FTMS	0	0	0	-1	NaN	NaN	0	NaN	1	Unmodified	_VETFGFDEFFSKPTLYDKLFSAGGFISR_	REV__A0A3Q7HQW6	0.631476	0.0955819				1	6.129	3661.4	0.01	503	2135	2639
SP4_DDA_Thao	2641	13.94	80	59629	28	0	7951.7	NaN				-1	MKILTTFLIIGMFLFNSFVR	20	20	803.112	NaN	0	803.112	PEAK	HCD	FTMS	0	0	0	-1	NaN	NaN	0	NaN	2	Oxidation (M)	_M(Oxidation (M))KILTTFLIIGMFLFNSFVR_	A0A3Q7FZR7	0.303944	0.076124				1	6.129	4157	0.01	504	2135	2639
SP4_DDA_Thao	2642	13.942	80	50188	28	0	15339	NaN				-1	MQEYTGR	7	19	450.697	899.38	2	450.697	MULTI	HCD	FTMS	0	0	0	2639	146035	0.921536	1	-0.0139542	3	Oxidation (M)	_M(Oxidation (M))QEYTGR_	A0A3Q7G087	3.61185	0.132772				1	6.129	4916.6	0.02	505	2135	2639
SP4_DDA_Thao	2643	13.944	80	56132	28	0	3827.9	NaN				-1		0	23	834.6	NaN	0	834.6	PEAK	HCD	FTMS	0	0	0	-1	NaN	NaN	0	NaN	4				NaN	NaN				1	6.129	3665.2	0.01	506	2135	2639
SP4_DDA_Thao	2644	13.946	80	41162	28	0	4773.7	NaN			+	-1	SWAPLRTPAYVGAAQALEAM	20	14	1052.04	NaN	0	1052.04	PEAK	HCD	FTMS	0	0	0	-1	NaN	NaN	0	NaN	5	Unmodified	_SWAPLRTPAYVGAAQALEAM_	REV__A0A3Q7HNS2	4.80135	0.146629				1	6.129	2616.9	0.03	507	2135	2639
SP4_DDA_Thao	2646	13.952	80	61758	28	0	8779.4	NaN				-1		0	22	815.62	NaN	0	815.62	PEAK	HCD	FTMS	0	0	0	-1	NaN	NaN	0	NaN	1				NaN	NaN				1	6.129	4106	0.01	508	2136	2645
SP4_DDA_Thao	2647	13.954	80	63542	28	0	10384	NaN				-1	AETETPVSAVSIRRMPR	17	17	950.507	NaN	0	950.507	PEAK	HCD	FTMS	0	0	0	-1	NaN	NaN	0	NaN	2	Unmodified	_AETETPVSAVSIRRMPR_	A0A3Q7I5L4	5.49336	0.159786				1	6.129	4319.6	0.01	509	2136	2645
SP4_DDA_Thao	2648	13.956	80	129340	28	0	19120	NaN				-1		0	31	367.679	733.343	2	367.678	MULTI	HCD	FTMS	0	0	0	2645	372120	1	0	0	3				NaN	NaN				1	6.129	10345.2	0.09	510	2136	2645
SP4_DDA_Thao	2649	13.958	80	73113	28	0	8352.3	NaN				-1	VIPKAKMTTTIAIEDVR	17	23	943.546	NaN	0	943.546	PEAK	HCD	FTMS	0	0	0	-1	NaN	NaN	0	NaN	4	Unmodified	_VIPKAKMTTTIAIEDVR_	A0A3Q7F1E1	0.122501	0.16139				1	6.129	4864.2	0.01	511	2136	2645
SP4_DDA_Thao	2651	13.965	80	71817	28	0	7901	NaN			+	-1	SSSVGTGSGLMSTATSSNR	19	25	893.915	NaN	0	893.915	PEAK	HCD	FTMS	0	0	0	-1	NaN	NaN	0	NaN	1	Unmodified	_SSSVGTGSGLMSTATSSNR_	REV__A0A3Q7FE19	0	0.104347				1	6.129	4653.5	0.01	512	2137	2650
SP4_DDA_Thao	2652	13.966	80	53050	28	0	12376	NaN				-1	CSSCSFELCVTCCK	14	16	899.338	NaN	0	899.338	PEAK	HCD	FTMS	0	0	0	-1	NaN	NaN	0	NaN	2	Unmodified	_CSSCSFELCVTCCK_	A0A3Q7I9Q7	0	0.10628				1	6.129	3254.4	0.01	513	2137	2650
SP4_DDA_Thao	2653	13.968	80	121290	28	0	28878	NaN				-1		0	17	403.232	402.225	1	403.231	MULTI	HCD	FTMS	0	0	0	2650	412124	0.450773	-39	0.644502	3				NaN	NaN				1	6.129	9027.4	0.09	514	2137	2650
SP4_DDA_Thao	2654	13.97	80	58724	28	0	5641.9	NaN			+	-1	CKECVVSGHISVQAQYKFVDLIPR	24	20	945.151	NaN	0	945.151	PEAK	HCD	FTMS	0	0	0	-1	NaN	NaN	0	NaN	4	Unmodified	_CKECVVSGHISVQAQYKFVDLIPR_	REV__A0A097PPL4;REV__A0A3Q7GSY1	2.50741	0.0950009				1	6.129	3685	0.01	515	2137	2650
SP4_DDA_Thao	2655	13.972	80	41291	28	0	4404.5	NaN			+	-1	DTDLCNESVSAEENECK	17	14	1000.4	NaN	0	1000.4	PEAK	HCD	FTMS	0	0	0	-1	NaN	NaN	0	NaN	5	Unmodified	_DTDLCNESVSAEENECK_	REV__A0A3Q7HUT1	0	0.1055				1	6.129	3429	0.01	516	2137	2650
SP4_DDA_Thao	2658	13.984	80	125120	28	0	40749	NaN				-1	SINDPGR	7	21	379.693	757.372	2	379.693	MULTI	HCD	FTMS	0	0	0	2657	334917	0.195764	-5	0.0599976	1	Unmodified	_SINDPGR_	A0A3Q7HBQ0	11.5617	0.184544				1	6.129	9680.2	0.08	517	2139	2657
SP4_DDA_Thao	2659	13.986	80	24642	28	0	8560.6	NaN				-1	ADNYAAQR	8	8	454.715	907.415	2	454.713	MULTI	HCD	FTMS	0	0	0	2657	117345	0.850628	-1	0.00603485	2	Unmodified	_ADNYAAQR_	A0A3Q7FW21;A0A3Q7J8Z2;Q8VWL8	3.39216	0.198356				1	6.129	3430.9	0.02	518	2139	2657
SP4_DDA_Thao	2660	13.988	80	41582	28	0	20568	NaN				-1	EVLSRSEK	8	9	474.26	946.504	2	474.261	MULTI	HCD	FTMS	0	0	0	2657	124059	0.325603	-7	0.0799427	3	Unmodified	_EVLSRSEK_	A0A3Q7G9W0	16.1539	0.21948				1	6.129	4125	0.02	519	2139	2657
SP4_DDA_Thao	2661	13.99	80	36029	28	0	3680.9	NaN				-1		0	14	847.291	NaN	0	847.291	PEAK	HCD	FTMS	0	0	0	-1	NaN	NaN	0	NaN	4				NaN	NaN				1	6.129	2707	0.02	520	2139	2657
SP4_DDA_Thao	2663	13.997	80	34342	28	0	24537	NaN				-1	EEATHPDALK	10	6	555.775	1109.54	2	555.773	MULTI	HCD	FTMS	0	0	0	2662	43201.4	0.560941	1	-0.0140543	1	Unmodified	_EEATHPDALK_	A0A3Q7JG98	0	0.202738				1	6.129	3475.3	0.01	521	2140	2662
SP4_DDA_Thao	2664	13.998	80	62232	28	0	4566.5	NaN			+	-1	GDVEMDDEDEDEYMDEEEDDISK	23	25	923.327	NaN	0	923.327	PEAK	HCD	FTMS	0	0	0	-1	NaN	NaN	0	NaN	2	Oxidation (M)	_GDVEM(Oxidation (M))DDEDEDEYMDEEEDDISK_	REV__A0A3Q7IBY1	0	0.0728544				1	6.129	4533.9	0.01	522	2140	2662
SP4_DDA_Thao	2665	14	80	60019	28	0	32021	NaN				-1	MMEDSGDTEFSK	12	11	484.183	NaN	0	484.183	PEAK	HCD	FTMS	0	0	0	-1	NaN	NaN	0	NaN	3	Acetyl (Protein N-term),2 Oxidation (M)	_(Acetyl (Protein N-term))M(Oxidation (M))M(Oxidation (M))EDSGDTEFSK_	A0A3Q7IJK0	0	0.0910061				1	6.129	5714	0.01	523	2140	2662
SP4_DDA_Thao	2666	14.002	80	32917	28	0	4211.4	NaN			+	-1	VGNTMGLTKCVSWSGIGPRVLVLNGNNELFK	31	10	1688.87	NaN	0	1688.87	PEAK	HCD	FTMS	0	0	0	-1	NaN	NaN	0	NaN	4	Oxidation (M)	_VGNTM(Oxidation (M))GLTKCVSWSGIGPRVLVLNGNNELFK_	REV__A0A3Q7EVR0;REV__A0A3Q7EVR0;REV__A0A3Q7EVR0	3.33733	0.0859129				1	6.129	1690.6	0.01	524	2140	2662
SP4_DDA_Thao	2667	14.004	80	28773	28	0	4534.5	NaN				-1		0	10	911.26	NaN	0	911.26	PEAK	HCD	FTMS	0	0	0	-1	NaN	NaN	0	NaN	5				NaN	NaN				1	6.129	2396.6	0.01	525	2140	2662
SP4_DDA_Thao	2670	14.017	80	96436	28	0	39431	NaN			+	-1	HQLAKMR	7	19	450.248	NaN	0	450.245	PEAK	HCD	FTMS	0	0	0	2669	144005	0.662049	-2	0.0201082	1	Oxidation (M)	_HQLAKM(Oxidation (M))R_	REV__A0A220SEA9	14.4129	0.0890142				1	6.129	7101.9	0.02	526	2142	2669
SP4_DDA_Thao	2673	14.029	80	23793	28	0	3877.3	NaN				-1		0	8	1046.37	NaN	0	1046.37	PEAK	HCD	FTMS	0	0	0	-1	NaN	NaN	0	NaN	1				NaN	NaN				1	6.129	2455	0.01	527	2144	2672
SP4_DDA_Thao	2674	14.031	80	46066	28	0	10170	NaN			+	-1	VIESDQQR	8	14	487.749	973.484	2	487.748	MULTI	HCD	FTMS	0	0	0	2672	115676	0.992927	-4	0.0328207	2	Unmodified	_VIESDQQR_	REV__A0A3Q7HSN9	10.8732	0.181003				1	6.129	4408.4	0.02	528	2144	2672
SP4_DDA_Thao	2678	14.05	80	23517	28	0	3489.4	NaN			+	-1	PFGYRDTLMDLDDM	14	10	860.864	NaN	0	860.864	PEAK	HCD	FTMS	0	0	0	-1	NaN	NaN	0	NaN	1	2 Oxidation (M)	_PFGYRDTLM(Oxidation (M))DLDDM(Oxidation (M))_	REV__A0A3Q7H1D4	0	0.0734599				1	6.129	1781.8	0.01	529	2147	2677
SP4_DDA_Thao	2679	14.052	80	51061	28	0	8891.7	NaN				-1	ELRGFLGIIGYYMR	14	19	844.45	NaN	0	844.45	PEAK	HCD	FTMS	0	0	0	-1	NaN	NaN	0	NaN	2	Unmodified	_ELRGFLGIIGYYMR_	A0A3Q7ICQ4	6.10337	0.148435				1	6.129	3471.8	0.01	530	2147	2677
SP4_DDA_Thao	2680	14.054	80	52930	28	0	12051	NaN				-1		0	19	351.711	NaN	0	351.71	PEAK	HCD	FTMS	0	0	0	2677	75659	1	0	0	3				NaN	NaN				1	6.129	5693.3	0.06	531	2147	2677
SP4_DDA_Thao	2681	14.055	80	15124	28	0	7158.3	NaN			+	-1	SEHETTTTTTTTR	13	5	489.23	NaN	0	489.229	PEAK	HCD	FTMS	0	0	0	2677	71619.5	1	0	0	4	Unmodified	_SEHETTTTTTTTR_	REV__A0A3Q7FBN7;REV__A0A3Q7I6Q6	0	0.0979987				1	6.129	1455.4	0.02	532	2147	2677
SP4_DDA_Thao	2684	14.068	80	118860	28	0	22378	NaN				-1	MVQEAER	7	27	431.708	861.401	2	431.707	MULTI	HCD	FTMS	0	0	0	2683	346263	0.754261	-4	0.0302839	1	Unmodified	_MVQEAER_	A0A3Q7FS03;A0A3Q7IZ03	31.2894	0.0988027				1	6.129	8664.1	0.02	533	2149	2683
SP4_DDA_Thao	2685	14.07	80	48800	28	0	21936	NaN			+	-1	GVFFLKHATK	10	14	383.225	NaN	0	383.224	PEAK	HCD	FTMS	0	0	0	2683	145306	0.234395	-31	0.347254	2	Unmodified	_GVFFLKHATK_	REV__A0A220S7S5	2.61985	0.0795292				1	6.129	4701.9	0.04	534	2149	2683
SP4_DDA_Thao	2686	14.072	80	10848	28	0	2939.6	NaN				-1	FWMMTMPMIIPQQHQKR	17	4	1102.04	NaN	0	1102.04	PEAK	HCD	FTMS	0	0	0	-1	NaN	NaN	0	NaN	3	Unmodified	_FWMMTMPMIIPQQHQKR_	A0A3Q7GVA1	0	0.086231				1	6.129	954.6	0.01	535	2149	2683
SP4_DDA_Thao	2689	14.084	80	54909	28	0	11257	NaN				-1	SGMVFGR	7	17	385.187	768.359	2	385.186	MULTI	HCD	FTMS	0	0	0	2688	124522	1	0	0	1	Oxidation (M)	_SGM(Oxidation (M))VFGR_	A0A3Q7I294	0	0.137372				1	6.129	4050	0.03	536	2151	2688
SP4_DDA_Thao	2690	14.086	80	129410	28	0	21739	NaN				-1	AHASTEGVAK	10	31	485.752	969.489	2	485.751	MULTI	HCD	FTMS	0	0	0	2688	323933	0.270027	-8	0.0611172	2	Unmodified	_AHASTEGVAK_	A0A3Q7HGJ9	34.1725	0.0766325				1	6.129	8885.8	0.02	537	2151	2688
SP4_DDA_Thao	2691	14.088	80	60882	28	0	23073	NaN				-1		0	16	441.222	440.215	1	441.221	MULTI	HCD	FTMS	0	0	0	2688	139254	0.465815	-6	0.0466433	3				NaN	NaN				1	6.129	5039.1	0.02	538	2151	2688
SP4_DDA_Thao	2694	14.101	80	71538	28	0	13783	NaN				-1	AAIKEESEGK	10	18	531.277	1060.54	2	531.276	MULTI	HCD	FTMS	0	0	0	2693	148239	0.500024	-5	0.0386934	1	Unmodified	_AAIKEESEGK_	A0A3Q7FRA5;A0A3Q7GDG7;A0A3Q7HUQ3;O04106;O04891;Q7Y0S2	8.86294	0.259598				1	6.073	6058.8	0.05	539	2153	2693
SP4_DDA_Thao	2695	14.103	80	65377	28	0	16907	NaN				-1	MMIWRTK	7	16	499.251	996.488	2	499.251	MULTI	HCD	FTMS	0	0	0	2693	79950.7	0.382064	-3	0.0223122	2	2 Oxidation (M)	_M(Oxidation (M))M(Oxidation (M))IWRTK_	A0A3Q7GGN5	4.85488	0.252936				1	6.073	4928.2	0.01	540	2153	2693
SP4_DDA_Thao	2696	14.104	80	24745	28	0	9361.6	NaN				-1	TESTEVNETSSR	12	8	670.302	1338.59	2	670.3	MULTI	HCD	FTMS	0	0	0	2693	98432.7	0.899448	-2	0.0163069	3	Unmodified	_TESTEVNETSSR_	A0A3Q7FYS7	0	0.198072				1	6.073	2514.4	0.01	541	2153	2693
SP4_DDA_Thao	2697	14.106	80	47894	28	0	7988.2	NaN				-1		0	21	416.246	415.239	1	416.246	MULTI	HCD	FTMS	0	0	0	2693	142190	0.170301	-27	0.26961	4				NaN	NaN				1	6.073	4340.4	0.05	542	2153	2693
SP4_DDA_Thao	2699	14.113	80	46874	28	0	8296	NaN				-1		0	18	810.572	NaN	0	810.572	PEAK	HCD	FTMS	0	0	0	-1	NaN	NaN	0	NaN	1				NaN	NaN				1	6.073	4092.8	0.01	543	2154	2698
SP4_DDA_Thao	2700	14.115	80	39662	28	0	11249	NaN			+	-1	GVFFMVK	7	15	422.225	842.436	2	422.729	MULTI	HCD	FTMS	0	0	0	2698	50701.2	0.145879	-15	0.128379	2	Oxidation (M)	_GVFFM(Oxidation (M))VK_	REV__K4C8Q3	4.11963	0.132125				1	6.073	3330.7	0.01	544	2154	2698
SP4_DDA_Thao	2701	14.117	80	33561	28	0	8370.7	NaN				-1	AHASTEGVTK	10	13	500.757	999.499	2	500.756	MULTI	HCD	FTMS	0	0	0	2698	70885.5	0.323228	-8	0.0690479	3	Unmodified	_AHASTEGVTK_	A0A3Q7HGJ9	9.21405	0.186699				1	6.073	3696.6	0.01	545	2154	2698
SP4_DDA_Thao	2702	14.118	80	42819	28	0	12151	NaN				-1	TVTVLQFNFER	11	13	451.909	NaN	0	451.909	PEAK	HCD	FTMS	0	0	0	2698	69857.7	0.749049	-8	0.0690479	4	Unmodified	_TVTVLQFNFER_	A0A3Q7IVV7	3.42451	0.0949578				1	6.073	4997.3	0.01	546	2154	2698
SP4_DDA_Thao	2705	14.131	80	64014	28	0	13793	NaN				-1	EGGSFATSNR	10	16	513.236	1024.46	2	513.235	MULTI	HCD	FTMS	0	0	0	2704	235811	0.516698	-5	0.0466394	1	Unmodified	_EGGSFATSNR_	A0A3Q7F7C6	9.21405	0.186699				1	6.073	5310.2	0.06	547	2156	2704
SP4_DDA_Thao	2706	14.133	80	42664	28	0	9259.3	NaN				-1	ASAGASVDSAR	11	12	496.243	990.472	2	496.242	MULTI	HCD	FTMS	0	0	0	2704	133575	0.714644	-3	0.0303326	2	Unmodified	_ASAGASVDSAR_	A0A3Q7I8V2	7.92521	0.189782				1	6.073	3544.9	0.02	548	2156	2704
SP4_DDA_Thao	2707	14.135	80	217130	28	0	62614	NaN				-1		0	26	458.262	457.255	1	458.26	MULTI	HCD	FTMS	0	0	0	2704	748821	0.93885	1	-0.0103168	3				NaN	NaN				1	6.073	14568.2	0.13	549	2156	2704
SP4_DDA_Thao	2710	14.147	80	66100	28	0	14751	NaN				-1	MLSCGFHR	8	16	504.232	1006.45	2	504.23	MULTI	HCD	FTMS	0	0	0	2709	106141	0.700334	-1	0.00602341	1	Unmodified	_MLSCGFHR_	A0A3Q7GT95;Q5GA66	4.35631	0.196626				1	6.073	5154.1	0.02	550	2158	2709
SP4_DDA_Thao	2711	14.15	80	34921	28	0	9095.9	NaN			+	-1	RVNSESDMMDEEDVMESCEQK	21	10	860.667	NaN	0	860.667	PEAK	HCD	FTMS	0	0	0	-1	NaN	NaN	0	NaN	2	2 Oxidation (M)	_RVNSESDM(Oxidation (M))M(Oxidation (M))DEEDVMESCEQK_	REV__A0A3Q7JYR0	0	0.0907201				1	6.073	2742	0.01	551	2158	2709
SP4_DDA_Thao	2714	14.162	80	52413	28	0	13330	NaN			+	-1	AFLDDSR	7	14	412.201	822.387	2	412.199	MULTI	HCD	FTMS	0	0	0	2713	135401	0.748244	1	-0.0120459	1	Unmodified	_AFLDDSR_	REV__A0A3Q7G528;REV__O81535	4.11963	0.204597				1	6.073	4774.7	0.02	552	2160	2713
SP4_DDA_Thao	2715	14.164	80	38291	28	0	9689.3	NaN			+	-1	GVVQVEDK	8	12	437.237	872.46	2	437.237	MULTI	HCD	FTMS	0	0	0	2713	77082.8	0.364449	-1	0.00607491	2	Unmodified	_GVVQVEDK_	REV__A0A3Q7EZY3;REV__A0A3Q7FBC6;REV__A0A3Q7G5V9	3.61185	0.197961				1	6.073	3347.6	0.02	553	2160	2713
SP4_DDA_Thao	2716	14.166	80	75974	28	0	10077	NaN	+			2240	DTSGENLGR	9	23	474.723	947.432	2	474.722	MULTI	HCD	FTMS	0	0	0	2713	109831	0.103258	-7	0.0615578	3	Unmodified	_DTSGENLGR_	P36181;Q53Z32;Q6UJX4	40.2683	0.0585615				1	6.073	6932.4	0.02	554	2160	2713
SP4_DDA_Thao	2717	14.168	80	95874	28	0	12670	NaN			+	-1	ASLCGVR	7	26	381.7	761.385	2	381.7	MULTI	HCD	FTMS	0	0	0	2713	295706	1	0	0	4	Unmodified	_ASLCGVR_	REV__A0A3Q7E9B4	10.3063	0.19				1	6.073	7026.4	0.07	555	2160	2713
SP4_DDA_Thao	2720	14.18	80	132910	28	0	43313	NaN				-1	ISDYKDR	7	32	448.728	895.441	2	448.726	MULTI	HCD	FTMS	0	0	0	2719	451494	0.483097	-6	0.0493155	1	Unmodified	_ISDYKDR_	P05117	47.8486	0.0696342				1	6.017	10035.3	0.08	556	2162	2719
SP4_DDA_Thao	2721	14.182	80	131610	28	0	14877	NaN			+	-1	PPMGDGGK	8	44	379.679	757.344	2	379.678	MULTI	HCD	FTMS	0	0	0	2719	358476	0.863755	-2	0.0180902	2	Unmodified	_PPMGDGGK_	REV__A0A494GA82	0	0.204442				1	6.017	9651.8	0.17	557	2162	2719
SP4_DDA_Thao	2722	14.184	80	91807	28	0	21845	NaN				-1		0	25	382.187	762.359	2	382.186	MULTI	HCD	FTMS	0	0	0	2719	194353	0.152647	-7	0.0553608	3				NaN	NaN				1	6.017	7807.7	0.19	558	2162	2719
SP4_DDA_Thao	2725	14.197	80	98045	28	0	15180	NaN				-1		0	21	365.205	728.396	2	365.203	MULTI	HCD	FTMS	0	0	0	2724	239508	0.45562	-12	0.101985	1				NaN	NaN				1	6.017	8124.3	0.14	559	2164	2724
SP4_DDA_Thao	2726	14.199	80	60186	28	0	12368	NaN				-1	GLCREGR	7	20	424.212	846.409	2	424.209	MULTI	HCD	FTMS	0	0	0	2724	132302	0.59634	-5	0.040473	2	Unmodified	_GLCREGR_	A0A3Q7HZ33	4.11963	0.283555				1	6.017	5338.1	0.05	560	2164	2724
SP4_DDA_Thao	2727	14.201	80	28247	28	0	4995.9	NaN				-1	MEAEMAKQR	9	12	568.265	1134.51	2	568.264	MULTI	HCD	FTMS	0	0	0	2724	64863.2	0.921561	-2	0.0163078	3	Acetyl (Protein N-term)	_(Acetyl (Protein N-term))MEAEMAKQR_	A0A3Q7JA53	3.93432	0.161744				1	6.017	3103.5	0.01	561	2164	2724
SP4_DDA_Thao	2730	14.213	80	104420	28	0	24512	NaN				-1	RVHLPKLK	8	17	495.834	NaN	0	495.833	PEAK	HCD	FTMS	0	0	0	2729	146256	0.551728	-14	0.118708	1	Unmodified	_RVHLPKLK_	A0A3Q7G2S7	4.35631	0.148845				1	6.017	7495.9	0.02	562	2166	2729
SP4_DDA_Thao	2731	14.215	80	30388	28	0	8980.7	NaN				-1		0	10	820.26	NaN	0	820.26	PEAK	HCD	FTMS	0	0	0	-1	NaN	NaN	0	NaN	2				NaN	NaN				1	6.017	2113.8	0.01	563	2166	2729
SP4_DDA_Thao	2732	14.217	80	199680	28	0	18281	NaN			+	-1	NFVSGAR	7	37	375.698	749.382	2	375.698	MULTI	HCD	FTMS	0	0	0	2729	452815	0.703833	-1	0.00608826	3	Unmodified	_NFVSGAR_	REV__A0A3Q7EZM5	24.9985	0.126144				1	6.017	14319.2	0.15	564	2166	2729
SP4_DDA_Thao	2733	14.219	80	381160	28	0	48412	NaN	+			11360	SQASALEK	8	56	417.222	832.429	2	417.221	MULTI	HCD	FTMS	0	0	0	2729	555700	0.257251	-3	0.0227356	4	Unmodified	_SQASALEK_	A0A3Q7I7B3	51.3458	0.0384391				1	6.017	25971.2	0.34	565	2166	2729
SP4_DDA_Thao	2734	14.221	80	46063	28	0	7652.4	NaN				-1	YTGEGESEEAK	11	17	600.257	1198.5	2	600.256	MULTI	HCD	FTMS	0	0	0	2729	87594.7	1	0	0	5	Unmodified	_YTGEGESEEAK_	A0A3Q7EYM6	3.11274	0.198004				1	6.017	4840.4	0.01	566	2166	2729
SP4_DDA_Thao	2738	14.239	80	36740	28	0	13706	NaN			+	-1	VGIVEFR	7	11	410.238	NaN	0	410.238	PEAK	HCD	FTMS	0	0	0	2737	142350	0.38451	-15	0.126584	1	Unmodified	_VGIVEFR_	REV__A0A220SCD9	4.11963	0.0993199				1	6.017	4421.6	0.02	567	2169	2737
SP4_DDA_Thao	2739	14.241	80	33378	28	0	12959	NaN				-1	TQQEDAVSGR	10	11	545.76	NaN	0	545.758	PEAK	HCD	FTMS	0	0	0	2737	50797.3	0.669772	1	-0.0121326	2	Unmodified	_TQQEDAVSGR_	A0A3Q7H9H7	0	0.100529				1	6.017	4345.2	0.02	568	2169	2737
SP4_DDA_Thao	2740	14.243	80	24190	28	0	12411	NaN			+	-1	YFWIAEMK	8	7	552.265	1102.51	2	552.263	MULTI	HCD	FTMS	0	0	0	2737	94410.2	1	0	0	3	Oxidation (M)	_YFWIAEM(Oxidation (M))K_	REV__A0A3Q7ISB4	4.35631	0.126978				1	6.017	3928.8	0.02	569	2169	2737
SP4_DDA_Thao	2741	14.245	80	53978	28	0	9466.1	NaN			+	-1	SIKDRSTK	8	20	467.77	933.525	2	467.77	MULTI	HCD	FTMS	0	0	0	2737	88994.5	0.246616	-8	0.065114	4	Unmodified	_SIKDRSTK_	REV__A0A494G8Q5	8.34046	0.271726				1	6.017	5078.9	0.02	570	2169	2737
SP4_DDA_Thao	2743	14.252	80	29641	28	0	11133	NaN			+	-1	MKRPYMR	7	9	491.259	980.504	2	491.259	MULTI	HCD	FTMS	0	0	0	2742	97111.3	0.599847	1	-0.00856304	1	Unmodified	_MKRPYMR_	REV__A0A0G2QP58;REV__A0A0K2Y4S3;REV__A0A0K2Y642;REV__A0A172QG70;REV__A0A172QG71;REV__A9YC23;REV__D5LNI2;REV__P27257;REV__P38608;REV__Q2UVG9;REV__Q66UW1;REV__Q67617;REV__Q776X6;REV__Q8V575;REV__Q8V577;REV__Q8V579;REV__Q8V581;REV__Q8V583;REV__Q8V585;REV__Q8V587	0	0.30506				1	6.017	2544	0.01	571	2170	2742
SP4_DDA_Thao	2744	14.253	80	39218	28	0	6505.9	NaN				-1	IMPMPVDR	8	15	479.746	NaN	0	479.745	PEAK	HCD	FTMS	0	0	0	-1	NaN	NaN	0	NaN	2	Unmodified	_IMPMPVDR_	A0A3Q7IRE2	0	0.097815				1	6.017	3594.5	0.01	572	2170	2742
SP4_DDA_Thao	2747	14.266	80	72865	28	0	12553	NaN				-1	AQTETGEIK	9	23	488.751	975.487	2	488.749	MULTI	HCD	FTMS	0	0	0	2746	221118	0.729414	-3	0.0267229	1	Unmodified	_AQTETGEIK_	A0A068EXM2;A0A0C5CHE6;A0A386GXC6;A0A4V1F4H6;P27065;Q2MIH9;R4KMV8;R4KMW8;R4KR74;R4KR84;R4KTU1;R4KTW3;R4KWJ6;R4KWK2	17.9856	0.146903				1	5.997	6586.7	0.02	573	2172	2746
SP4_DDA_Thao	2748	14.268	80	39330	28	0	6607	NaN				-1	DDPIGDFGK	9	16	482.224	962.434	2	482.224	MULTI	HCD	FTMS	0	0	0	2746	174886	0.390348	-4	0.0328035	2	Unmodified	_DDPIGDFGK_	A0A220SFB1	3.93432	0.193132				1	5.997	3755.8	0.02	574	2172	2746
SP4_DDA_Thao	2749	14.27	80	81305	28	0	25293	NaN			+	-1	VEQMVIR	7	18	437.746	NaN	0	437.746	PEAK	HCD	FTMS	0	0	0	2746	120848	0.373778	-6	0.052762	3	Unmodified	_VEQMVIR_	REV__A0A3Q7IYU8	10.3063	0.0969501				1	5.997	7352.4	0.02	575	2172	2746
SP4_DDA_Thao	2752	14.282	80	287970	28	0	33781	NaN				-1		0	39	364.678	727.341	2	364.677	MULTI	HCD	FTMS	0	0	0	2751	491997	0.794827	-1	0.00605202	1				NaN	NaN				1	5.997	19123.4	0.36	576	2174	2751
SP4_DDA_Thao	2753	14.284	80	118440	28	0	17616	NaN			+	-1	VGTVGNR	7	33	351.698	NaN	0	351.697	PEAK	HCD	FTMS	0	0	0	2751	184493	0.739541	-2	0.0162792	2	Unmodified	_VGTVGNR_	REV__A0A3Q7HXQ8	10.3063	0.0969501				1	5.997	9385.4	0.14	577	2174	2751
SP4_DDA_Thao	2754	14.286	80	74043	28	0	14901	NaN			+	-1	GAAYESR	7	27	377.18	752.345	2	377.179	MULTI	HCD	FTMS	0	0	0	2751	312757	1	0	0	3	Unmodified	_GAAYESR_	REV__A0A494G8S3	6.38682	0.200126				1	5.997	6375.7	0.16	578	2174	2751
SP4_DDA_Thao	2755	14.288	80	67438	28	0	11132	NaN				-1		0	26	452.267	451.26	1	452.268	MULTI	HCD	FTMS	0	0	0	2751	115489	0.403502	-10	0.0857639	4				NaN	NaN				1	5.997	5930.9	0.02	579	2174	2751
SP4_DDA_Thao	2757	14.294	80	22871	28	0	3226	NaN				-1	NGFILGIIFGVLMVPISVFSYKIYR	25	10	712.407	2845.6	4	712.907	MULTI	HCD	FTMS	0	0	0	2756	55706.6	0.934695	1	-0.0192366	1	Unmodified	_NGFILGIIFGVLMVPISVFSYKIYR_	A0A3Q7HGX2	0	0.0890661				1	5.997	3053.9	0.01	580	2175	2756
SP4_DDA_Thao	2758	14.296	80	50495	28	0	16957	NaN			+	-1	GAPDKDSNSAVYR	13	13	690.329	NaN	0	690.329	PEAK	HCD	FTMS	0	0	0	-1	NaN	NaN	0	NaN	2	Unmodified	_GAPDKDSNSAVYR_	REV__P17786	1.8441	0.150428				1	5.997	3595	0.01	581	2175	2756
SP4_DDA_Thao	2759	14.298	80	331680	28	0	63527	NaN	+			13243	VIAQTDGTR	9	31	480.759	959.503	2	480.758	MULTI	HCD	FTMS	0	0	0	2756	567528	0.154339	-3	0.0282698	3	Unmodified	_VIAQTDGTR_	E3VWN6;P05116;P24157	60.5898	0.0158822				1	5.997	21542.5	0.12	582	2175	2756
SP4_DDA_Thao	2760	14.3	80	227620	28	0	54315	NaN			+	-1	TGDKIPK	7	44	379.723	757.432	2	380.221	MULTI	HCD	FTMS	0	0	0	2756	376969	1	0	0	4	Unmodified	_TGDKIPK_	REV__G9IZP9	17.7668	0.218387				1	5.997	15811.4	0.22	583	2175	2756
SP4_DDA_Thao	2761	14.302	80	162780	28	0	19136	NaN				-1	NLEDETR	7	29	438.707	875.4	2	438.706	MULTI	HCD	FTMS	0	0	0	2756	259511	0.506821	-2	0.0180426	5	Unmodified	_NLEDETR_	A0A3Q7GYC4;A0A3Q7JAQ7;Q84XV7;Q84XW6	38.7917	0.0700197				1	5.997	12021.8	0.11	584	2175	2756
SP4_DDA_Thao	2762	14.304	80	44023	28	0	10643	NaN				-1	STMQELNSR	9	16	541.25	1080.49	2	541.248	MULTI	HCD	FTMS	0	0	0	2756	176047	0.639018	-2	0.0180426	6	Oxidation (M)	_STM(Oxidation (M))QELNSR_	CON__P35527	16.2027	0.0997985				1	5.997	4314.5	0.01	585	2175	2756
SP4_DDA_Thao	2763	14.305	80	92039	28	0	23259	NaN				-1	TVTNVGDAK	9	20	452.741	903.467	2	452.74	MULTI	HCD	FTMS	0	0	0	2756	194950	1	0	0	7	Unmodified	_TVTNVGDAK_	A0A3Q7HTM2;A0A3Q7HTM2;A0A3Q7HVI0;A0A3Q7HVI0;O65834;O65835;O65836;O82007;Q96478;Q9SAN2	24.8941	0.117319				1	5.997	6961.7	0.07	586	2175	2756
SP4_DDA_Thao	2764	14.307	80	107680	28	0	32426	NaN				-1	HAPVFNER	8	26	485.25	NaN	0	485.25	PEAK	HCD	FTMS	0	0	0	2756	188378	1	0	0	8	Unmodified	_HAPVFNER_	A0A3Q7I5J1	11.3684	0.0916616				1	5.997	7560.9	0.01	587	2175	2756
SP4_DDA_Thao	2766	14.314	80	661260	28	0	146880	NaN	+			12679	TVSEAVAK	8	55	402.727	NaN	0	402.726	PEAK	HCD	FTMS	0	0	0	2765	1.39045e+06	0.890329	-1	0.0192366	1	Unmodified	_TVSEAVAK_	A0A3Q7GM93	38.7917	0.0582387				1	5.997	42982.4	0.59	588	2176	2765
SP4_DDA_Thao	2767	14.315	80	51881	28	0	9004.4	NaN				-1	TLAAQRK	7	15	394.244	NaN	0	394.243	PEAK	HCD	FTMS	0	0	0	2765	101171	0.248103	-9	0.0863543	2	Unmodified	_TLAAQRK_	A0A3Q7EPM2	6.38682	0.0804701				1	5.997	4255	0.07	589	2176	2765
SP4_DDA_Thao	2768	14.317	80	605430	28	0	256810	NaN	+			13121	VGDPTVK	7	48	358.203	714.391	2	358.202	MULTI	HCD	FTMS	0	0	0	2765	1.00734e+06	0.119338	-3	0.0372791	3	Unmodified	_VGDPTVK_	A0A220QMI6;A0A3Q7FNF0;D5L5R0;P29000;Q41215;Q547Q0;Q8RVW4;Q8S399	79.4536	0.00811156				1	5.997	39625.6	0.28	590	2176	2765
SP4_DDA_Thao	2769	14.319	80	322200	28	0	25463	NaN	+			2786	ENVEVASNK	9	47	495.248	988.482	2	495.247	MULTI	HCD	FTMS	0	0	0	2765	969774	0.864265	-1	0.0192366	4	Unmodified	_ENVEVASNK_	A0A3Q7HI50;P14280	52.255	0.0333869				1	5.997	21711.3	0.26	591	2176	2765
SP4_DDA_Thao	2770	14.321	80	413800	28	0	138330	NaN	+			15020	YYEAGAR	7	39	415.195	NaN	0	415.194	PEAK	HCD	FTMS	0	0	0	2765	614058	0.330507	-1	0.0192366	5	Unmodified	_YYEAGAR_	A0A3Q7HX95;A0A3Q7ILY0	62.9784	0.0122887				1	5.997	27522.5	0.22	592	2176	2765
SP4_DDA_Thao	2771	14.323	80	172780	28	0	29431	NaN				-1		0	31	385.22	384.213	1	385.219	MULTI	HCD	FTMS	0	0	0	2765	350484	0.52249	-1	0.0192366	6				NaN	NaN				1	5.997	11869.5	0.09	593	2176	2765
SP4_DDA_Thao	2772	14.325	80	233740	28	0	38303	NaN				-1		0	35	380.679	759.344	2	380.678	MULTI	HCD	FTMS	0	0	0	2765	354106	1	0	0	7				NaN	NaN				1	5.997	16872.8	0.24	594	2176	2765
SP4_DDA_Thao	2773	14.326	80	34145	28	0	14423	NaN				-1	MMLFLLFVAFLIPLIFLLSKAKK	23	5	1364.82	NaN	0	1365.22	PEAK	HCD	FTMS	0	0	0	2765	49841.6	1	0	0	8	2 Oxidation (M)	_M(Oxidation (M))M(Oxidation (M))LFLLFVAFLIPLIFLLSKAKK_	A0A3Q7IA93	0	0.0754305				1	5.997	2468.9	0.01	595	2176	2765
SP4_DDA_Thao	2774	14.328	80	72324	28	0	25932	NaN				-1	EEDPLFLQLSHKAIEHFNSEHNTNYK	26	16	524.256	3139.49	6	524.591	MULTI	HCD	FTMS	0	0	0	2765	107031	0.481138	-3	0.0372791	9	Unmodified	_EEDPLFLQLSHKAIEHFNSEHNTNYK_	A0A3Q7EZZ9	2.22345	0.069573				1	5.997	5404.3	0.01	596	2176	2765
SP4_DDA_Thao	2775	14.33	80	10458	28	0	2812.9	NaN				-1	WKIRPPGFVNLQILPQLVR	19	4	1137.68	NaN	0	1137.68	PEAK	HCD	FTMS	0	0	0	2765	78517.3	1	0	0	10	Unmodified	_WKIRPPGFVNLQILPQLVR_	K4D003	5.07867	0.158378				1	5.997	1019.1	0.01	597	2176	2765
SP4_DDA_Thao	2777	14.337	80	54641	28	0	14403	NaN			+	-1	VVMDEDIYFDVDANSIKIGDSDVAHKTK	28	13	785.882	3139.5	4	786.13	MULTI	HCD	FTMS	0	0	0	2776	38855.2	0.205649	-3	0.0541134	1	Oxidation (M)	_VVM(Oxidation (M))DEDIYFDVDANSIKIGDSDVAHKTK_	REV__A0A3Q7IL38	2.03054	0.141957				1	5.997	3945.1	0.01	598	2177	2776
SP4_DDA_Thao	2778	14.338	80	59966	28	0	16463	NaN				-1	EEDPLFLQLSHKAIEHFNSEHNTNYK	26	15	628.907	3139.5	5	629.106	MULTI	HCD	FTMS	0	0	0	2776	80707.2	0.562404	-1	0.0228863	2	Unmodified	_EEDPLFLQLSHKAIEHFNSEHNTNYK_	A0A3Q7EZZ9	2.19451	0.141704				1	5.997	4368.3	0.01	599	2177	2776
SP4_DDA_Thao	2779	14.34	80	266180	28	0	24550	NaN				-1		0	41	352.677	703.339	2	352.677	MULTI	HCD	FTMS	0	0	0	2776	432954	0.213461	-3	0.0541134	3				NaN	NaN				1	5.997	19099.8	0.21	600	2177	2776
SP4_DDA_Thao	2780	14.342	80	210860	28	0	34358	NaN				-1	GIAAGMQNTG	10	37	468.216	934.417	2	468.216	MULTI	HCD	FTMS	0	0	0	2776	467207	0.734823	-2	0.0421228	4	Oxidation (M)	_GIAAGM(Oxidation (M))QNTG_	A0A3Q7HGM6;A0A3Q7I9N3;A0A3Q7IBX1;Q8VXF8;Q9SCB2;Q9SCB3	22.1311	0.0838505				1	5.997	14298.6	0.13	601	2177	2776
SP4_DDA_Thao	2781	14.344	80	71541	28	0	11785	NaN				-1	YIGDEGQSR	9	13	512.738	1023.46	2	512.737	MULTI	HCD	FTMS	0	0	0	2776	142460	0.84137	-3	0.0541134	5	Unmodified	_YIGDEGQSR_	O82777	16.7761	0.152083				1	5.997	5516.5	0.01	602	2177	2776
SP4_DDA_Thao	2783	14.35	80	31175	28	0	9040.1	NaN				-1	GGSGGSYGGGGSGGGYGGGSGSR	23	10	896.367	1790.72	2	896.862	MULTI	HCD	FTMS	0	0	0	2782	113010	0.549667	-6	0.0841122	1	Unmodified	_GGSGGSYGGGGSGGGYGGGSGSR_	CON__P35527	4.31591	0.218493				1	5.997	2016.4	0.01	603	2178	2782
SP4_DDA_Thao	2784	14.352	80	18260	28	0	7123.9	NaN				-1	FDLKTLRALSFVLMENLK	18	6	718.738	2153.19	3	718.737	MULTI	HCD	FTMS	0	0	0	2782	21014.5	0.538356	2	-0.0268078	2	Oxidation (M)	_FDLKTLRALSFVLM(Oxidation (M))ENLK_	A0A3Q7E8B9	3.44052	0.126928				1	5.997	2275.5	0.01	604	2178	2782
SP4_DDA_Thao	2785	14.353	36	3547300	28	0	804050	NaN	+			657	AISNNVGSR	9	70	459.243	916.472	2	459.242	MULTI	HCD	FTMS	0	0	0	2782	8943361	0.616769	-2	0.0366058	3	Unmodified	_AISNNVGSR_	A0A3Q7I767;P10967	103.739	0.000226985				1	5.997	98900.2	1	605	2178	2782
SP4_DDA_Thao	2786	14.355	80	407880	28	0	98528	NaN	+			1968	DITGNPR	7	34	386.701	771.387	2	386.7	MULTI	HCD	FTMS	0	0	0	2782	1.24628e+06	1	0	0	4	Unmodified	_DITGNPR_	A0A3Q7H3P6;A0A3Q7INL4;A0A3Q7IZ03;H1ZXA7;H1ZXA8;P24629;P27322	57.4635	0.0292497				1	5.997	27089.2	0.33	606	2178	2782
SP4_DDA_Thao	2787	14.357	80	70727	28	0	12183	NaN			+	-1	IYWDQGIK	8	14	511.768	1021.52	2	511.768	MULTI	HCD	FTMS	0	0	0	2782	199954	0.184834	-8	0.0987024	5	Unmodified	_IYWDQGIK_	REV__A0A3Q7HT80	4.59466	0.196198				1	5.997	5743.4	0.02	607	2178	2782
SP4_DDA_Thao	2789	14.363	80	50404	28	0	15995	NaN			+	-1	IPVITSIQKTPLCPDVTNSK	20	13	737.739	2210.2	3	738.072	MULTI	HCD	FTMS	0	0	0	2788	35583.5	0.465333	1	-0.0137024	1	Unmodified	_IPVITSIQKTPLCPDVTNSK_	REV__A0A3Q7GBD2	3.14381	0.106154				1	5.997	4562.1	0.01	608	2179	2788
SP4_DDA_Thao	2790	14.365	80	79538	28	0	33494	NaN				-1	DCYDELR	7	14	485.7	969.385	2	486.2	MULTI	HCD	FTMS	0	0	0	2788	69254.8	0.671727	-1	0.0131054	2	Unmodified	_DCYDELR_	A0A3Q7J2B8	4.85488	0.203147				1	5.997	6359.3	0.03	609	2179	2788
SP4_DDA_Thao	2791	14.367	80	199380	28	0	27387	NaN				-1	MQEYTGR	7	40	442.7	NaN	0	442.7	PEAK	HCD	FTMS	0	0	0	2788	262216	0.402478	-3	0.0497112	3	Unmodified	_MQEYTGR_	A0A3Q7G087	23.5235	0.0918874				1	5.997	14594.7	0.12	610	2179	2788
SP4_DDA_Thao	2792	14.369	80	86375	28	0	16203	NaN				-1	VVDSAHPK	8	26	426.732	851.45	2	426.731	MULTI	HCD	FTMS	0	0	0	2788	158746	0.549866	-3	0.0497112	4	Unmodified	_VVDSAHPK_	A0A3Q7JE01	15.4392	0.161428				1	5.997	6566	0.05	611	2179	2788
SP4_DDA_Thao	2793	14.371	80	27098	28	0	10200	NaN				-1	RPETDDESY	9	10	556.23	1110.45	2	556.228	MULTI	HCD	FTMS	0	0	0	2788	146213	1	0	0	5	Unmodified	_RPETDDESY_	A0A3Q7IPW3	4.13698	0.170122				1	5.997	3007.3	0.01	612	2179	2788
SP4_DDA_Thao	2795	14.377	80	34226	28	0	19801	NaN				-1	TMVKIMVAR	9	8	553.807	NaN	0	553.807	PEAK	HCD	FTMS	0	0	0	-1	NaN	NaN	0	NaN	1	Acetyl (Protein N-term),Oxidation (M)	_(Acetyl (Protein N-term))TM(Oxidation (M))VKIMVAR_	A0A3Q7FLB7	0	0.0639676				1	5.997	3160.9	0.01	613	2180	2794
SP4_DDA_Thao	2796	14.379	80	38482	28	0	13190	NaN			+	-1	IPVITSIQKTPLCPDVTNSK	20	10	737.739	2210.2	3	737.403	MULTI	HCD	FTMS	0	0	0	2794	19858.1	0.516911	1	-0.01194	2	Unmodified	_IPVITSIQKTPLCPDVTNSK_	REV__A0A3Q7GBD2	3.14381	0.106154				1	5.997	2836.9	0.01	614	2180	2794
SP4_DDA_Thao	2797	14.381	80	160740	28	0	20586	NaN				-1	MAAVNAGR	8	33	395.205	788.395	2	395.204	MULTI	HCD	FTMS	0	0	0	2794	400716	1	0	0	3	Unmodified	_MAAVNAGR_	A0A3Q7IY58	33.7383	0.0829759				1	5.997	11339	0.18	615	2180	2794
SP4_DDA_Thao	2798	14.383	80	87257	28	0	14167	NaN				-1	YSAEGESEEAKK	12	26	664.304	1326.59	2	664.301	MULTI	HCD	FTMS	0	0	0	2794	146818	0.873207	1	-0.01194	4	Unmodified	_YSAEGESEEAKK_	A0A3Q7GAX9	21.4636	0.11731				1	5.997	6924.3	0.01	616	2180	2794
SP4_DDA_Thao	2801	14.395	80	358990	28	0	92704	NaN	+			12632	TVGTVGAGR	9	41	409.23	816.445	2	409.229	MULTI	HCD	FTMS	0	0	0	2800	966861	0.65891	-2	0.017931	1	Unmodified	_TVGTVGAGR_	Q5NE18	51.3355	0.0353182				1	5.997	24281.6	0.47	617	2182	2800
SP4_DDA_Thao	2802	14.397	80	201850	28	0	40176	NaN				-1	NEGRDLAR	8	35	465.741	NaN	0	465.74	PEAK	HCD	FTMS	0	0	0	2800	366015	0.799526	-2	0.017931	2	Unmodified	_NEGRDLAR_	A0A068EXM2;A0A0C5CHE6;P27065;Q2MIH9;R4KMV8;R4KMW8;R4KR84;R4KTW3	19.6364	0.120822				1	5.997	13867.5	0.05	618	2182	2800
SP4_DDA_Thao	2803	14.399	80	40839	28	0	17377	NaN				-1	DAYVGDEAQSK	11	8	591.767	1181.52	2	591.766	MULTI	HCD	FTMS	0	0	0	2800	491937	0.487003	-2	0.017931	3	Unmodified	_DAYVGDEAQSK_	A0A3Q7EQU5;A0A3Q7FJJ3;A0A3Q7FZ63;A0A3Q7GYZ1;A0A3Q7H3Q8;A0A3Q7HGX8;A0A3Q7ILI4;A0A3Q7INM1;A0A3Q7INZ6;A0A3Q7IYZ1;A0A494G8W2;M5AI61;Q5KQU7;Q96481;Q96482;Q96484	8.22028	0.189278				1	5.997	4003.1	0.05	619	2182	2800
SP4_DDA_Thao	2805	14.405	80	95630	28	0	15803	NaN				-1	GVMEDNSK	8	26	440.197	878.379	2	440.196	MULTI	HCD	FTMS	0	0	0	2804	253410	1	0	0	1	Unmodified	_GVMEDNSK_	A0A3Q7GA50	5.47979	0.19461				1	5.997	7562	0.08	620	2183	2804
SP4_DDA_Thao	2806	14.407	80	134370	28	0	16192	NaN	+			12555	TTLSTDHNR	9	27	522.757	1043.5	2	522.756	MULTI	HCD	FTMS	0	0	0	2804	210616	0.593984	-2	0.0160866	2	Unmodified	_TTLSTDHNR_	A0A3Q7G9B3;A0A3Q7JCG7;Q8W2C2;Q8W505	46.4258	0.0456295				1	5.997	9296.2	0.02	621	2183	2804
SP4_DDA_Thao	2807	14.409	80	112010	28	0	28808	NaN				-1	MTDTRADEAER	11	20	647.788	1293.56	2	647.786	MULTI	HCD	FTMS	0	0	0	2804	95990.5	0.553722	-2	0.0160866	3	Unmodified	_MTDTRADEAER_	A0A3Q7HMR2;A0A3Q7IJ97	18.78	0.20123				1	5.997	7878.6	0.01	622	2183	2804
SP4_DDA_Thao	2809	14.416	80	184480	28	0	43897	NaN				-1		0	24	488.271	487.264	1	488.27	MULTI	HCD	FTMS	0	0	0	2808	351756	0.81985	1	-0.0192871	1				NaN	NaN				1	5.997	13176.1	0.1	623	2184	2808
SP4_DDA_Thao	2810	14.417	80	14837	28	0	2844.2	NaN				-1		0	7	968.306	NaN	0	968.306	PEAK	HCD	FTMS	0	0	0	-1	NaN	NaN	0	NaN	2				NaN	NaN				1	5.997	2156.8	0.01	624	2184	2808
SP4_DDA_Thao	2811	14.419	80	70003	28	0	8597.4	NaN				-1	EENVYMAK	8	29	500.226	998.438	2	500.225	MULTI	HCD	FTMS	0	0	0	2808	287283	0.461115	-2	0.0205755	3	Oxidation (M)	_EENVYM(Oxidation (M))AK_	A0A3Q7FZI2;A0A3Q7G5G1;A0A3Q7G7H8;A0A3Q7IRT6;A0A3Q7JBH3;P93208;P93209;P93211;Q947S8	15.4392	0.104248				1	5.997	6741	0.07	625	2184	2808
SP4_DDA_Thao	2812	14.421	80	153690	28	0	36917	NaN	+			14719	YLMQNGAR	8	28	484.734	NaN	0	484.733	PEAK	HCD	FTMS	0	0	0	2808	158792	0.272538	-2	0.0205755	4	Oxidation (M)	_YLM(Oxidation (M))QNGAR_	A0A3Q7HGJ9	74.3351	0.00389537				1	5.997	10954.6	0.04	626	2184	2808
SP4_DDA_Thao	2813	14.423	80	49699	28	0	8597.6	NaN				-1	HMDGCTLESEAEK	13	17	761.814	1521.61	2	761.811	MULTI	HCD	FTMS	0	0	0	2808	106617	1	0	0	5	Oxidation (M)	_HM(Oxidation (M))DGCTLESEAEK_	A0A3Q7GX08	4.01718	0.121662				1	5.997	5649.8	0.01	627	2184	2808
SP4_DDA_Thao	2814	14.425	80	45018	28	0	10250	NaN				-1	MTYEENMEK	9	13	595.739	NaN	0	595.737	PEAK	HCD	FTMS	0	0	0	2808	86219.6	1	0	0	6	Oxidation (M)	_M(Oxidation (M))TYEENMEK_	A0A059XMX0;A0A059XSP9;A0A090AX55;A0A090B2N3;A0A0A0Y1P9;A0A0D3MT60;A0A0D3MT61;A0A0D3MTA3;A0A0E3Z9C0;A0A0G3Y5I4;A0A0G3Y5K4;A0A0G3Y5K8;A0A0K0Y0W9;A0A0M4JNI7;A0A109ZW32;A0A172LLR9;A0A1I9UVN4;A0A1Y1CUG2;A0A220NKM4;A0A223HCP2;A0A291HVH7;A0A291NU82;A0A291RBS1;A0A2S1TXF7;A0A2U8RNH0;A0A2U8RNH4;A0A2U8RNH7;A0A2Z4WW60;A0A2Z4WWA4;A0A2Z4WWB1;A0A2Z4WWB8;A0A2Z4WWC2;A0A2Z4WWC5;A0A2Z4WWD1;A0A2Z4WWD3;A0A2Z4WWE7;A0A…	0	0.0796856				1	5.997	4415.3	0.01	628	2184	2808
SP4_DDA_Thao	2815	14.427	80	192840	28	0	46430	NaN			+	-1	VSSSVSR	7	37	361.197	720.379	2	361.197	MULTI	HCD	FTMS	0	0	0	2808	495173	1	0	0	7	Unmodified	_VSSSVSR_	REV__A0A3Q7IRP1;REV__Q50HV0	15.221	0.16864				1	5.997	13593.6	0.22	629	2184	2808
SP4_DDA_Thao	2816	14.428	80	248800	28	0	22682	NaN			+	-1	NSATSTM	7	48	364.15	726.285	2	364.149	MULTI	HCD	FTMS	0	0	0	2808	382036	0.660571	-1	0.0104799	8	Oxidation (M)	_NSATSTM(Oxidation (M))_	REV__A0A3Q7EG26	0	0.137372				1	5.997	17108.7	0.2	630	2184	2808
SP4_DDA_Thao	2818	14.435	80	38651	28	0	2974.1	NaN				-1	MMNNMLQGFYNK	12	18	769.826	NaN	0	769.826	PEAK	HCD	FTMS	0	0	0	-1	NaN	NaN	0	NaN	1	3 Oxidation (M)	_M(Oxidation (M))M(Oxidation (M))NNM(Oxidation (M))LQGFYNK_	A0A3Q7JXQ0	0	0.0910061				1	5.967	5479.7	0.01	631	2185	2817
SP4_DDA_Thao	2819	14.437	80	41633	28	0	3761.2	NaN				-1	SKTPDPNSTDASGSK	15	20	767.354	NaN	0	767.352	PEAK	HCD	FTMS	0	0	0	2817	32077.7	0.535063	1	-0.0175877	2	Acetyl (Protein N-term)	_(Acetyl (Protein N-term))SKTPDPNSTDASGSK_	A0A3Q7I8V2	9.18848	0.0712431				1	5.967	4038.6	0.01	632	2185	2817
SP4_DDA_Thao	2820	14.439	80	242080	28	0	36815	NaN				-1		0	42	423.213	422.205	1	423.212	MULTI	HCD	FTMS	0	0	0	2817	391255	0.500195	-1	0.0192871	3				NaN	NaN				1	5.967	17295.1	0.2	633	2185	2817
SP4_DDA_Thao	2821	14.441	80	66707	28	0	17864	NaN				-1	DVDGAYMTK	9	20	508.224	1014.43	2	508.223	MULTI	HCD	FTMS	0	0	0	2817	211025	0.898008	-2	0.029767	4	Oxidation (M)	_DVDGAYM(Oxidation (M))TK_	CON__P04264	10.4141	0.115807				1	5.967	6133.7	0.03	634	2185	2817
SP4_DDA_Thao	2822	14.442	80	61679	28	0	12745	NaN			+	-1	VGSSCQR	7	18	397.183	NaN	0	397.183	PEAK	HCD	FTMS	0	0	0	2817	173892	0.98704	5	-0.102245	5	Unmodified	_VGSSCQR_	REV__A0A3Q7HHB4	10.3063	0.0969501				1	5.967	5728.4	0.11	635	2185	2817
SP4_DDA_Thao	2823	14.444	80	175650	28	0	37703	NaN				-1	VRDMCVPK	8	32	502.753	NaN	0	502.752	PEAK	HCD	FTMS	0	0	0	2817	159656	1	0	0	6	Unmodified	_VRDMCVPK_	A2VB86;A8YQH4;E1Y723;E3NYV4;J9ZWL9;P0CJ93;P0CK06;P18247;P22601;P22602;Q02963;Q1XFL8;Q1XFL9;Q1XFM5;Q8B490	10.8732	0.130835				1	5.967	12501.9	0.08	636	2185	2817
SP4_DDA_Thao	2824	14.446	80	68431	28	0	9877.5	NaN				-1	LVQSGVDSGAK	11	21	530.785	1059.56	2	530.784	MULTI	HCD	FTMS	0	0	0	2817	111865	0.755028	-2	0.029767	7	Unmodified	_LVQSGVDSGAK_	A0A3Q7FBR1	6.59067	0.192062				1	5.967	6498.4	0.01	637	2185	2817
SP4_DDA_Thao	2826	14.452	80	39171	28	0	11201	NaN				-1	AALEEMDAD	9	13	490.697	979.38	2	491.197	MULTI	HCD	FTMS	0	0	0	2825	13628.1	0.193226	1	-0.022975	1	Oxidation (M)	_AALEEM(Oxidation (M))DAD_	A0A3Q7IJ63;A0A3Q7JFP9	3.00671	0.12573				1	5.967	3996.1	0.01	638	2186	2825
SP4_DDA_Thao	2827	14.454	80	40260	28	0	9680.8	NaN			+	-1	EQKLEMPNQAR	11	14	680.34	1358.67	2	680.338	MULTI	HCD	FTMS	0	0	0	2825	37113.5	0.533798	1	-0.022975	2	Oxidation (M)	_EQKLEM(Oxidation (M))PNQAR_	REV__A0A220SD72	4.45112	0.20779				1	5.967	3843	0.01	639	2186	2825
SP4_DDA_Thao	2828	14.456	80	689790	28	0	77445	NaN				-1		0	90	359.702	717.39	2	359.702	MULTI	HCD	FTMS	0	0	0	2825	1.39969e+06	1	0	0	3				NaN	NaN				1	5.967	45947.2	0.48	640	2186	2825
SP4_DDA_Thao	2829	14.458	80	269280	28	0	59153	NaN			+	-1	EDPDYRDK	8	35	519.23	1036.45	2	519.229	MULTI	HCD	FTMS	0	0	0	2825	1076633	0.853959	-1	0.0175877	4	Unmodified	_EDPDYRDK_	REV__A0A3Q7H7X6	0.690377	0.281624				1	5.967	18466.8	0.22	641	2186	2825
SP4_DDA_Thao	2830	14.46	80	134480	28	0	33680	NaN				-1	AVNEYKEAK	9	23	526.275	1050.53	2	526.273	MULTI	HCD	FTMS	0	0	0	2825	421836	0.787115	-1	0.0175877	5	Unmodified	_AVNEYKEAK_	A0A3Q7ILD3	33.7966	0.109759				1	5.967	10802.8	0.06	642	2186	2825
SP4_DDA_Thao	2831	14.462	80	148590	28	0	23026	NaN			+	-1	MEGDYGGLSYK	11	20	618.268	1234.52	2	618.266	MULTI	HCD	FTMS	0	0	0	2825	180077	0.782952	-1	0.0175877	6	Oxidation (M)	_M(Oxidation (M))EGDYGGLSYK_	REV__A0A3Q7GVG7	10.2309	0.118359				1	5.967	11181.5	0.05	643	2186	2825
SP4_DDA_Thao	2832	14.463	80	57838	28	0	11280	NaN			+	-1	KDQYENAIK	9	15	554.786	1107.56	2	554.784	MULTI	HCD	FTMS	0	0	0	2825	129870	1	0	0	7	Unmodified	_KDQYENAIK_	REV__O81536	7.56758	0.165029				1	5.967	4680.5	0.01	644	2186	2825
SP4_DDA_Thao	2833	14.465	80	34911	28	0	7961.8	NaN			+	-1	TDIYRSNMFAR	11	14	695.333	1388.65	2	695.332	MULTI	HCD	FTMS	0	0	0	2825	100224	1	0	0	8	Oxidation (M)	_TDIYRSNM(Oxidation (M))FAR_	REV__A0A3Q7EKN6	4.61245	0.207497				1	5.967	3850.8	0.01	645	2186	2825
SP4_DDA_Thao	2834	14.467	80	145100	28	0	23137	NaN			+	-1	QINQLASR	8	31	465.261	928.508	2	465.261	MULTI	HCD	FTMS	0	0	0	2825	301700	1	0	0	9	Unmodified	_QINQLASR_	REV__A0A3Q7EH77	15.4392	0.161428				1	5.967	11029.6	0.12	646	2186	2825
SP4_DDA_Thao	2835	14.469	80	42280	28	0	9292.3	NaN			+	-1	IHNYWVMAR	9	11	397.202	NaN	0	397.202	PEAK	HCD	FTMS	0	0	0	2825	194907	0.965308	-1	0.0175877	10	Unmodified	_IHNYWVMAR_	REV__A0A3Q7HBE2	3.11274	0.0905187				1	5.967	4361.3	0.1	647	2186	2825
SP4_DDA_Thao	2837	14.475	80	114220	28	0	25701	NaN				-1	VNEGKQAEK	9	27	501.764	1001.51	2	502.263	MULTI	HCD	FTMS	0	0	0	2836	75309.7	0.430046	1	-0.0211163	1	Unmodified	_VNEGKQAEK_	A0A3Q7IYT0	21.3001	0.183925				1	5.967	9042.3	0.01	648	2187	2836
SP4_DDA_Thao	2838	14.477	80	74077	28	0	13987	NaN				-1	DKMELTMPK	9	19	562.769	1123.52	2	563.268	MULTI	HCD	FTMS	0	0	0	2836	120703	1	0	0	2	2 Oxidation (M)	_DKM(Oxidation (M))ELTM(Oxidation (M))PK_	A0A220SE75	3.93432	0.240467				1	5.967	5820.2	0.01	649	2187	2836
SP4_DDA_Thao	2839	14.479	80	445070	28	0	91641	NaN			+	-1	VAADPVR	7	62	364.208	726.402	2	364.208	MULTI	HCD	FTMS	0	0	0	2836	671858	0.342821	-2	0.0405626	3	Unmodified	_VAADPVR_	REV__A0A3Q7GET6	31.0582	0.0998076				1	5.967	30198.5	0.31	650	2187	2836
SP4_DDA_Thao	2840	14.481	80	136330	28	0	29299	NaN			+	-1	ALAGADSAGGR	11	20	473.241	944.467	2	473.24	MULTI	HCD	FTMS	0	0	0	2836	427162	1	0	0	4	Unmodified	_ALAGADSAGGR_	REV__A0A494G9C0	23.4285	0.124488				1	5.967	9224	0.13	651	2187	2836
SP4_DDA_Thao	2841	14.483	80	124580	28	0	12937	NaN	+			11743	TDEEFGR	7	30	427.188	852.362	2	427.187	MULTI	HCD	FTMS	0	0	0	2836	274068	0.187443	-2	0.0405626	5	Unmodified	_TDEEFGR_	A0A3Q7EN15;A0A3Q7EN15;A0A3Q7ENA3;A0A3Q7I7A9;P38416;Q42873;Q9FT17	55.4411	0.0336656				1	5.967	9061.3	0.04	652	2187	2836
SP4_DDA_Thao	2842	14.485	80	39423	28	0	11957	NaN				-1	VTMQNLNDR	9	10	553.767	1105.52	2	553.766	MULTI	HCD	FTMS	0	0	0	2836	265735	0.558324	-2	0.0405626	6	Oxidation (M)	_VTM(Oxidation (M))QNLNDR_	CON__A2A4G1;CON__P02533;CON__P02535-1;CON__P08779;CON__P13645;CON__Q148H6;CON__Q3ZAW8;CON__Q7Z3Y7;CON__Q7Z3Y8;CON__Q7Z3Y9;CON__Q7Z3Z0;CON__Q9Z2K1	24.9228	0.0756835				1	5.967	5165.6	0.02	653	2187	2836
SP4_DDA_Thao	2843	14.486	80	114170	28	0	47157	NaN				-1	GLSFDDR	7	15	405.193	808.371	2	405.193	MULTI	HCD	FTMS	0	0	0	2836	136601	0.741702	1	-0.0211163	7	Unmodified	_GLSFDDR_	A0A220S9Z0	9.74965	0.192419				1	5.967	7966	0.07	654	2187	2836
SP4_DDA_Thao	2844	14.488	80	87614	28	0	13687	NaN				-1	VGRDSVLVFR	10	28	383.225	NaN	0	383.224	PEAK	HCD	FTMS	0	0	0	2836	417986	0.674258	7	-0.104039	8	Unmodified	_VGRDSVLVFR_	A0A3Q7IZJ7	2.61985	0.0795292				1	5.967	7290.9	0.18	655	2187	2836
SP4_DDA_Thao	2845	14.49	80	48346	28	0	11237	NaN				-1	AQDADPGLQK	10	18	521.762	1041.51	2	521.761	MULTI	HCD	FTMS	0	0	0	2836	136802	1	0	0	9	Unmodified	_AQDADPGLQK_	A0A3Q7I8V2	9.39406	0.186127				1	5.967	4297.1	0.01	656	2187	2836
SP4_DDA_Thao	2847	14.497	80	73910	28	0	17717	NaN			+	-1	QYMDDEARLR	10	17	656.802	NaN	0	656.8	PEAK	HCD	FTMS	0	0	0	2846	104437	0.630866	-1	0.0211163	1	Oxidation (M)	_QYM(Oxidation (M))DDEARLR_	REV__A0A3Q7G470	4.96526	0.0927253				1	5.967	6182.4	0.01	657	2188	2846
SP4_DDA_Thao	2848	14.498	80	56536	28	0	8861.3	NaN				-1	GNEAAIDEHK	10	19	542.257	1082.5	2	542.757	MULTI	HCD	FTMS	0	0	0	2846	144770	0.814603	-1	0.0211163	2	Unmodified	_GNEAAIDEHK_	K4D422	31.9344	0.0865227				1	5.967	5496.4	0.04	658	2188	2846
SP4_DDA_Thao	2849	14.5	80	461280	28	0	49521	NaN				-1		0	75	367.167	732.319	2	367.166	MULTI	HCD	FTMS	0	0	0	2846	1.49145e+06	0.699088	-1	0.0211163	3				NaN	NaN				1	5.967	32325.5	0.37	659	2188	2846
SP4_DDA_Thao	2850	14.502	80	392360	28	0	67092	NaN				-1		0	37	377.714	NaN	0	377.713	PEAK	HCD	FTMS	0	0	0	2846	1.0622e+06	0.682819	-1	0.0211163	4				NaN	NaN				1	5.967	26741.2	0.32	660	2188	2846
SP4_DDA_Thao	2851	14.504	80	174600	28	0	24961	NaN				-1		0	36	394.227	786.44	2	394.228	MULTI	HCD	FTMS	0	0	0	2846	305568	0.93398	-1	0.0211163	5				NaN	NaN				1	5.967	12572.9	0.19	661	2188	2846
SP4_DDA_Thao	2852	14.506	80	295680	28	0	48228	NaN				-1		0	50	374.216	373.208	1	374.217	MULTI	HCD	FTMS	0	0	0	2846	549274	0.792416	-1	0.0211163	6				NaN	NaN				1	5.967	20429.8	0.19	662	2188	2846
SP4_DDA_Thao	2854	14.512	80	633000	28	0	86081	NaN	+			9779	NMVTAQGR	8	48	438.722	NaN	0	438.721	PEAK	HCD	FTMS	0	0	0	2853	2.73825e+06	0.861018	1	-0.0249634	1	Unmodified	_NMVTAQGR_	A0A3Q7F4W8;A0A3Q7F4W8;A0A3Q7GM93;A0A3Q7HI50;Q43143;Q564D7;Q96576	85.2649	0.000798658				1	5.911	40896.3	0.64	663	2189	2853
SP4_DDA_Thao	2855	14.514	80	148990	28	0	32099	NaN				-1	AISNDKDR	8	27	459.735	917.455	2	459.734	MULTI	HCD	FTMS	0	0	0	2853	326819	0.960526	1	-0.0249634	2	Unmodified	_AISNDKDR_	A0A3Q7FWB4	31.2894	0.129549				1	5.911	11204.6	0.12	664	2189	2853
SP4_DDA_Thao	2856	14.516	80	321090	28	0	62142	NaN	+			2307	EAAPLNR	7	32	385.712	769.409	2	385.711	MULTI	HCD	FTMS	0	0	0	2853	852973	0.457305	-2	0.0367193	3	Unmodified	_EAAPLNR_	A0A3Q7HAN1	66.9935	0.0125413				1	5.911	21522.3	0.25	665	2189	2853
SP4_DDA_Thao	2857	14.518	80	413800	28	0	78256	NaN	+			6807	KLVSATK	7	65	373.742	745.47	2	373.741	MULTI	HCD	FTMS	0	0	0	2853	820882	0.898128	-1	0.0156031	4	Unmodified	_KLVSATK_	A0A3Q7FGG9;P36181;Q53Z32;Q6UJX4	47.743	0.0445393				1	5.911	27844.8	0.22	666	2189	2853
SP4_DDA_Thao	2858	14.52	80	236510	28	0	50737	NaN				-1	KYSTGFR	7	41	429.727	857.439	2	429.727	MULTI	HCD	FTMS	0	0	0	2853	422115	0.833969	-2	0.0367193	5	Unmodified	_KYSTGFR_	A0A3Q7H1Y9	9.24053	0.171627				1	5.911	15636.6	0.09	667	2189	2853
SP4_DDA_Thao	2859	14.521	80	51918	28	0	9705.2	NaN				-1	VSEYNNVR	8	17	490.744	979.473	2	490.743	MULTI	HCD	FTMS	0	0	0	2853	154322	1	0	0	6	Unmodified	_VSEYNNVR_	A0A3Q7FN07	18.7307	0.147317				1	5.911	4803.1	0.01	668	2189	2853
SP4_DDA_Thao	2860	14.523	80	42350	28	0	14439	NaN			+	-1	NETHKDIK	8	13	492.757	NaN	0	492.757	PEAK	HCD	FTMS	0	0	0	-1	NaN	NaN	0	NaN	7	Unmodified	_NETHKDIK_	REV__A0A220SG93	4.13698	0.138531				1	5.911	4579.3	0.01	669	2189	2853
SP4_DDA_Thao	2861	14.525	80	39373	28	0	14085	NaN			+	-1	SSAGWNDDGDR	11	13	590.237	NaN	0	590.236	PEAK	HCD	FTMS	0	0	0	2853	68891.5	0.631722	-2	0.0367193	8	Unmodified	_SSAGWNDDGDR_	REV__A0A3Q7GHG2	0	0.102775				1	5.911	3845.2	0.01	670	2189	2853
SP4_DDA_Thao	2862	14.527	80	180770	28	0	29329	NaN				-1	NLPQSCTSR	9	29	531.753	1061.49	2	531.753	MULTI	HCD	FTMS	0	0	0	2853	310424	0.760993	-2	0.0367193	9	Unmodified	_NLPQSCTSR_	A0A3Q7HJU0	31.9344	0.0871699				1	5.911	13951.7	0.02	671	2189	2853
SP4_DDA_Thao	2863	14.529	80	70123	28	0	13824	NaN			+	-1	VGYQDEIK	8	22	476.242	950.47	2	476.241	MULTI	HCD	FTMS	0	0	0	2853	204415	1	0	0	10	Unmodified	_VGYQDEIK_	REV__A0A220S8R1	11.3684	0.17888				1	5.911	5823.2	0.04	672	2189	2853
SP4_DDA_Thao	2864	14.531	80	294110	28	0	58992	NaN	+			14866	YQQNMVTAQGR	11	34	656.309	1310.6	2	656.307	MULTI	HCD	FTMS	0	0	0	2853	178299	0.0474948	-8	0.123136	11	Oxidation (M)	_YQQNM(Oxidation (M))VTAQGR_	A0A3Q7HI50;A0A3Q7HI50;P09607;P14280;Q96575	72.6431	0.00221695				1	5.911	18631.9	0.02	673	2189	2853
SP4_DDA_Thao	2866	14.537	80	54834	28	0	15604	NaN				-1	VGTSYNQNK	9	18	505.749	1009.48	2	505.748	MULTI	HCD	FTMS	0	0	0	2865	118284	0.840777	1	-0.0139141	1	Unmodified	_VGTSYNQNK_	A0A3Q7IPY8	15.4392	0.157808				1	5.911	5186.6	0.01	674	2190	2865
SP4_DDA_Thao	2867	14.539	80	26903	28	0	6338.4	NaN			+	-1	RRNMETGGGSR	11	11	618.797	1235.58	2	618.795	MULTI	HCD	FTMS	0	0	0	2865	101372	0.632318	-1	0.0249634	2	Oxidation (M)	_RRNM(Oxidation (M))ETGGGSR_	REV__A0A3Q7HSR7	0	0.182896				1	5.911	3547	0.01	675	2190	2865
SP4_DDA_Thao	2868	14.541	80	193040	28	0	54819	NaN			+	-1	VGVPTTK	7	36	351.213	700.412	2	351.213	MULTI	HCD	FTMS	0	0	0	2865	500223	0.995298	-1	0.0249634	3	Unmodified	_VGVPTTK_	REV__A0A220SC23	17.5615	0.158467				1	5.911	14215.8	0.21	676	2190	2865
SP4_DDA_Thao	2869	14.543	80	154780	28	0	17053	NaN	+			4647	GTEEDHLTR	9	34	529.249	1056.48	2	529.248	MULTI	HCD	FTMS	0	0	0	2865	340026	0.372277	-3	0.0616827	4	Unmodified	_GTEEDHLTR_	O81536	48.7942	0.0406554				1	5.911	12440.5	0.05	677	2190	2865
SP4_DDA_Thao	2870	14.544	80	66131	28	0	7727	NaN	+			1287	ASAALQGSDHR	11	22	556.776	1111.54	2	556.775	MULTI	HCD	FTMS	0	0	0	2865	109015	0.397171	-4	0.0846577	5	Unmodified	_ASAALQGSDHR_	A0A3Q7ILD3	56.2581	0.0228566				1	5.911	5841.5	0.01	678	2190	2865
SP4_DDA_Thao	2872	14.551	80	151340	28	0	80351	NaN				-1		0	20	456.257	455.25	1	456.256	MULTI	HCD	FTMS	0	0	0	2871	376772	0.857366	2	-0.0223808	1				NaN	NaN				1	5.911	10491.6	0.09	679	2191	2871
SP4_DDA_Thao	2873	14.553	80	18803	28	0	8002.6	NaN			+	-1	VESGGADPTMR	11	5	568.256	1134.5	2	568.255	MULTI	HCD	FTMS	0	0	0	2871	245015	1	0	0	2	Oxidation (M)	_VESGGADPTM(Oxidation (M))R_	REV__A0A220SH49	0	0.131303				1	5.911	3011.4	0.04	680	2191	2871
SP4_DDA_Thao	2875	14.56	80	66279	28	0	15629	NaN			+	-1	IKVHPLKR	8	15	495.834	NaN	0	495.833	PEAK	HCD	FTMS	0	0	0	2874	222790	0.840441	12	-0.120662	1	Unmodified	_IKVHPLKR_	REV__A0A3Q7EYC5	0	0.149634				1	5.911	6259.2	0.02	681	2192	2874
SP4_DDA_Thao	2876	14.561	80	84015	28	0	14246	NaN				-1	YLGNGNERRLR	11	20	449.912	NaN	0	449.911	PEAK	HCD	FTMS	0	0	0	2874	145383	0.55979	-2	0.0223875	2	Unmodified	_YLGNGNERRLR_	A0A3Q7H2C5	3.42451	0.093042				1	5.911	6807.3	0.03	682	2192	2874
SP4_DDA_Thao	2877	14.563	80	45406	28	0	13929	NaN				-1	TPYLVDMVR	9	13	547.29	1092.57	2	547.29	MULTI	HCD	FTMS	0	0	0	2874	96619.5	0.915546	-4	0.0629539	3	Unmodified	_TPYLVDMVR_	A0A3Q7HBY1	4.13698	0.192791				1	5.911	4340.1	0.01	683	2192	2874
SP4_DDA_Thao	2878	14.565	80	75839	28	0	13216	NaN				-1	VGYGLQK	7	22	382.719	NaN	0	382.718	PEAK	HCD	FTMS	0	0	0	2874	185614	1	0	0	4	Unmodified	_VGYGLQK_	A0A3Q7H536	4.11963	0.0993199				1	5.911	6293.3	0.11	684	2192	2874
SP4_DDA_Thao	2879	14.567	80	44679	28	0	10904	NaN			+	-1	ELDVGGATVFEK	12	14	422.22	NaN	0	422.232	PEAK	HCD	FTMS	0	0	0	-1	NaN	NaN	0	NaN	5	Unmodified	_ELDVGGATVFEK_	REV__A0A220SD98;REV__A0A494G8V9	4.1542	0.0960589				1	5.911	3849.7	0.05	685	2192	2874
SP4_DDA_Thao	2882	14.579	80	76539	28	0	28436	NaN			+	-1	RSVIEAAM	8	18	438.734	875.454	2	438.733	MULTI	HCD	FTMS	0	0	0	2881	179614	0.788053	1	-0.0121307	1	Unmodified	_RSVIEAAM_	REV__A0A3Q7FBX6	8.77254	0.166512				1	5.911	7099.9	0.13	686	2194	2881
SP4_DDA_Thao	2883	14.581	80	105330	28	0	16916	NaN				-1	MKGDYYR	7	26	474.716	947.418	2	474.715	MULTI	HCD	FTMS	0	0	0	2881	202019	0.533883	-3	0.0284424	2	Oxidation (M)	_M(Oxidation (M))KGDYYR_	A0A3Q7FZI2;A0A3Q7G8G7;A0A3Q7H0L3;A0A3Q7IR67;P93206;P93207;P93210;P93212;P93213;P93214;Q947S8	27.5248	0.122268				1	5.911	9498	0.02	687	2194	2881
SP4_DDA_Thao	2884	14.583	80	35184	28	0	10375	NaN			+	-1	GVNRWQANQK	10	12	600.815	1199.61	2	600.813	MULTI	HCD	FTMS	0	0	0	2881	95684.5	0.761597	-3	0.0284424	3	Unmodified	_GVNRWQANQK_	REV__A0A3Q7FGW5	2.61985	0.274659				1	5.911	4221.4	0.02	688	2194	2881
SP4_DDA_Thao	2885	14.585	80	181940	28	0	19752	NaN				-1		0	49	360.24	359.232	1	360.237	MULTI	HCD	FTMS	0	0	0	2881	503011	0.37493	10	-0.100693	4				NaN	NaN				1	5.911	13096.6	0.18	689	2194	2881
SP4_DDA_Thao	2887	14.592	80	74505	28	0	12746	NaN				-1	AEVDMER	7	24	425.192	848.369	2	425.191	MULTI	HCD	FTMS	0	0	0	2886	129801	0.4531	5	-0.0433578	1	Unmodified	_AEVDMER_	A0A3Q7G528;O81535	23.9722	0.130605				1	5.877	5693.6	0.06	690	2195	2886
SP4_DDA_Thao	2888	14.594	80	27752	28	0	7403.7	NaN				-1	EDDRILER	8	12	544.273	1086.53	2	544.272	MULTI	HCD	FTMS	0	0	0	2886	80256.8	0.762992	1	-0.00866413	2	Acetyl (Protein N-term)	_(Acetyl (Protein N-term))EDDRILER_	A0A3Q7JCG2	0	0.171216				1	5.877	3787.5	0.01	691	2195	2886
SP4_DDA_Thao	2891	14.606	80	99243	28	0	11192	NaN				-1		0	29	416.246	415.239	1	416.246	MULTI	HCD	FTMS	0	0	0	2890	237509	0.284464	17	-0.156889	1				NaN	NaN				1	5.877	7800.5	0.07	692	2197	2890
SP4_DDA_Thao	2892	14.608	80	67940	28	0	14259	NaN				-1	TLVQQAR	7	16	408.241	814.467	2	408.24	MULTI	HCD	FTMS	0	0	0	2890	144113	0.37982	-6	0.0553102	2	Unmodified	_TLVQQAR_	A0A3Q7J3Q6	17.7668	0.157575				1	5.877	5761.5	0.06	693	2197	2890
SP4_DDA_Thao	2893	14.61	80	40410	28	0	10846	NaN				-1	YNSDKER	7	14	456.214	910.414	2	456.213	MULTI	HCD	FTMS	0	0	0	2890	97822.5	0.833883	5	-0.0512371	3	Unmodified	_YNSDKER_	A0A3Q7IM08;A0FKE6	3.85315	0.284283				1	5.877	4327.7	0.02	694	2197	2890
SP4_DDA_Thao	2894	14.612	80	120440	28	0	29558	NaN				-1	QLQPPSK	7	29	399.23	796.445	2	399.229	MULTI	HCD	FTMS	0	0	0	2890	122862	0.174512	-6	0.0553102	4	Unmodified	_QLQPPSK_	A0A3Q7G432	6.45436	0.199992				1	5.877	8755.5	0.1	695	2197	2890
SP4_DDA_Thao	2896	14.619	80	93143	28	0	32491	NaN				-1	MWHWDMQKR	9	8	667.3	1332.59	2	667.298	MULTI	HCD	FTMS	0	0	0	2895	61039.5	0.70247	1	-0.0103922	1	Oxidation (M)	_M(Oxidation (M))WHWDMQKR_	A0A3Q7IEL0	0	0.110082				1	5.877	7115.5	0.01	696	2198	2895
SP4_DDA_Thao	2897	14.62	80	74177	28	0	13187	NaN				-1	EEVPGRR	7	21	421.728	841.441	2	421.727	MULTI	HCD	FTMS	0	0	0	2895	88845.6	0.467725	-4	0.039031	2	Unmodified	_EEVPGRR_	A0A3Q7IIS5	3.85315	0.181002				1	5.877	6482.3	0.03	697	2198	2895
SP4_DDA_Thao	2898	14.622	80	78464	28	0	21785	NaN				-1	SVNDHLSGK	9	22	478.744	955.473	2	478.743	MULTI	HCD	FTMS	0	0	0	2895	144136	0.341247	-5	0.0450926	3	Unmodified	_SVNDHLSGK_	A0A3Q7JQE3	9.98687	0.181157				1	5.877	7194.8	0.01	698	2198	2895
SP4_DDA_Thao	2901	14.635	80	172560	28	0	60331	NaN				-1	TVDGPSMK	8	32	417.705	833.395	2	417.704	MULTI	HCD	FTMS	0	0	0	2900	598224	1	0	0	1	Unmodified	_TVDGPSMK_	A0A3Q7G9D1;A0A3Q7GDG7;A0A3Q7IB19;A0A3T0UC04;D7SA12;O04891;Q7Y0S2	29.149	0.102651				1	5.877	12648.2	0.22	699	2200	2900
SP4_DDA_Thao	2902	14.637	80	153780	28	0	22135	NaN				-1	GYVASNSKDDPAK	13	27	676.329	1350.64	2	676.327	MULTI	HCD	FTMS	0	0	0	2900	166498	0.215619	-5	0.0433578	2	Unmodified	_GYVASNSKDDPAK_	P17786	44.6158	0.071339				1	5.877	10094.2	0.01	700	2200	2900
SP4_DDA_Thao	2903	14.639	80	168500	28	0	46345	NaN			+	-1	YLCKEPMQNR	10	24	669.818	1337.62	2	669.816	MULTI	HCD	FTMS	0	0	0	2900	184357	0.223302	-5	0.0433578	3	Unmodified	_YLCKEPMQNR_	REV__A0A3Q7FNX1	4.96526	0.269001				1	5.877	12449	0.04	701	2200	2900
SP4_DDA_Thao	2904	14.64	80	134450	28	0	23244	NaN	+			4965	GYVASNSKDDPAK	13	27	451.221	1350.64	3	451.22	MULTI	HCD	FTMS	0	0	0	2900	158854	0.222353	-5	0.0433578	4	Unmodified	_GYVASNSKDDPAK_	P17786	21.7587	0.0609799				1	5.877	10179	0.02	702	2200	2900
SP4_DDA_Thao	2905	14.642	80	44870	28	0	12030	NaN				-1	GNASVPAMEMTK	12	17	634.286	1266.56	2	634.284	MULTI	HCD	FTMS	0	0	0	2900	95041.5	0.967117	-7	0.0615501	5	2 Oxidation (M)	_GNASVPAM(Oxidation (M))EM(Oxidation (M))TK_	A0A3Q7E9H1;A0A3Q7ILD3	13.7696	0.078253				1	5.877	3812.2	0.01	703	2200	2900
SP4_DDA_Thao	2907	14.649	80	119280	28	0	44025	NaN				-1	LSTPTNK	7	28	380.714	759.413	2	380.713	MULTI	HCD	FTMS	0	0	0	2906	326280	0.560007	3	-0.0311375	1	Unmodified	_LSTPTNK_	A0A173DSC7;D2KBZ2;Q2XSV2	10.8165	0.187783				1	5.877	9099	0.12	704	2201	2906
SP4_DDA_Thao	2908	14.651	80	33286	28	0	6125.2	NaN			+	-1	VINEQNPR	8	14	485.26	968.505	2	485.259	MULTI	HCD	FTMS	0	0	0	2906	67139.5	0.525604	5	-0.0476084	2	Unmodified	_VINEQNPR_	REV__A0A3Q7IMM2	11.3684	0.17888				1	5.877	3739.7	0.01	705	2201	2906
SP4_DDA_Thao	2910	14.658	80	135090	28	0	30699	NaN				-1		0	20	365.223	728.431	2	365.222	MULTI	HCD	FTMS	0	0	0	2909	240916	0.770765	-1	0.00854969	1				NaN	NaN				1	5.877	9549.1	0.13	706	2202	2909
SP4_DDA_Thao	2911	14.659	80	29020	28	0	12942	NaN			+	-1	VGMMLSERPAK	11	8	625.815	1249.62	2	625.814	MULTI	HCD	FTMS	0	0	0	2909	77301.2	0.574716	1	-0.0122232	2	2 Oxidation (M)	_VGM(Oxidation (M))M(Oxidation (M))LSERPAK_	REV__A0A3Q7J4T7	0	0.253155				1	5.877	3591.4	0.01	707	2202	2909
SP4_DDA_Thao	2912	14.661	80	46840	28	0	8813.7	NaN				-1	GFGTTGDNTAR	11	18	548.755	1095.49	2	548.753	MULTI	HCD	FTMS	0	0	0	2909	142082	0.674489	-3	0.0286818	3	Unmodified	_GFGTTGDNTAR_	A0A3Q7IHS3	15.662	0.159085				1	5.877	4497.7	0.01	708	2202	2909
SP4_DDA_Thao	2913	14.663	80	75520	28	0	32923	NaN				-1		0	18	498.34	497.333	1	498.339	MULTI	HCD	FTMS	0	0	0	2909	122442	0.807505	-3	0.0286818	4				NaN	NaN				1	5.877	6198.5	0.01	709	2202	2909
SP4_DDA_Thao	2915	14.67	80	37221	28	0	9486.3	NaN			+	-1	VWTMMVQR	8	12	533.764	1065.51	2	533.762	MULTI	HCD	FTMS	0	0	0	2914	54922.6	0.682928	1	-0.0103645	1	Oxidation (M)	_VWTM(Oxidation (M))MVQR_	REV__A0A3Q7I9M4	4.35631	0.126978				1	5.877	4656.9	0.01	710	2203	2914
SP4_DDA_Thao	2916	14.672	80	46874	28	0	12220	NaN				-1	FIEDKQK	7	14	454.248	906.482	2	454.748	MULTI	HCD	FTMS	0	0	0	2914	37490.4	0.468989	1	-0.0103645	2	Unmodified	_FIEDKQK_	A0A3Q7H585;O65820	9.74965	0.266678				1	5.877	4302.3	0.01	711	2203	2914
SP4_DDA_Thao	2917	14.673	80	58660	28	0	13170	NaN				-1	QKITEPK	7	18	422.25	842.486	2	422.249	MULTI	HCD	FTMS	0	0	0	2914	167894	1	0	0	3	Unmodified	_QKITEPK_	A0A3Q7ET14;A0A3Q7FHH3	3.85315	0.284283				1	5.877	5055.5	0.05	712	2203	2914
SP4_DDA_Thao	2920	14.686	80	111740	28	0	23759	NaN				-1		0	21	403.232	402.225	1	403.232	MULTI	HCD	FTMS	0	0	0	2919	410322	0.448803	29	-0.248926	1				NaN	NaN				1	5.854	7810.1	0.07	713	2205	2919
SP4_DDA_Thao	2921	14.688	80	48234	28	0	15998	NaN			+	-1	GVEEMLR	7	10	425.211	848.407	2	425.21	MULTI	HCD	FTMS	0	0	0	2919	119756	0.226593	-7	0.0677462	2	Oxidation (M)	_GVEEM(Oxidation (M))LR_	REV__A0A3Q7GM78	7.97117	0.12722				1	5.854	4149.8	0.02	714	2205	2919
SP4_DDA_Thao	2922	14.69	80	120740	28	0	20589	NaN				-1	TDEEFAR	7	33	434.196	866.378	2	434.196	MULTI	HCD	FTMS	0	0	0	2919	195173	1	0	0	3	Unmodified	_TDEEFAR_	A0A3Q7EN25;A0A3Q7HN01;P38415	23.9722	0.130605				1	5.854	9515.4	0.07	715	2205	2919
SP4_DDA_Thao	2925	14.703	80	33859	28	0	9456.5	NaN			+	-1	GNFKNGSGK	9	11	454.733	907.452	2	454.732	MULTI	HCD	FTMS	0	0	0	2924	52056.9	0.683752	1	-0.00897884	1	Unmodified	_GNFKNGSGK_	REV__K4B698	0	0.276839				1	5.854	3819	0.01	716	2207	2924
SP4_DDA_Thao	2926	14.705	80	50941	28	0	12857	NaN				-1		0	15	433.735	865.456	2	433.734	MULTI	HCD	FTMS	0	0	0	2924	163217	1	0	0	2				NaN	NaN				1	5.854	5084.4	0.06	717	2207	2924
SP4_DDA_Thao	2929	14.718	80	72894	28	0	22164	NaN				-1		0	8	684.201	683.194	1	684.202	MULTI	HCD	FTMS	0	0	0	2928	83904.5	0.479545	20	-0.178904	1				NaN	NaN				1	5.854	5290.2	0.01	718	2209	2928
SP4_DDA_Thao	2930	14.72	80	23677	28	0	7055.1	NaN				-1	GVPDFWLTAMK	11	9	632.823	1263.63	2	632.822	MULTI	HCD	FTMS	0	0	0	2928	43182.2	0.519508	2	-0.0202045	2	Unmodified	_GVPDFWLTAMK_	A0A3Q7GJU3	4.78349	0.19515				1	5.854	2721.6	0.01	719	2209	2928
SP4_DDA_Thao	2931	14.721	80	134090	28	0	16815	NaN				-1	VLVTDQK	7	26	401.737	801.46	2	401.736	MULTI	HCD	FTMS	0	0	0	2928	383936	1	0	0	3	Unmodified	_VLVTDQK_	A0A3Q7F100;A0A3Q7J0I3	36.587	0.0757781				1	5.854	11586.5	0.11	720	2209	2928
SP4_DDA_Thao	2932	14.723	80	39471	28	0	12673	NaN				-1	TNSLHQQYSR	10	14	617.302	1232.59	2	617.301	MULTI	HCD	FTMS	0	0	0	2928	89345.6	0.706319	-12	0.111424	4	Unmodified	_TNSLHQQYSR_	A0A3Q7HQK9	0	0.202738				1	5.854	3751	0.01	721	2209	2928
SP4_DDA_Thao	2933	14.725	80	28149	28	0	9282	NaN				-1	TIANEYQK	8	8	483.749	965.483	2	483.748	MULTI	HCD	FTMS	0	0	0	2928	73905.2	0.222009	-10	0.0888691	5	Unmodified	_TIANEYQK_	O81536	4.59466	0.196198				1	5.854	2457.1	0.01	722	2209	2928
SP4_DDA_Thao	2936	14.738	80	56737	28	0	10469	NaN				-1		0	20	408.679	815.343	2	408.678	MULTI	HCD	FTMS	0	0	0	2935	103867	0.82363	1	-0.0104752	1				NaN	NaN				1	5.854	5112	0.01	723	2211	2935
SP4_DDA_Thao	2937	14.74	80	92152	28	0	14274	NaN			+	-1	VGLHFRR	7	23	442.764	883.514	2	442.763	MULTI	HCD	FTMS	0	0	0	2935	157602	0.690267	-5	0.0413332	2	Unmodified	_VGLHFRR_	REV__A0A3Q7HX90	4.11963	0.180539				1	5.854	6988.2	0.01	724	2211	2935
SP4_DDA_Thao	2938	14.742	80	48069	28	0	10010	NaN				-1	VQDYNGPR	8	16	474.73	947.446	2	474.731	MULTI	HCD	FTMS	0	0	0	2935	100369	0.914092	1	-0.0104752	3	Unmodified	_VQDYNGPR_	A0A3Q7HIP9	4.13698	0.197019				1	5.854	3732.9	0.01	725	2211	2935
SP4_DDA_Thao	2941	14.755	80	53278	28	0	9497.1	NaN				-1	HFVGDGGTDR	10	17	530.745	1059.47	2	530.744	MULTI	HCD	FTMS	0	0	0	2940	82945.4	0.842874	3	-0.0252123	1	Unmodified	_HFVGDGGTDR_	A0A3Q7GRN1	23.4285	0.124109				1	5.854	5343.2	0.01	726	2213	2940
SP4_DDA_Thao	2942	14.756	80	26728	28	0	10436	NaN				-1	LTYEERK	7	9	469.752	NaN	0	469.751	PEAK	HCD	FTMS	0	0	0	2940	39829.2	0.484757	1	-0.00867748	2	Unmodified	_LTYEERK_	A0A3Q7GMM2;A0A3Q7H274	4.59466	0.0810312				1	5.854	3615.6	0.01	727	2213	2940
SP4_DDA_Thao	2945	14.769	80	45557	28	0	6116.8	NaN				-1		0	23	378.249	377.242	1	378.248	MULTI	HCD	FTMS	0	0	0	2944	151992	0.235896	31	-0.254115	1				NaN	NaN				1	5.853	4848.4	0.01	728	2215	2944
SP4_DDA_Thao	2946	14.771	80	51012	28	0	6589.7	NaN			+	-1	VMSMGLR	7	23	405.204	808.393	2	405.203	MULTI	HCD	FTMS	0	0	0	2944	99965.8	0.715953	3	-0.0235023	2	Oxidation (M)	_VM(Oxidation (M))SMGLR_	REV__A0A3Q7ENM0	10.3063	0.122699				1	5.853	4695.3	0.01	729	2215	2944
SP4_DDA_Thao	2947	14.773	80	56633	28	0	13083	NaN				-1		0	16	413.233	824.452	2	413.232	MULTI	HCD	FTMS	0	0	0	2944	97915.9	0.362125	-6	0.0515432	3				NaN	NaN				1	5.853	4596.4	0.01	730	2215	2944
SP4_DDA_Thao	2950	14.786	80	36276	28	0	9762.5	NaN				-1	VGKVARDK	8	13	436.77	871.525	2	436.769	MULTI	HCD	FTMS	0	0	0	2949	63874.9	0.777141	-1	0.00617695	1	Unmodified	_VGKVARDK_	A0A3Q7EFA5	3.61185	0.283893				1	5.853	4135	0.01	731	2217	2949
SP4_DDA_Thao	2953	14.799	80	92524	28	0	15939	NaN			+	-1	MVTDEEPLK	9	16	539.26	1076.5	2	539.258	MULTI	HCD	FTMS	0	0	0	2952	212080	0.667496	4	-0.0448446	1	Oxidation (M)	_M(Oxidation (M))VTDEEPLK_	REV__A0A3Q7IS05	0	0.128996				1	5.853	7272.3	0.06	732	2219	2952
SP4_DDA_Thao	2954	14.801	80	33504	28	0	7960.1	NaN				-1	EQPTLDFEGR	10	15	596.286	1190.56	2	596.285	MULTI	HCD	FTMS	0	0	0	2952	100236	1	0	0	2	Unmodified	_EQPTLDFEGR_	A0A3Q7F2S8	3.40839	0.196805				1	5.853	3417.7	0.01	733	2219	2952
SP4_DDA_Thao	2955	14.803	80	71960	28	0	25903	NaN				-1		0	18	352.24	702.465	2	352.239	MULTI	HCD	FTMS	0	0	0	2952	255482	1	0	0	3				NaN	NaN				1	5.853	6037.4	0.08	734	2219	2952
SP4_DDA_Thao	2956	14.804	80	21620	28	0	2453.6	NaN			+	-1	PSKFWACQEWR	11	12	498.903	1493.69	3	499.237	MULTI	HCD	FTMS	0	0	0	2952	105538	1	0	0	4	Unmodified	_PSKFWACQEWR_	REV__A0A3Q7ISI3	0	0.0943064				1	5.853	4390.1	0.01	735	2219	2952
SP4_DDA_Thao	2959	14.817	80	48725	28	0	11392	NaN				-1	FAEYEKK	7	14	457.735	913.455	2	457.734	MULTI	HCD	FTMS	0	0	0	2958	101576	0.972429	-3	0.0244904	1	Unmodified	_FAEYEKK_	A0A3Q7HEZ3;A0A3Q7IDX8	4.11963	0.180539				1	5.853	4719.3	0.01	736	2221	2958
SP4_DDA_Thao	2960	14.819	80	35326	28	0	9862.4	NaN			+	-1	CTSWGQWK	8	11	526.735	1051.45	2	526.735	MULTI	HCD	FTMS	0	0	0	2958	55091.5	0.754544	1	-0.0141134	2	Unmodified	_CTSWGQWK_	REV__A0A3Q7FBX7	0	0.204442				1	5.853	4161.1	0.01	737	2221	2958
SP4_DDA_Thao	2961	14.821	80	40275	28	0	11828	NaN			+	-1	AQQHQHWEK	9	17	397.86	1190.56	3	397.86	MULTI	HCD	FTMS	0	0	0	2958	84367.1	1	0	0	3	Unmodified	_AQQHQHWEK_	REV__A0A3Q7IW44	0	0.0851143				1	5.853	4730.4	0.01	738	2221	2958
SP4_DDA_Thao	2962	14.823	80	41026	28	0	9510.9	NaN			+	-1	MGNMFFKK	8	12	501.749	1001.48	2	501.748	MULTI	HCD	FTMS	0	0	0	2958	75141.4	1	0	0	4	Unmodified	_MGNMFFKK_	REV__A0A3Q7EJ56	0	0.180402				1	5.853	4039.6	0.01	739	2221	2958
SP4_DDA_Thao	2963	14.825	80	69842	28	0	10864	NaN				-1	PLPKPKWMK	9	18	380.891	NaN	0	380.891	PEAK	HCD	FTMS	0	0	0	2958	113504	0.699572	-141	1.82434	5	Oxidation (M)	_PLPKPKWM(Oxidation (M))K_	A0A3Q7HFP0	0.906642	0.0706451				1	5.853	5237.8	0.01	740	2221	2958
SP4_DDA_Thao	2965	14.831	80	53125	28	0	14837	NaN			+	-1	FIEEVNR	7	20	453.738	905.461	2	453.737	MULTI	HCD	FTMS	0	0	0	2964	84232.4	0.862383	1	-0.0123501	1	Unmodified	_FIEEVNR_	REV__A0A3Q7F3E8	4.11963	0.204597				1	5.853	4990	0.01	741	2222	2964
SP4_DDA_Thao	2966	14.833	80	33003	28	0	11240	NaN				-1	TETFVDNKR	9	12	555.283	1108.55	2	555.281	MULTI	HCD	FTMS	0	0	0	2964	67794.1	0.623801	2	-0.0210733	2	Unmodified	_TETFVDNKR_	A0A3Q7FU69	4.13698	0.170122				1	5.853	3767.4	0.01	742	2222	2964
SP4_DDA_Thao	2967	14.835	80	28736	28	0	10529	NaN				-1	CSWGRRK	7	9	475.243	948.471	2	475.243	MULTI	HCD	FTMS	0	0	0	2964	104044	0.528506	-5	0.0454731	3	Unmodified	_CSWGRRK_	A0A3Q7I676	0	0.30506				1	5.853	3389.4	0.03	743	2222	2964
SP4_DDA_Thao	2968	14.837	80	76644	28	0	14811	NaN				-1	NLRDGGLAR	9	22	486.273	970.532	2	486.272	MULTI	HCD	FTMS	0	0	0	2964	122514	0.818676	-5	0.0454731	4	Unmodified	_NLRDGGLAR_	A0A286SCP6;A0A286SCS4;A9XEC3;A9XEC4;A9XEC5;E3NYV4	9.58785	0.253437				1	5.853	5602.8	0.01	744	2222	2964
SP4_DDA_Thao	2970	14.844	80	27358	28	0	3055.7	NaN				-1	IYAPNRPYDDDR	12	14	747.851	1493.69	2	747.849	MULTI	HCD	FTMS	0	0	0	2969	57466.4	0.624616	1	-0.00872326	1	Unmodified	_IYAPNRPYDDDR_	A0A3Q7GWQ2;A0A3Q7GXR0	5.27899	0.263925				1	5.853	3558.2	0.01	745	2223	2969
SP4_DDA_Thao	2971	14.846	80	25523	28	0	7340	NaN				-1	RTQDGGTEVVEAK	13	7	695.353	1388.69	2	695.351	MULTI	HCD	FTMS	0	0	0	2969	32147.7	0.388634	1	-0.00872326	2	Unmodified	_RTQDGGTEVVEAK_	A0A3Q7HGQ2;A0A3Q7J519;Q645N1	4.01718	0.166242				1	5.853	3949.6	0.01	746	2223	2969
SP4_DDA_Thao	2973	14.852	80	45933	28	0	9767.8	NaN			+	-1	QPDFPFK	7	16	439.724	877.434	2	439.723	MULTI	HCD	FTMS	0	0	0	2972	33012.6	0.0397971	18	-0.142262	1	Unmodified	_QPDFPFK_	REV__A0A3Q7FD85	0	0.212721				1	5.853	4366.7	0.01	747	2224	2972
SP4_DDA_Thao	2974	14.855	80	140550	28	0	28889	NaN			+	-1	SLFSLEYLELK	11	18	447.915	NaN	0	447.914	PEAK	HCD	FTMS	0	0	0	2972	193215	0.601788	-19	0.166238	2	Unmodified	_SLFSLEYLELK_	REV__A0A3Q7EJN4	0	0.0949906				1	5.853	10283	0.03	748	2224	2972
SP4_DDA_Thao	2976	14.862	80	52259	28	0	10682	NaN				-1		0	14	385.713	769.412	2	385.713	MULTI	HCD	FTMS	0	0	0	2975	143662	0.547468	4	-0.0350876	1				NaN	NaN				1	5.853	4909.8	0.04	749	2225	2975
SP4_DDA_Thao	2977	14.864	80	37120	28	0	6839.5	NaN				-1	DNHIVNK	7	14	441.228	880.441	2	441.227	MULTI	HCD	FTMS	0	0	0	2975	74842.5	0.834333	-1	0.00909328	2	Acetyl (Protein N-term)	_(Acetyl (Protein N-term))DNHIVNK_	A0A3Q7HPG3	3.61185	1.06063				1	5.853	3269.4	0.01	750	2225	2975
SP4_DDA_Thao	2978	14.866	80	44278	28	0	9397	NaN				-1	MGGGAMIR	8	19	396.697	NaN	0	396.696	PEAK	HCD	FTMS	0	0	0	2975	82659.6	1	0	0	3	Unmodified	_MGGGAMIR_	A0A3Q7G362	0	0.097815				1	5.853	3756.8	0.01	751	2225	2975
SP4_DDA_Thao	2980	14.872	80	45076	28	0	15212	NaN				-1	YQQNMVTAQGR	11	12	656.309	1310.6	2	656.309	MULTI	HCD	FTMS	0	0	0	2979	83874.8	0.0223424	29	-0.212742	1	Oxidation (M)	_YQQNM(Oxidation (M))VTAQGR_	A0A3Q7HI50;A0A3Q7HI50;P09607;P14280;Q96575	0	0.131303				1	5.853	4050	0.01	752	2226	2979
SP4_DDA_Thao	2981	14.875	80	55521	28	0	9625.3	NaN			+	-1	LLMIPACK	8	21	481.264	960.514	2	481.263	MULTI	HCD	FTMS	0	0	0	2979	81719.8	0.197956	-11	0.103135	2	Oxidation (M)	_LLM(Oxidation (M))IPACK_	REV__A0A3Q7EU63;REV__A0A3Q7F8U4;REV__A0A3Q7IS88;REV__B8YGR0;REV__Q09Y76;REV__Q09Y77;REV__Q09Y78;REV__Q3I5C3;REV__Q3I5C4;REV__Q52QQ4;REV__Q9SMD3	16.1539	0.102269				1	5.853	5071	0.01	753	2226	2979
SP4_DDA_Thao	2983	14.881	80	67408	28	0	14392	NaN				-1		0	21	351.22	700.425	2	351.219	MULTI	HCD	FTMS	0	0	0	2982	113595	0.598873	1	-0.00910378	1				NaN	NaN				1	5.853	5219.2	0.06	754	2227	2982
SP4_DDA_Thao	2984	14.884	80	65111	28	0	19124	NaN			+	-1	VVGIHWR	7	22	433.753	865.492	2	434.257	MULTI	HCD	FTMS	0	0	0	2982	103873	0.0637287	-17	0.149567	2	Unmodified	_VVGIHWR_	REV__A0A3Q7FXI3	0	0.212721				1	5.853	5954	0.01	755	2227	2982
SP4_DDA_Thao	2987	14.897	80	36986	28	0	8066.3	NaN			+	-1	GVNMMQLVK	9	9	510.272	1018.53	2	510.272	MULTI	HCD	FTMS	0	0	0	2986	87032.7	0.408236	-11	0.103858	1	Unmodified	_GVNMMQLVK_	REV__A0A3Q7F340;REV__K4BE38	4.13698	0.192791				1	5.853	3775.5	0.01	756	2229	2986
SP4_DDA_Thao	2988	14.899	80	88651	28	0	19055	NaN				-1	MIPASDKGR	9	19	495.756	989.497	2	495.755	MULTI	HCD	FTMS	0	0	0	2986	152150	0.883658	-1	0.00608253	2	Oxidation (M)	_M(Oxidation (M))IPASDKGR_	A0A3Q7HMR2;A0A3Q7IJ97;Q9FUF0	26.6021	0.11679				1	5.853	7553.4	0.01	757	2229	2986
SP4_DDA_Thao	2989	14.901	80	95328	28	0	23064	NaN				-1	LKLSTAK	7	21	380.75	759.486	2	380.75	MULTI	HCD	FTMS	0	0	0	2986	146310	0.553286	-5	0.0441809	3	Unmodified	_LKLSTAK_	F1C5P2;G3KGZ0;P03566	6.45436	0.277174				1	5.853	6778.3	0.04	758	2229	2986
SP4_DDA_Thao	2992	14.914	80	116460	28	0	39650	NaN				-1		0	22	466.719	931.423	2	466.718	MULTI	HCD	FTMS	0	0	0	2991	284155	0.717855	-3	0.0229712	1				NaN	NaN				1	5.853	9753.9	0.02	759	2231	2991
SP4_DDA_Thao	2993	14.915	80	131520	28	0	17822	NaN				-1		0	37	360.688	719.361	2	360.687	MULTI	HCD	FTMS	0	0	0	2991	338106	0.257491	-9	0.0821428	2				NaN	NaN				1	5.853	10076.7	0.08	760	2231	2991
SP4_DDA_Thao	2996	14.928	80	49282	28	0	8655.4	NaN			+	-1	GVPRSSIR	8	12	436.259	870.504	2	436.259	MULTI	HCD	FTMS	0	0	0	2995	90536.6	0.523789	-4	0.0315886	1	Unmodified	_GVPRSSIR_	REV__A0A3Q7IKD8	3.61185	0.274359				1	5.835	4184.1	0.01	761	2233	2995
SP4_DDA_Thao	2999	14.941	80	129620	28	0	14840	NaN				-1		0	33	451.769	901.524	2	451.769	MULTI	HCD	FTMS	0	0	0	2998	407271	0.17264	-10	0.0796804	1				NaN	NaN				1	5.835	9124.5	0.02	762	2235	2998
SP4_DDA_Thao	3000	14.943	80	53905	28	0	8252.7	NaN				-1	GVTDTPIK	8	20	415.735	829.455	2	415.734	MULTI	HCD	FTMS	0	0	0	2998	110499	0.269416	12	-0.0889635	2	Unmodified	_GVTDTPIK_	A0A3Q7EHR3	3.61185	0.197961				1	5.835	4778.2	0.04	763	2235	2998
SP4_DDA_Thao	3001	14.945	80	38634	28	0	9758.7	NaN				-1	ASTGWLKGR	9	13	488.272	974.53	2	488.272	MULTI	HCD	FTMS	0	0	0	2998	101112	0.202937	-14	0.12396	3	Unmodified	_ASTGWLKGR_	A0A3Q7FU74	0	0.276839				1	5.835	4019.9	0.01	764	2235	2998
SP4_DDA_Thao	3002	14.947	80	56919	28	0	16510	NaN				-1	LALAKGK	7	12	350.74	699.465	2	350.739	MULTI	HCD	FTMS	0	0	0	2998	77853.1	0.28779	-9	0.0688181	4	Unmodified	_LALAKGK_	A0A3Q7HBC7	4.11963	0.283555				1	5.835	5176.3	0.03	765	2235	2998
SP4_DDA_Thao	3005	14.96	80	47139	28	0	15425	NaN				-1		0	12	406.225	810.436	2	406.224	MULTI	HCD	FTMS	0	0	0	3004	113973	0.317766	-9	0.0689926	1				NaN	NaN				1	5.835	4181	0.01	766	2237	3004
SP4_DDA_Thao	3006	14.962	80	61687	28	0	27275	NaN			+	-1	AIITDIEER	9	11	530.288	1058.56	2	530.288	MULTI	HCD	FTMS	0	0	0	3004	91097.7	0.442186	-9	0.0689926	2	Unmodified	_AIITDIEER_	REV__A0A220SHF5	10.4141	0.179327				1	5.835	5473	0.01	767	2237	3004
SP4_DDA_Thao	3007	14.964	80	29707	28	0	9488.1	NaN				-1	VGDATPSVKK	10	11	501.286	1000.56	2	501.285	MULTI	HCD	FTMS	0	0	0	3004	81210.5	1	0	0	3	Unmodified	_VGDATPSVKK_	A0A3Q7IL47	9.58785	0.163485				1	5.835	3602.8	0.01	768	2237	3004
SP4_DDA_Thao	3013	14.995	80	38056	28	0	7737.5	NaN			+	-1	GVDRSWK	7	16	424.225	846.436	2	424.225	MULTI	HCD	FTMS	0	0	0	3012	101215	0.789635	4	-0.0286732	1	Unmodified	_GVDRSWK_	REV__A0A3Q7HLG9;REV__A0A3Q7HQ55	4.11963	0.283555				1	5.835	4551.3	0.01	769	2242	3012
SP4_DDA_Thao	3014	14.997	80	43221	28	0	12789	NaN				-1	VGTFLSPR	8	14	438.751	875.487	2	438.75	MULTI	HCD	FTMS	0	0	0	3012	95154.5	0.592749	-6	0.0412331	2	Unmodified	_VGTFLSPR_	A0A3Q7G924	3.61185	0.197961				1	5.835	5203.6	0.01	770	2242	3012
SP4_DDA_Thao	3015	14.998	80	26103	28	0	9354.2	NaN				-1	SWILLNVFR	9	10	383.226	NaN	0	383.226	PEAK	HCD	FTMS	0	0	0	3012	87660.4	1	0	0	3	Unmodified	_SWILLNVFR_	A0A220SGG1	0	0.0905187				1	5.835	3087.8	0.03	771	2242	3012
SP4_DDA_Thao	3020	15.023	80	40772	28	0	8733.7	NaN			+	-1	VNMIKAR	7	19	416.247	NaN	0	416.246	PEAK	HCD	FTMS	0	0	0	3019	34594.3	0.31687	-163	1.99769	1	Unmodified	_VNMIKAR_	REV__A0A3Q7FDR6	0	0.141373				1	5.835	3485.5	0.01	772	2246	3019
SP4_DDA_Thao	3023	15.036	80	50631	28	0	11459	NaN				-1		0	18	412.244	822.473	2	412.242	MULTI	HCD	FTMS	0	0	0	3022	139152	1	0	0	1				NaN	NaN				1	5.835	4468.6	0.04	773	2248	3022
SP4_DDA_Thao	3024	15.038	80	47080	28	0	17376	NaN			+	-1	DDMLWFAIK	9	15	385.524	1153.55	3	385.523	MULTI	HCD	FTMS	0	0	0	3022	35232.1	0.421168	1	-0.0105095	2	Oxidation (M)	_DDM(Oxidation (M))LWFAIK_	REV__A0A3Q7HZ37	2.97834	0.0713003				1	5.835	4994.7	0.01	774	2248	3022
SP4_DDA_Thao	3025	15.04	80	29619	28	0	11654	NaN				-1	YFFSPNPNPNR	11	10	676.823	1351.63	2	676.821	MULTI	HCD	FTMS	0	0	0	3022	69814	1	0	0	3	Unmodified	_YFFSPNPNPNR_	Q42872	0	0.203323				1	5.835	3308.4	0.01	775	2248	3022
SP4_DDA_Thao	3029	15.059	80	23557	28	0	9603.2	NaN			+	-1	TKCGESSLMGK	11	8	599.284	1196.55	2	599.283	MULTI	HCD	FTMS	0	0	0	3028	72855.9	0.718668	-4	0.0288115	1	Unmodified	_TKCGESSLMGK_	REV__A0A220S6N9	0	0.281789				1	5.835	2974.3	0.01	776	2251	3028
SP4_DDA_Thao	3032	15.072	80	51616	28	0	8090.6	NaN				-1		0	18	400.735	799.456	2	400.735	MULTI	HCD	FTMS	0	0	0	3031	93125.4	0.293617	-5	0.0357409	1				NaN	NaN				1	5.835	4459.7	0.04	777	2253	3031
SP4_DDA_Thao	3036	15.091	80	62318	28	0	11717	NaN				-1	VGMEKNGKK	9	17	503.771	1005.53	2	503.77	MULTI	HCD	FTMS	0	0	0	3035	76599.3	0.0516089	-16	0.108761	1	Oxidation (M)	_VGM(Oxidation (M))EKNGKK_	A0A3Q7F5Q4	4.13698	0.173423				1	5.835	5600	0.01	778	2256	3035
SP4_DDA_Thao	3039	15.105	80	35861	28	0	8955.8	NaN			+	-1	ADKNYLSK	8	13	469.751	937.488	2	469.75	MULTI	HCD	FTMS	0	0	0	3038	79517.2	0.868414	1	-0.0105886	1	Unmodified	_ADKNYLSK_	REV__CON__Q3Y5Z3	4.13698	0.273053				1	5.835	3905.4	0.01	779	2258	3038
SP4_DDA_Thao	3040	15.106	80	23071	28	0	3367.2	NaN				-1	RLIPAHIKGK	10	11	378.249	NaN	0	378.248	PEAK	HCD	FTMS	0	0	0	-1	NaN	NaN	0	NaN	2	Unmodified	_RLIPAHIKGK_	A0A3Q7JCI0	0	0.0910403				1	5.835	4314.8	0.01	780	2258	3038
SP4_DDA_Thao	3041	15.108	80	38829	28	0	9851.8	NaN				-1	GDSFNPTPRTK	11	15	407.207	1218.6	3	407.204	MULTI	HCD	FTMS	0	0	0	3038	52236.1	0.547956	1	-0.0105886	3	Unmodified	_GDSFNPTPRTK_	A0A3Q7HX16	9.18848	0.087025				1	5.835	4189.7	0.03	781	2258	3038
SP4_DDA_Thao	3044	15.121	80	62627	28	0	12552	NaN				-1	VGLSSSDTGR	10	17	489.747	977.479	2	489.745	MULTI	HCD	FTMS	0	0	0	3043	133492	0.705946	11	-0.0731955	1	Unmodified	_VGLSSSDTGR_	Q6QLU0	8.53231	0.187886				1	5.835	4879.9	0.01	782	2260	3043
SP4_DDA_Thao	3045	15.123	80	25468	28	0	7297.7	NaN				-1	VGSLMEENK	9	8	511.745	1021.48	2	511.745	MULTI	HCD	FTMS	0	0	0	3043	78455.7	0.332016	-18	0.126485	2	Oxidation (M)	_VGSLM(Oxidation (M))EENK_	A0A3Q7H1X7	10.4141	0.115807				1	5.835	3495.4	0.01	783	2260	3043
SP4_DDA_Thao	3048	15.136	80	38981	28	0	9321.9	NaN				-1		0	14	352.207	351.2	1	352.21	MULTI	HCD	FTMS	0	0	0	3047	80214.1	0.998803	1	-0.00699997	1				NaN	NaN				1	5.835	3655.4	0.03	784	2262	3047
SP4_DDA_Thao	3051	15.149	80	106650	28	0	20496	NaN				-1	MIPASDKGR	9	16	487.758	973.502	2	487.758	MULTI	HCD	FTMS	0	0	0	3050	177711	0.761829	2	-0.0130711	1	Unmodified	_MIPASDKGR_	A0A3Q7HMR2;A0A3Q7IJ97;Q9FUF0	24.9228	0.162425				1	5.835	8444.2	0.09	785	2264	3050
SP4_DDA_Thao	3055	15.168	80	54014	28	0	11822	NaN				-1	IFAQGAK	7	17	367.714	733.413	2	367.713	MULTI	HCD	FTMS	0	0	0	3054	128108	0.458628	-8	0.053318	1	Unmodified	_IFAQGAK_	A0A3Q7H9K1	3.85315	0.205122				1	5.835	4989.9	0.03	786	2267	3054
SP4_DDA_Thao	3058	15.181	80	33213	28	0	8615.5	NaN				-1	CFPTFRMR	8	14	557.768	1113.52	2	557.768	MULTI	HCD	FTMS	0	0	0	3057	44059.5	0.173062	-25	0.170209	1	Unmodified	_CFPTFRMR_	A0A4D6T041	0	0.283341				1	5.835	4048.4	0.01	787	2269	3057
SP4_DDA_Thao	3062	15.201	80	46646	28	0	12712	NaN				-1		0	15	421.257	420.25	1	421.257	MULTI	HCD	FTMS	0	0	0	3061	42307.2	0.454122	1	-0.00914097	1				NaN	NaN				1	5.835	5392.7	0.01	788	2272	3061
SP4_DDA_Thao	3063	15.203	80	36681	28	0	11058	NaN				-1	MHAKLCRK	8	9	522.284	1042.55	2	522.283	MULTI	HCD	FTMS	0	0	0	3061	105011	0.73673	-5	0.0321856	2	Unmodified	_MHAKLCRK_	A0A3Q7INY4	0	0.293187				1	5.835	3449.2	0.01	789	2272	3061
SP4_DDA_Thao	3067	15.222	80	39529	28	0	7281.5	NaN				-1		0	17	408.733	815.452	2	408.732	MULTI	HCD	FTMS	0	0	0	3066	63697.8	0.781922	1	-0.00878334	1				NaN	NaN				1	5.835	3757.6	0.01	790	2275	3066
SP4_DDA_Thao	3068	15.224	80	82468	28	0	17539	NaN				-1		0	28	433.753	865.492	2	434.256	MULTI	HCD	FTMS	0	0	0	3066	83987.7	0.0515288	31	-0.20552	2				NaN	NaN				1	5.835	7143.2	0.01	791	2275	3066
SP4_DDA_Thao	3071	15.237	80	39791	28	0	9990.6	NaN			+	-1	IVAPDAKIAIVK	12	12	413.267	NaN	0	413.266	PEAK	HCD	FTMS	0	0	0	3070	116202	0.873066	42	-0.275474	1	Unmodified	_IVAPDAKIAIVK_	REV__A0A220S8Z1	0	0.0826469				1	5.835	3376.2	0.01	792	2277	3070
SP4_DDA_Thao	3074	15.25	80	70619	28	0	8945.1	NaN				-1		0	21	393.241	784.468	2	393.241	MULTI	HCD	FTMS	0	0	0	3073	115774	0.909496	-3	0.0191793	1				NaN	NaN				1	5.835	7157.3	0.01	793	2279	3073
SP4_DDA_Thao	3079	15.275	80	38829	28	0	10302	NaN				-1	VGGGVISPR	9	17	421.248	840.481	2	421.246	MULTI	HCD	FTMS	0	0	0	3078	69787.5	0.626884	2	-0.0139513	1	Unmodified	_VGGGVISPR_	K4B4N1	3.19123	0.194382				1	5.845	3930.1	0.01	794	2283	3078
SP4_DDA_Thao	3081	15.282	80	42812	28	0	12128	NaN			+	-1	PARILMM	7	15	416.233	830.451	2	416.232	MULTI	HCD	FTMS	0	0	0	3080	77514.4	0.478894	6	-0.0376711	1	Unmodified	_PARILMM_	REV__A0A3Q7HBW2	0	0.294815				1	5.845	5006.6	0.02	795	2284	3080
SP4_DDA_Thao	3088	15.32	80	55446	28	0	9755.4	NaN				-1		0	21	384.243	766.471	2	384.242	MULTI	HCD	FTMS	0	0	0	3087	74291.6	0.0773284	-17	0.1102	1				NaN	NaN				1	5.845	4759.2	0.01	796	2290	3087
SP4_DDA_Thao	3093	15.345	80	32579	28	0	7708.8	NaN			+	-1	DPLDNVVKK	9	13	514.293	1026.57	2	514.292	MULTI	HCD	FTMS	0	0	0	3092	45132.4	0.515392	5	-0.0323725	1	Unmodified	_DPLDNVVKK_	REV__A0A220S7G0	3.93432	0.170422				1	5.845	3671.2	0.01	797	2294	3092
SP4_DDA_Thao	3098	15.371	80	100410	28	0	22773	NaN				-1		0	22	412.243	822.472	2	412.242	MULTI	HCD	FTMS	0	0	0	3097	416652	0.506617	-9	0.0568762	1				NaN	NaN				1	5.845	8112.6	0.07	798	2298	3097
SP4_DDA_Thao	3104	15.402	80	65438	28	0	12344	NaN				-1	FQAKEPR	7	25	438.24	874.466	2	438.24	MULTI	HCD	FTMS	0	0	0	3103	89227.6	0.419946	-9	0.0567894	1	Unmodified	_FQAKEPR_	A0A3Q7F7I3;A0A3Q7J2L5;A4ZYQ6;E3VWN6;P05116;P07920;Q9ZWP2	9.24053	0.269559				1	5.845	5967.1	0.01	799	2303	3103
SP4_DDA_Thao	3105	15.404	80	36260	28	0	7520.5	NaN			+	-1	RIGFLLSPTSR	11	16	416.247	NaN	0	416.246	PEAK	HCD	FTMS	0	0	0	3103	53037.3	0.4858	-106	0.795804	2	Unmodified	_RIGFLLSPTSR_	REV__A0A220S8Y8	8.72931	0.0821328				1	5.845	3980.5	0.01	800	2303	3103
SP4_DDA_Thao	3106	15.406	80	41843	28	0	9799.9	NaN				-1	GMGPSVR	7	14	352.18	NaN	0	352.181	PEAK	HCD	FTMS	0	0	0	3103	85421.5	0.794278	-3	0.0183153	3	Unmodified	_GMGPSVR_	A0A3Q7HC76;A0A3Q7JST6	3.61185	0.0994751				1	5.845	4147.6	0.03	801	2303	3103
SP4_DDA_Thao	3107	15.408	80	54646	28	0	10939	NaN				-1	HIAGAIKFQR	10	15	380.891	NaN	0	380.891	PEAK	HCD	FTMS	0	0	0	3103	139010	0.856774	-59	0.39095	4	Unmodified	_HIAGAIKFQR_	A0A3Q7HLV8;A0A3Q7HLW4	1.8441	0.0795292				1	5.845	5807.4	0.01	802	2303	3103
SP4_DDA_Thao	3110	15.421	80	54990	28	0	7173.9	NaN				-1		0	22	393.693	785.372	2	393.692	MULTI	HCD	FTMS	0	0	0	3109	125300	0.236173	-18	0.119087	1				NaN	NaN				1	5.845	5137.9	0.05	803	2305	3109
SP4_DDA_Thao	3114	15.44	80	45947	28	0	7685.6	NaN				-1		0	23	365.212	728.409	2	365.715	MULTI	HCD	FTMS	0	0	0	3113	99878.8	0.458331	-13	0.08741	1				NaN	NaN				1	5.844	4104.4	0.01	804	2308	3113
SP4_DDA_Thao	3116	15.447	80	32244	28	0	8897.4	NaN				-1	RLIPAHIKGK	10	11	378.249	NaN	0	378.248	PEAK	HCD	FTMS	0	0	0	3115	85927.7	0.0742453	-1992	13.4783	1	Unmodified	_RLIPAHIKGK_	A0A3Q7JCI0	0	0.0910403				1	5.844	3717.3	0.02	805	2309	3115
SP4_DDA_Thao	3120	15.466	80	170780	28	0	33755	NaN				-1		0	33	359.211	716.408	2	359.211	MULTI	HCD	FTMS	0	0	0	3119	230279	0.623448	-10	0.0699358	1				NaN	NaN				1	5.844	11922.1	0.08	806	2312	3119
SP4_DDA_Thao	3121	15.468	80	32270	28	0	10085	NaN			+	-1	CLNFMGK	7	13	456.209	910.404	2	456.208	MULTI	HCD	FTMS	0	0	0	3119	67687.6	0.153029	-27	0.176696	2	Acetyl (Protein N-term)	_(Acetyl (Protein N-term))CLNFMGK_	REV__A0A494GA16	3.85315	1.05817				1	5.844	3643.1	0.01	807	2312	3119
SP4_DDA_Thao	3128	15.505	80	34709	28	0	5405.4	NaN				-1	SLVKEPK	7	15	400.748	799.481	2	400.747	MULTI	HCD	FTMS	0	0	0	3127	80938.4	0.571727	-6	0.0394707	1	Unmodified	_SLVKEPK_	A0A3Q7IAT1	10.3063	0.263325				1	5.844	3604.4	0.03	808	2318	3127
SP4_DDA_Thao	3131	15.518	80	22553	28	0	9537.1	NaN				-1	CFPTFRMR	8	8	557.768	1113.52	2	557.767	MULTI	HCD	FTMS	0	0	0	3130	85296.4	0.335038	26	-0.171585	1	Unmodified	_CFPTFRMR_	A0A4D6T041	0	0.283341				1	5.844	3076.2	0.01	809	2320	3130
SP4_DDA_Thao	3132	15.521	80	37187	28	0	11486	NaN				-1	VGKTNFK	7	15	397.232	792.45	2	397.232	MULTI	HCD	FTMS	0	0	0	3130	73792.1	0.430612	-10	0.0647135	2	Unmodified	_VGKTNFK_	A0A220SAH6	1.69075	0.290194				1	5.844	3884.2	0.01	810	2320	3130
SP4_DDA_Thao	3140	15.564	80	57550	28	0	19821	NaN			+	-1	VVGIHWR	7	15	433.753	865.492	2	434.256	MULTI	HCD	FTMS	0	0	0	3139	88429.6	0.054254	83	-0.548667	1	Unmodified	_VVGIHWR_	REV__A0A3Q7FXI3	0	0.212721				1	5.844	4211.5	0.01	811	2327	3139
SP4_DDA_Thao	3144	15.583	80	38349	28	0	4601.6	NaN				-1	VQNLNER	7	18	436.733	871.452	2	436.733	MULTI	HCD	FTMS	0	0	0	3143	64319.7	0.597791	-6	0.0375853	1	Unmodified	_VQNLNER_	K4BU73	3.85315	0.205122				1	5.844	3197.5	0.01	812	2330	3143
SP4_DDA_Thao	3148	15.603	80	40259	28	0	9316.9	NaN				-1	WNEKPRHR	8	14	561.799	1121.58	2	561.798	MULTI	HCD	FTMS	0	0	0	3147	31365.3	0.201809	-20	0.127974	1	Unmodified	_WNEKPRHR_	Q00497	0	0.293187				1	5.845	3409.3	0.01	813	2333	3147
SP4_DDA_Thao	3152	15.622	80	63949	28	0	10570	NaN				-1		0	16	361.719	721.424	2	361.719	MULTI	HCD	FTMS	0	0	0	3151	133464	0.208156	-16	0.103441	1				NaN	NaN				1	5.845	5233.8	0.03	814	2336	3151
SP4_DDA_Thao	3157	15.647	80	37288	28	0	12568	NaN				-1	GQVHGFR	7	13	400.712	799.41	2	400.711	MULTI	HCD	FTMS	0	0	0	3156	154906	1	0	0	1	Unmodified	_GQVHGFR_	A0A3Q7HNP1;A0A3Q7HR68;Q9AWB9;Q9AWC0;Q9FR61;Q9SDZ6	3.85315	0.205122				1	5.845	3165.1	0.01	815	2340	3156
SP4_DDA_Thao	3158	15.649	80	53054	28	0	8848.3	NaN				-1	DVQSSLRR	8	21	480.765	959.516	2	480.764	MULTI	HCD	FTMS	0	0	0	3156	66333.3	0.868891	1	-0.0106115	2	Unmodified	_DVQSSLRR_	A0A3Q7F6C0;A0A3Q7F8I2	4.59466	0.173127				1	5.845	6017.9	0.01	816	2340	3156
SP4_DDA_Thao	3159	15.651	80	38851	28	0	10708	NaN				-1	DKLYHTR	7	14	466.752	931.489	2	466.751	MULTI	HCD	FTMS	0	0	0	3156	95990.7	0.758067	-5	0.0314379	3	Unmodified	_DKLYHTR_	A0A3Q7HGM6;Q8VXF8;Q9SCB2	8.77254	0.270838				1	5.845	4421.2	0.01	817	2340	3156
SP4_DDA_Thao	3161	15.658	80	48766	28	0	9055.9	NaN				-1		0	19	384.243	766.471	2	384.242	MULTI	HCD	FTMS	0	0	0	3160	80562.8	0.083856	34	-0.224517	1				NaN	NaN				1	5.845	5056.6	0.03	818	2341	3160
SP4_DDA_Thao	3164	15.671	80	44472	28	0	10624	NaN			+	-1	VPIMLPK	7	17	399.251	NaN	0	399.25	PEAK	HCD	FTMS	0	0	0	3163	174118	1	0	0	1	Unmodified	_VPIMLPK_	REV__A0A3Q7E797	0	0.0994751				1	5.845	4285.8	0.01	819	2343	3163
SP4_DDA_Thao	3170	15.702	80	44021	28	0	9636.9	NaN			+	-1	KEPPAPGSNR	10	11	526.778	1051.54	2	526.777	MULTI	HCD	FTMS	0	0	0	3169	78804.3	0.136615	-16	0.10583	1	Unmodified	_KEPPAPGSNR_	REV__A0A3Q7ISK0	8.86294	0.165285				1	5.845	3962.3	0.01	820	2348	3169
SP4_DDA_Thao	3171	15.704	80	81108	28	0	19943	NaN				-1		0	20	351.521	1051.54	3	351.521	MULTI	HCD	FTMS	0	0	0	3169	130061	0.193607	-16	0.10583	2				NaN	NaN				1	5.845	7150.9	0.01	821	2348	3169
SP4_DDA_Thao	3176	15.73	80	30374	28	0	8665.3	NaN				-1	ASHWNAASRVVR	12	8	451.909	NaN	0	451.908	PEAK	HCD	FTMS	0	0	0	3175	91023	0.778573	8	-0.0536518	1	Unmodified	_ASHWNAASRVVR_	A0A3Q7G4E5	0	0.0826469				1	5.845	3790.9	0.01	822	2352	3175
SP4_DDA_Thao	3179	15.743	80	32301	28	0	7046.4	NaN			+	-1	VENKEALNAR	10	11	381.875	NaN	0	381.874	PEAK	HCD	FTMS	0	0	0	3178	101867	1	0	0	1	Unmodified	_VENKEALNAR_	REV__A0A3Q7IYU4	0	0.0795292				1	5.845	4043.4	0.01	823	2354	3178
SP4_DDA_Thao	3185	15.774	80	87271	28	0	22168	NaN				-1		0	23	365.212	728.409	2	365.211	MULTI	HCD	FTMS	0	0	0	3184	215061	0.705078	2	-0.0151653	1				NaN	NaN				1	5.839	7035.6	0.05	824	2359	3184
SP4_DDA_Thao	3186	15.776	80	45453	28	0	8679.2	NaN				-1		0	16	379.238	756.462	2	379.237	MULTI	HCD	FTMS	0	0	0	3184	125847	0.629533	-6	0.0376415	2				NaN	NaN				1	5.839	4105.9	0.02	825	2359	3184
SP4_DDA_Thao	3192	15.808	80	30562	28	0	12925	NaN			+	-1	CLNFMGK	7	10	456.209	910.404	2	456.209	MULTI	HCD	FTMS	0	0	0	3191	115220	0.260491	25	-0.16822	1	Acetyl (Protein N-term)	_(Acetyl (Protein N-term))CLNFMGK_	REV__A0A494GA16	3.85315	1.05817				1	5.839	3312.3	0.01	826	2364	3191
SP4_DDA_Thao	3193	15.81	80	35853	28	0	11194	NaN			+	-1	DVQLNESR	8	14	480.741	959.468	2	480.741	MULTI	HCD	FTMS	0	0	0	3191	77948.1	0.822907	-9	0.0580931	2	Unmodified	_DVQLNESR_	REV__A0A3Q7HGT3	4.59466	0.196198				1	5.839	3470.5	0.01	827	2364	3191
SP4_DDA_Thao	3196	15.823	80	22598	28	0	2113.2	NaN			+	-1	NLQTNERHEHQK	12	13	511.922	1532.74	3	511.921	MULTI	HCD	FTMS	0	0	0	3195	35499.7	0.503043	1	-0.00692844	1	Unmodified	_NLQTNERHEHQK_	REV__A0A3Q7IAN1	0	0.0918709				1	5.839	3790.8	0.01	828	2366	3195
SP4_DDA_Thao	3200	15.842	80	22781	28	0	7756.7	NaN				-1	AGHRVPDWGR	10	9	575.797	1149.58	2	575.796	MULTI	HCD	FTMS	0	0	0	3199	55256.4	0.737095	1	-0.00905514	1	Unmodified	_AGHRVPDWGR_	A0A3Q7IVA7	0	0.280979				1	5.839	3964.8	0.01	829	2369	3199
SP4_DDA_Thao	3201	15.844	80	48522	28	0	15833	NaN			+	-1	KPMPAPPCPR	10	12	384.201	1149.58	3	384.2	MULTI	HCD	FTMS	0	0	0	3199	88072.3	0.721948	2	-0.0151644	2	Unmodified	_KPMPAPPCPR_	REV__K4B7B3	3.57153	0.0744097				1	5.839	4468.4	0.03	830	2369	3199
SP4_DDA_Thao	3206	15.869	80	31167	28	0	8193.1	NaN				-1	VSSTFPR	7	13	397.214	792.414	2	397.213	MULTI	HCD	FTMS	0	0	0	3205	57125.1	0.457653	-7	0.0466671	1	Unmodified	_VSSTFPR_	G3K2M4	4.11963	0.204597				1	5.839	3088.8	0.01	831	2373	3205
SP4_DDA_Thao	3210	15.888	80	35630	28	0	11417	NaN			+	-1	TDFGFRYR	8	8	531.262	1060.51	2	531.261	MULTI	HCD	FTMS	0	0	0	3209	45146.4	0.287529	-24	0.158732	1	Unmodified	_TDFGFRYR_	REV__A0A220S649	0	0.283341				1	5.839	2584.9	0.01	832	2376	3209
SP4_DDA_Thao	3211	15.891	80	25510	28	0	10614	NaN				-1	YNIPTGR	7	9	410.72	NaN	0	410.719	PEAK	HCD	FTMS	0	0	0	3209	75894.6	1	0	0	2	Unmodified	_YNIPTGR_	A0A3Q7IW37	0	0.0994751				1	5.839	3162.3	0.01	833	2376	3209
SP4_DDA_Thao	3216	15.916	80	34774	28	0	8187.5	NaN				-1	GVKDLVGK	8	12	408.253	814.492	2	408.252	MULTI	HCD	FTMS	0	0	0	3215	69010.4	0.793643	-3	0.0183792	1	Unmodified	_GVKDLVGK_	A0A220S633	3.61185	0.274359				1	5.839	3899.1	0.01	834	2380	3215
SP4_DDA_Thao	3221	15.941	80	43128	28	0	10154	NaN				-1		0	13	586.818	1171.62	2	586.817	MULTI	HCD	FTMS	0	0	0	3220	79252	0.113526	-24	0.157987	1				NaN	NaN				1	5.839	4033.6	0.01	835	2384	3220
SP4_DDA_Thao	3222	15.944	80	40908	28	0	8845.2	NaN			+	-1	GVFFLKHATK	10	19	383.225	NaN	0	383.225	PEAK	HCD	FTMS	0	0	0	3220	69276.3	0.829989	-20	0.133574	2	Unmodified	_GVFFLKHATK_	REV__A0A220S7S5	2.61985	0.0795292				1	5.839	4904.3	0.03	836	2384	3220
SP4_DDA_Thao	3226	15.963	80	34387	28	0	9938	NaN				-1	VKGAPKR	7	12	378.249	NaN	0	378.248	PEAK	HCD	FTMS	0	0	0	3225	84720.7	0.0732024	-1914	13.0309	1	Unmodified	_VKGAPKR_	A0A3Q7HAJ2	0	0.152174				1	5.839	3019.2	0.01	837	2387	3225
SP4_DDA_Thao	3230	15.982	80	52282	28	0	16165	NaN			+	-1	VVGIHWR	7	15	433.753	865.492	2	434.256	MULTI	HCD	FTMS	0	0	0	3229	79296.2	0.0486504	146	-0.944814	1	Unmodified	_VVGIHWR_	REV__A0A3Q7FXI3	0	0.212721				1	5.839	3852.3	0.01	838	2390	3229
SP4_DDA_Thao	3237	16.02	80	35368	28	0	7853.4	NaN				-1	NMIYGHR	7	13	453.717	905.419	2	453.716	MULTI	HCD	FTMS	0	0	0	3236	82336.5	0.706779	-4	0.0245533	1	Oxidation (M)	_NM(Oxidation (M))IYGHR_	A0A3Q7IWD9	0	0.137372				1	5.839	3381.8	0.01	839	2396	3236
SP4_DDA_Thao	3238	16.022	80	54221	28	0	9810.5	NaN			+	-1	AARAGMR	7	24	366.7	731.386	2	366.7	MULTI	HCD	FTMS	0	0	0	3236	124722	0.208532	-30	0.197208	2	Unmodified	_AARAGMR_	REV__A0A3Q7G022	0	0.294815				1	5.839	5026.6	0.03	840	2396	3236
SP4_DDA_Thao	3243	16.047	80	41615	28	0	8401.1	NaN				-1	KKLCMWK	7	13	526.275	1050.54	2	526.274	MULTI	HCD	FTMS	0	0	0	3242	48950.6	0.0752365	-49	0.323605	1	Acetyl (Protein N-term),Oxidation (M)	_(Acetyl (Protein N-term))KKLCM(Oxidation (M))WK_	A0A3Q7HG19	0	0.112547				1	5.839	4609.1	0.01	841	2400	3242
SP4_DDA_Thao	3244	16.049	80	37272	28	0	7290.7	NaN				-1	WNVYRSAR	8	15	351.186	1050.54	3	351.521	MULTI	HCD	FTMS	0	0	0	3242	12577	0.0383186	-42	0.279041	2	Unmodified	_WNVYRSAR_	A0A3Q7EN83;A0A3Q7I5Z1	0	0.0948257				1	5.839	3556.6	0.01	842	2400	3242
SP4_DDA_Thao	3245	16.051	80	40047	28	0	5196.9	NaN			+	-1	PLVMNMK	7	19	437.73	873.445	2	437.729	MULTI	HCD	FTMS	0	0	0	3242	96012	1	0	0	3	Acetyl (Protein N-term)	_(Acetyl (Protein N-term))PLVMNMK_	REV__A0A3Q7H721	0	1.09737				1	5.839	4243.5	0.01	843	2400	3242
SP4_DDA_Thao	3258	16.125	80	45654	28	0	9568	NaN				-1		0	16	397.736	793.457	2	397.735	MULTI	HCD	FTMS	0	0	0	3257	94865.9	0.0899474	-28	0.183897	1				NaN	NaN				1	5.841	4006.1	0.01	844	2412	3257
SP4_DDA_Thao	3263	16.151	80	47409	28	0	8336.2	NaN				-1	ITINRPDRR	9	14	380.891	NaN	0	380.891	PEAK	HCD	FTMS	0	0	0	3262	133152	0.820672	54	-0.347521	1	Unmodified	_ITINRPDRR_	A0A3Q7GD09	3.11274	0.0886924				1	5.841	4810.2	0.01	845	2416	3262
SP4_DDA_Thao	3271	16.194	80	26292	28	0	6481	NaN				-1	PKRMMNLK	8	9	509.288	1016.56	2	509.288	MULTI	HCD	FTMS	0	0	0	3270	51831.3	0.12959	-41	0.265322	1	Unmodified	_PKRMMNLK_	A0A3Q7EVH1	0	0.293187				1	5.841	3041.7	0.01	846	2423	3270
SP4_DDA_Thao	3283	16.263	80	27604	28	0	6798.7	NaN				-1	WACYPMLFGR	10	10	439.535	NaN	0	439.535	PEAK	HCD	FTMS	0	0	0	3282	17938	0.233713	1	-0.00712967	1	Oxidation (M)	_WACYPM(Oxidation (M))LFGR_	A0A3Q7IJY7	0	0.0699361				1	5.843	4169.7	0.01	847	2434	3282
SP4_DDA_Thao	3286	16.276	80	57169	28	0	9801.4	NaN				-1	YPPSRGSRPR	10	14	586.818	1171.62	2	586.817	MULTI	HCD	FTMS	0	0	0	3285	163507	0.23422	28	-0.179291	1	Unmodified	_YPPSRGSRPR_	K4CUT0	0	0.290743				1	5.843	5357.7	0.03	848	2436	3285
SP4_DDA_Thao	3289	16.289	80	48999	28	0	11673	NaN			+	-1	WRPAFHR	7	23	485.262	968.509	2	485.261	MULTI	HCD	FTMS	0	0	0	3288	84625.6	0.869917	-9	0.0569401	1	Unmodified	_WRPAFHR_	REV__A0A3Q7GJC6	0	0.294815				1	5.843	5186.2	0.01	849	2438	3288
SP4_DDA_Thao	3292	16.302	80	49255	28	0	10171	NaN				-1	VKGAPKR	7	20	378.249	NaN	0	378.248	PEAK	HCD	FTMS	0	0	0	3291	103827	0.0897112	-1861	12.7137	1	Unmodified	_VKGAPKR_	A0A3Q7HAJ2	0	0.152174				1	5.843	5448	0.01	850	2440	3291
SP4_DDA_Thao	3295	16.315	80	32510	28	0	14123	NaN			+	-1	TMMVNFNRR	9	9	584.79	1167.56	2	584.788	MULTI	HCD	FTMS	0	0	0	3294	134111	0.480839	-25	0.157341	1	Unmodified	_TMMVNFNRR_	REV__A0A3Q7IJ82	0	0.176263				1	5.843	3144.9	0.01	851	2442	3294
SP4_DDA_Thao	3299	16.334	80	27850	28	0	7382.7	NaN			+	-1	SIDVINR	7	9	408.733	815.451	2	408.732	MULTI	HCD	FTMS	0	0	0	3298	59234.6	0.416621	-11	0.0715275	1	Unmodified	_SIDVINR_	REV__A0A3Q7GWJ9	4.11963	0.204597				1	5.843	3433.3	0.01	852	2445	3298
SP4_DDA_Thao	3302	16.347	80	46822	28	0	11923	NaN			+	-1	IFFNHMR	7	16	482.745	963.476	2	482.743	MULTI	HCD	FTMS	0	0	0	3301	72194.4	0.777535	-4	0.0252113	1	Unmodified	_IFFNHMR_	REV__Q2MID1	0	0.212721				1	5.843	3844	0.01	853	2447	3301
SP4_DDA_Thao	3305	16.36	80	64896	28	0	22962	NaN				-1		0	16	366.7	731.386	2	366.7	MULTI	HCD	FTMS	0	0	0	3304	269524	0.450636	23	-0.150179	1				NaN	NaN				1	5.843	5906.3	0.09	854	2449	3304
SP4_DDA_Thao	3310	16.385	80	225370	28	0	51507	NaN				-1	KKLCMWK	7	26	526.275	1050.54	2	526.274	MULTI	HCD	FTMS	0	0	0	3309	562856	0.865104	4	-0.0260506	1	Acetyl (Protein N-term),Oxidation (M)	_(Acetyl (Protein N-term))KKLCM(Oxidation (M))WK_	A0A3Q7HG19	8.68305	0.103487				1	5.843	15262	0.16	855	2453	3309
SP4_DDA_Thao	3312	16.392	80	142730	28	0	49875	NaN				-1	KKLCMWK	7	18	351.186	1050.54	3	351.185	MULTI	HCD	FTMS	0	0	0	3311	404932	0.689626	8	-0.0497742	1	Acetyl (Protein N-term),Oxidation (M)	_(Acetyl (Protein N-term))KKLCM(Oxidation (M))WK_	A0A3Q7HG19	7.67124	0.06911				1	5.843	10029.5	0.14	856	2454	3311
SP4_DDA_Thao	3322	16.448	80	28690	28	0	8985.5	NaN				-1	GVNTVISSASVSK	13	10	416.898	1247.67	3	416.898	MULTI	HCD	FTMS	0	0	0	3321	50956.9	0.566021	-5	0.0306435	1	Unmodified	_GVNTVISSASVSK_	A0A3Q7IRW5	7.3702	0.0785514				1	5.839	4381.7	0.01	857	2463	3321
SP4_DDA_Thao	3325	16.461	80	107210	28	0	38392	NaN				-1		0	19	397.736	793.457	2	397.735	MULTI	HCD	FTMS	0	0	0	3324	384816	0.364864	25	-0.167015	1				NaN	NaN				1	5.839	8438.5	0.07	858	2465	3324
SP4_DDA_Thao	3326	16.463	80	18602	28	0	8507.3	NaN				-1	SRTWSHPPR	9	6	562.291	1122.57	2	562.29	MULTI	HCD	FTMS	0	0	0	3324	81956.6	0.914946	1	-0.0087471	2	Unmodified	_SRTWSHPPR_	A0A3Q7G0G2	0	0.276839				1	5.839	2093.7	0.01	859	2465	3324
SP4_DDA_Thao	3329	16.476	80	21077	28	0	3612.5	NaN				-1	MVFFEEKNK	9	11	405.203	1212.59	3	405.201	MULTI	HCD	FTMS	0	0	0	3328	79621.5	0.731734	-20	0.128864	1	Acetyl (Protein N-term)	_(Acetyl (Protein N-term))MVFFEEKNK_	A0A3Q7FTG2	3.93432	0.259498				1	5.839	2949.3	0.01	860	2467	3328
SP4_DDA_Thao	3330	16.478	80	31760	28	0	9845.9	NaN				-1	GVRFPGR	7	13	394.73	787.445	2	394.728	MULTI	HCD	FTMS	0	0	0	3328	77144.5	0.445246	-14	0.09062	2	Unmodified	_GVRFPGR_	A0A3Q7FN52	4.11963	0.283555				1	5.839	2668.2	0.01	861	2467	3328
SP4_DDA_Thao	3333	16.491	80	39871	28	0	11210	NaN			+	-1	LERDDVK	7	16	437.735	873.456	2	437.735	MULTI	HCD	FTMS	0	0	0	3332	58903.2	0.713238	-4	0.0299549	1	Unmodified	_LERDDVK_	REV__A0A3Q7HC95	9.74965	0.266678				1	5.839	3431	0.01	862	2469	3332
SP4_DDA_Thao	3338	16.516	80	27633	28	0	9994.8	NaN				-1	VLRMERISK	9	11	383.225	NaN	0	383.224	PEAK	HCD	FTMS	0	0	0	3337	70419.2	0.80275	-106	0.686931	1	Oxidation (M)	_VLRM(Oxidation (M))ERISK_	A0A3Q7HRN9	0	0.0706451				1	5.839	3813	0.01	863	2473	3337
SP4_DDA_Thao	3341	16.53	80	99689	28	0	22939	NaN				-1		0	17	509.288	1016.56	2	509.288	MULTI	HCD	FTMS	0	0	0	3340	239621	0.599104	11	-0.0722256	1				NaN	NaN				1	5.839	6984.6	0.05	864	2475	3340
SP4_DDA_Thao	3349	16.573	80	38753	28	0	10753	NaN				-1	NYWNSHLRR	9	11	415.879	1244.62	3	415.878	MULTI	HCD	FTMS	0	0	0	3348	64827.1	0.453182	-23	0.149668	1	Unmodified	_NYWNSHLRR_	A0A3Q7GSA3	0	0.0756326				1	5.839	4068.7	0.01	865	2482	3348
SP4_DDA_Thao	3353	16.593	80	35879	28	0	17687	NaN			+	-1	CKHACFRR	8	10	588.779	1175.54	2	588.778	MULTI	HCD	FTMS	0	0	0	3352	52894.4	0.55865	-3	0.0192471	1	Acetyl (Protein N-term)	_(Acetyl (Protein N-term))CKHACFRR_	REV__A0A3Q7FY56	0	0.158769				1	5.849	3275.9	0.01	866	2485	3352
SP4_DDA_Thao	3354	16.595	80	24609	28	0	10626	NaN				-1	NYWNSHLRR	9	8	623.316	1244.62	2	623.314	MULTI	HCD	FTMS	0	0	0	3352	70576.6	0.733132	-23	0.150532	2	Unmodified	_NYWNSHLRR_	A0A3Q7GSA3	0	0.176263				1	5.849	3851.3	0.01	867	2485	3352
SP4_DDA_Thao	3357	16.608	80	146130	28	0	42132	NaN				-1	QMPKMNPK	8	19	503.247	1004.48	2	503.246	MULTI	HCD	FTMS	0	0	0	3356	82164.6	0.318332	-31	0.202568	1	2 Oxidation (M)	_QM(Oxidation (M))PKM(Oxidation (M))NPK_	A0A3Q7H318	3.39216	0.246971				1	5.849	11180.4	0.01	868	2487	3356
SP4_DDA_Thao	3360	16.621	80	42370	28	0	11212	NaN				-1	VSRLQPERR	9	10	380.891	NaN	0	380.891	PEAK	HCD	FTMS	0	0	0	3359	97362.8	0.600087	127	-0.818827	1	Unmodified	_VSRLQPERR_	A0A3Q7GD99	0	0.0886924				1	5.849	4370.6	0.01	869	2489	3359
SP4_DDA_Thao	3364	16.641	80	51905	28	0	8407.2	NaN				-1	APGFGER	7	20	367.185	732.356	2	367.185	MULTI	HCD	FTMS	0	0	0	3363	83483.4	0.629904	-12	0.0794201	1	Unmodified	_APGFGER_	A0A3Q7ECG0;A0A3Q7J0I3;K4BH44	16.1539	0.164585				1	5.849	4373.8	0.01	870	2492	3363
SP4_DDA_Thao	3365	16.642	80	24868	28	0	6954	NaN				-1	RLIPAHIKGK	10	10	378.249	NaN	0	378.248	PEAK	HCD	FTMS	0	0	0	3363	89998.5	0.0777627	-1809	12.4165	2	Unmodified	_RLIPAHIKGK_	A0A3Q7JCI0	0	0.0910403				1	5.849	2811.5	0.01	871	2492	3363
SP4_DDA_Thao	3368	16.655	80	46622	28	0	10751	NaN			+	-1	TMMVNFNRR	9	13	584.79	1167.56	2	584.789	MULTI	HCD	FTMS	0	0	0	3367	103408	0.370757	27	-0.173904	1	Unmodified	_TMMVNFNRR_	REV__A0A3Q7IJ82	0	0.176263				1	5.849	3735.5	0.01	872	2494	3367
SP4_DDA_Thao	3369	16.658	80	63210	28	0	23768	NaN				-1		0	17	423.261	422.253	1	423.259	MULTI	HCD	FTMS	0	0	0	3367	193188	0.106212	28	-0.180048	2				NaN	NaN				1	5.849	5829.9	0.04	873	2494	3367
SP4_DDA_Thao	3375	16.689	80	64647	28	0	11441	NaN				-1		0	17	401.217	800.419	2	401.216	MULTI	HCD	FTMS	0	0	0	3374	240818	0.77494	-7	0.048727	1				NaN	NaN				1	5.849	6019.8	0.05	874	2499	3374
SP4_DDA_Thao	3378	16.702	80	44108	28	0	11873	NaN				-1		0	9	548.803	1095.59	2	548.802	MULTI	HCD	FTMS	0	0	0	3377	53264.9	0.132221	-42	0.278641	1				NaN	NaN				1	5.849	4504.2	0.01	875	2501	3377
SP4_DDA_Thao	3382	16.722	80	65548	28	0	11983	NaN				-1		0	18	366.204	1095.59	3	366.203	MULTI	HCD	FTMS	0	0	0	3381	118697	0.219001	-30	0.198126	1				NaN	NaN				1	5.849	7298.2	0.07	876	2504	3381
SP4_DDA_Thao	3383	16.723	80	35622	28	0	10617	NaN				-1	KKLCMWK	7	11	526.275	1050.54	2	526.274	MULTI	HCD	FTMS	0	0	0	3381	60829.1	0.0934936	55	-0.355989	2	Acetyl (Protein N-term),Oxidation (M)	_(Acetyl (Protein N-term))KKLCM(Oxidation (M))WK_	A0A3Q7HG19	0	0.112547				1	5.849	4303.6	0.01	877	2504	3381
SP4_DDA_Thao	3387	16.743	80	37595	28	0	5097.6	NaN				-1	WNVYRSAR	8	17	351.186	1050.54	3	351.185	MULTI	HCD	FTMS	0	0	0	3386	39725.2	0.0676546	61	-0.393719	1	Unmodified	_WNVYRSAR_	A0A3Q7EN83;A0A3Q7I5Z1	0	0.0948257				1	5.849	4303.3	0.02	878	2507	3386
SP4_DDA_Thao	3406	16.854	80	177930	28	0	37721	NaN				-1		0	26	429.756	857.498	2	429.756	MULTI	HCD	FTMS	0	0	0	3405	351307	0.397108	-28	0.176985	1				NaN	NaN				1	5.847	11837.1	0.06	879	2525	3405
SP4_DDA_Thao	3407	16.856	80	88194	28	0	20692	NaN				-1		0	19	684.204	NaN	0	684.202	PEAK	HCD	FTMS	0	0	0	3405	108716	0.81768	-10	0.0614262	2				NaN	NaN				1	5.847	8051.6	0.01	880	2525	3405
SP4_DDA_Thao	3408	16.858	80	34468	28	0	6049.4	NaN				-1	WQPSGADR	8	15	458.718	915.421	2	458.717	MULTI	HCD	FTMS	0	0	0	3405	83672.7	1	0	0	3	Unmodified	_WQPSGADR_	A0A3Q7IHS3;K4D1G8	3.19123	0.198716				1	5.847	3076.9	0.01	881	2525	3405
SP4_DDA_Thao	3417	16.908	80	50092	28	0	9612	NaN				-1	NYWNSHLRR	9	17	415.879	1244.62	3	415.879	MULTI	HCD	FTMS	0	0	0	3416	62332.1	0.435741	28	-0.182848	1	Unmodified	_NYWNSHLRR_	A0A3Q7GSA3	5.36587	0.0722147				1	5.847	5393.3	0.04	882	2533	3416
SP4_DDA_Thao	3424	16.945	80	116980	28	0	27796	NaN				-1	RAYHSTDR	8	26	503.247	1004.48	2	503.246	MULTI	HCD	FTMS	0	0	0	3423	84574.4	0.327669	21	-0.138264	1	Unmodified	_RAYHSTDR_	A0A3Q7HEP9	0	0.180402				1	5.848	8880.1	0.01	883	2539	3423
SP4_DDA_Thao	3427	16.958	80	33744	28	0	6583.9	NaN				-1	RLFPGRK	7	12	437.274	872.534	2	437.274	MULTI	HCD	FTMS	0	0	0	3426	37954.3	0.178781	-24	0.153645	1	Unmodified	_RLFPGRK_	A0A3Q7HYK1	0	0.30506				1	5.848	2858.7	0.01	884	2541	3426
SP4_DDA_Thao	3432	16.984	80	21283	28	0	10351	NaN				-1	RLIPAHIKGK	10	6	378.249	NaN	0	378.248	PEAK	HCD	FTMS	0	0	0	3431	115171	0.0995128	-1756	12.1051	1	Unmodified	_RLIPAHIKGK_	A0A3Q7JCI0	0	0.0910403				1	5.848	3483.5	0.01	885	2545	3431
SP4_DDA_Thao	3433	16.986	80	60228	28	0	7704.1	NaN				-1		0	24	415.723	829.431	2	415.722	MULTI	HCD	FTMS	0	0	0	3431	200227	0.531434	-7	0.0444965	2				NaN	NaN				1	5.848	5344	0.04	886	2545	3431
SP4_DDA_Thao	3434	16.988	80	43654	28	0	6416.1	NaN				-1		0	17	381.517	1141.53	3	381.516	MULTI	HCD	FTMS	0	0	0	3431	109083	0.510507	-29	0.185112	3				NaN	NaN				1	5.848	3493.8	0.01	887	2545	3431
SP4_DDA_Thao	3437	17.001	80	37323	28	0	8930.3	NaN			+	-1	VGEIAKTK	8	14	423.259	844.503	2	423.258	MULTI	HCD	FTMS	0	0	0	3436	104514	0.391871	22	-0.141634	1	Unmodified	_VGEIAKTK_	REV__A0A3Q7H5B0	3.61185	0.274359				1	5.848	4048.6	0.01	888	2547	3436
SP4_DDA_Thao	3444	17.038	80	139630	28	0	42336	NaN				-1		0	20	548.803	1095.59	2	548.802	MULTI	HCD	FTMS	0	0	0	3443	306996	0.762064	10	-0.0646305	1				NaN	NaN				1	5.848	10678	0.07	889	2553	3443
SP4_DDA_Thao	3447	17.051	80	25601	28	0	9881.2	NaN			+	-1	DYWPVMGFK	9	9	571.771	1141.53	2	571.77	MULTI	HCD	FTMS	0	0	0	3446	83426	0.719657	-28	0.180326	1	Unmodified	_DYWPVMGFK_	REV__A0A220SBL8	0	0.199751				1	5.848	3162.9	0.01	890	2555	3446
SP4_DDA_Thao	3449	17.058	80	113910	28	0	26040	NaN				-1		0	25	366.204	1095.59	3	366.204	MULTI	HCD	FTMS	0	0	0	3448	359151	0.662648	22	-0.141157	1				NaN	NaN				1	5.848	9638.3	0.11	891	2556	3448
SP4_DDA_Thao	3454	17.084	80	35598	28	0	6130.8	NaN			+	-1	GVEEMLR	7	14	425.212	NaN	0	425.211	PEAK	HCD	FTMS	0	0	0	3453	63188.5	0.502183	-42	0.27272	1	Oxidation (M)	_GVEEM(Oxidation (M))LR_	REV__A0A3Q7GM78	4.11963	0.080811				1	5.848	3368.8	0.01	892	2560	3453
SP4_DDA_Thao	3458	17.103	80	41062	28	0	14437	NaN				-1	GVVDNSKRILEMK	13	11	502.275	NaN	0	502.274	PEAK	HCD	FTMS	0	0	0	3457	58095.2	0.766092	-4	0.025404	1	Oxidation (M)	_GVVDNSKRILEM(Oxidation (M))K_	A0A3Q7I9C5	4.98331	0.0755934				1	5.856	4465.7	0.01	893	2563	3457
SP4_DDA_Thao	3459	17.105	80	38085	28	0	11409	NaN				-1		0	14	384.225	766.435	2	384.224	MULTI	HCD	FTMS	0	0	0	3457	65345	0.356061	-26	0.169804	2				NaN	NaN				1	5.856	3981.2	0.03	894	2563	3457
SP4_DDA_Thao	3472	17.179	80	31495	28	0	9178	NaN				-1		0	10	531.351	530.343	1	531.35	MULTI	HCD	FTMS	0	0	0	3471	67108.3	0.583477	18	-0.11248	1				NaN	NaN				1	5.856	3674.7	0.01	895	2575	3471
SP4_DDA_Thao	3475	17.192	80	216240	28	0	34520	NaN				-1		0	30	429.756	857.498	2	429.756	MULTI	HCD	FTMS	0	0	0	3474	581793	0.657643	24	-0.152758	1				NaN	NaN				1	5.856	14922	0.13	896	2577	3474
SP4_DDA_Thao	3494	17.304	80	38950	28	0	5909.6	NaN				-1	RLFPGRK	7	16	437.274	872.534	2	437.274	MULTI	HCD	FTMS	0	0	0	3493	103054	0.48543	30	-0.191935	1	Unmodified	_RLFPGRK_	A0A3Q7HYK1	0	0.30506				1	5.869	4419.2	0.01	897	2595	3493
SP4_DDA_Thao	3498	17.323	80	36327	28	0	8757.8	NaN			+	-1	RIGFLLSPTSR	11	15	416.247	NaN	0	416.246	PEAK	HCD	FTMS	0	0	0	3497	63091.1	0.505661	-168	1.08528	1	Unmodified	_RIGFLLSPTSR_	REV__A0A220S8Y8	8.72931	0.0821328				1	5.869	3892.9	0.01	898	2598	3497
SP4_DDA_Thao	3501	17.336	80	36393	28	0	7760.3	NaN				-1		0	14	381.517	1141.53	3	381.516	MULTI	HCD	FTMS	0	0	0	3500	74205.5	0.347282	26	-0.165812	1				NaN	NaN				1	5.869	3490.4	0.01	899	2600	3500
SP4_DDA_Thao	3502	17.338	80	26945	28	0	6309.6	NaN				-1	VKGAPKR	7	10	378.249	NaN	0	378.248	PEAK	HCD	FTMS	0	0	0	3500	110858	0.0957866	-1701	11.7783	2	Unmodified	_VKGAPKR_	A0A3Q7HAJ2	0	0.152174				1	5.869	2814	0.01	900	2600	3500
SP4_DDA_Thao	3508	17.37	80	40413	28	0	7376.1	NaN				-1		0	15	473.207	944.4	2	473.207	MULTI	HCD	FTMS	0	0	0	3507	50585.2	0.262823	-47	0.298296	1				NaN	NaN				1	5.869	4075.6	0.01	901	2605	3507
SP4_DDA_Thao	3512	17.389	80	37590	28	0	7464.4	NaN				-1	QYASRHR	7	13	459.239	916.463	2	459.238	MULTI	HCD	FTMS	0	0	0	3511	33181.9	0.414638	1	-0.00697136	1	Unmodified	_QYASRHR_	A0A3Q7GVY3	0	0.294815				1	5.869	3444.6	0.01	902	2608	3511
SP4_DDA_Thao	3520	17.433	80	51194	28	0	12518	NaN				-1	VSRLQPERR	9	15	380.891	NaN	0	380.891	PEAK	HCD	FTMS	0	0	0	3519	93633.6	0.577102	253	-1.58346	1	Unmodified	_VSRLQPERR_	A0A3Q7GD99	0	0.0886924				1	5.881	4432	0.01	903	2615	3519
SP4_DDA_Thao	3523	17.446	80	45779	28	0	3796	NaN				-1		0	20	384.225	766.435	2	384.224	MULTI	HCD	FTMS	0	0	0	3522	99182.1	0.540437	28	-0.174789	1				NaN	NaN				1	5.881	3992.3	0.03	904	2617	3522
SP4_DDA_Thao	3540	17.545	80	41828	28	0	4942.9	NaN				-1	ASAALQGSDHRR	12	19	423.553	1267.64	3	423.553	MULTI	HCD	FTMS	0	0	0	3539	73497.2	0.623197	-25	0.156298	1	Unmodified	_ASAALQGSDHRR_	A0A3Q7ILD3	8.30482	0.0704465				1	5.881	4092.9	0.01	905	2633	3539
SP4_DDA_Thao	3545	17.571	80	25943	28	0	8244.6	NaN				-1	VLRMERISK	9	11	383.225	NaN	0	383.225	PEAK	HCD	FTMS	0	0	0	3544	71563.4	0.456563	-638	5.20256	1	Oxidation (M)	_VLRM(Oxidation (M))ERISK_	A0A3Q7HRN9	0	0.0706451				1	5.881	3458.1	0.01	906	2637	3544
SP4_DDA_Thao	3564	17.682	80	36243	28	0	10985	NaN				-1	RLIPAHIKGK	10	16	378.249	NaN	0	378.248	PEAK	HCD	FTMS	0	0	0	3563	64503.9	0.0557342	-1646	11.4451	1	Unmodified	_RLIPAHIKGK_	A0A3Q7JCI0	0	0.0910403				1	5.886	3371.2	0.01	907	2655	3563
SP4_DDA_Thao	3567	17.696	80	36323	28	0	10780	NaN				-1	YAEDIGK	7	13	398.198	794.381	2	398.197	MULTI	HCD	FTMS	0	0	0	3566	64658.9	0.581993	-14	0.0870132	1	Unmodified	_YAEDIGK_	A0A3Q7G1S6	4.11963	0.204597				1	5.886	3421.8	0.01	908	2657	3566
SP4_DDA_Thao	3570	17.709	80	40977	28	0	8728.6	NaN				-1		0	15	473.207	944.4	2	473.207	MULTI	HCD	FTMS	0	0	0	3569	85868.3	0.446141	7	-0.0437965	1				NaN	NaN				1	5.886	3231.2	0.01	909	2659	3569
SP4_DDA_Thao	3600	17.888	80	46642	28	0	10638	NaN				-1	VSRLQPERR	9	16	380.891	NaN	0	380.891	PEAK	HCD	FTMS	0	0	0	3599	95211.5	0.586827	326	-2.04339	1	Unmodified	_VSRLQPERR_	A0A3Q7GD99	0	0.0886924				1	5.886	4926.8	0.03	910	2688	3599
SP4_DDA_Thao	3610	17.944	80	59195	28	0	12172	NaN			+	-1	GVSIFKR	7	12	403.748	805.481	2	403.747	MULTI	HCD	FTMS	0	0	0	3609	81037.6	0.75173	-11	0.0684986	1	Unmodified	_GVSIFKR_	REV__A0A3Q7HD34	4.11963	0.180539				1	5.892	6307.8	0.01	911	2697	3609
SP4_DDA_Thao	3611	17.946	80	32601	28	0	10228	NaN				-1	HELIINNYK	9	11	381.875	NaN	0	381.874	PEAK	HCD	FTMS	0	0	0	3609	51049	0.612269	1	-0.0106068	2	Unmodified	_HELIINNYK_	A0A3Q7G8N0	2.97834	0.0905187				1	5.892	3296.1	0.01	912	2697	3609
SP4_DDA_Thao	3612	17.947	80	49157	28	0	11036	NaN				-1	HHGRLYR	7	18	469.757	937.499	2	469.756	MULTI	HCD	FTMS	0	0	0	3609	106903	0.779272	-34	0.209837	3	Unmodified	_HHGRLYR_	A0A3Q7GXN4	0	0.294815				1	5.892	3772.2	0.01	913	2697	3609
SP4_DDA_Thao	3630	18.053	80	21742	28	0	7986.5	NaN				-1	RLIPAHIKGK	10	8	378.249	NaN	0	378.248	PEAK	HCD	FTMS	0	0	0	3629	118424	0.102324	-1587	11.0866	1	Unmodified	_RLIPAHIKGK_	A0A3Q7JCI0	0	0.0910403				1	5.892	2552.9	0.03	914	2714	3629
SP4_DDA_Thao	3654	18.195	80	61038	28	0	16573	NaN			+	-1	VDKQERTSLSGK	12	12	449.912	NaN	0	449.912	PEAK	HCD	FTMS	0	0	0	3653	197175	0.761283	-195	1.22956	1	Unmodified	_VDKQERTSLSGK_	REV__A0A3Q7I929	0	0.0946093				1	5.901	5820.3	0.05	915	2737	3653
SP4_DDA_Thao	3655	18.197	80	27626	28	0	9129.6	NaN				-1	AFGRRGR	7	11	410.239	NaN	0	410.238	PEAK	HCD	FTMS	0	0	0	3653	50054.6	0.626258	-43	0.269567	2	Unmodified	_AFGRRGR_	A0A3Q7FE38	0	0.152174				1	5.901	3161.4	0.01	916	2737	3653
SP4_DDA_Thao	3666	18.259	80	24228	28	0	8463.5	NaN				-1	VLRMERISK	9	7	383.225	NaN	0	383.224	PEAK	HCD	FTMS	0	0	0	3665	70124.9	0.447386	-528	3.46014	1	Oxidation (M)	_VLRM(Oxidation (M))ERISK_	A0A3Q7HRN9	0	0.0706451				1	5.907	3421.1	0.01	917	2747	3665
SP4_DDA_Thao	3670	18.278	80	563550	28	0	68890	NaN				-1		0	53	386.72	771.425	2	386.719	MULTI	HCD	FTMS	0	0	0	3669	1.90012e+06	0.686908	-21	0.132544	1				NaN	NaN				1	5.907	36223.1	0.44	918	2750	3669
SP4_DDA_Thao	3672	18.285	80	27937	28	0	8767.9	NaN				-1	HHGRLYR	7	10	469.757	937.499	2	469.756	MULTI	HCD	FTMS	0	0	0	3671	87082.7	0.634789	20	-0.124157	1	Unmodified	_HHGRLYR_	A0A3Q7GXN4	0	0.294815				1	5.907	2561.4	0.01	919	2751	3671
SP4_DDA_Thao	3687	18.372	80	30595	28	0	10148	NaN				-1	TRDNNLLGK	9	12	515.786	1029.56	2	515.786	MULTI	HCD	FTMS	0	0	0	3686	69025.2	0.887355	1	-0.00689697	1	Unmodified	_TRDNNLLGK_	A0A3Q7FX57;A0A3Q7H3K1;A0A3Q7H3P6;A0A3Q7HZV3;A0A3Q7INL4;A0A3Q7IZ03;H1ZXA7;H1ZXA8;H1ZXA9;P24629;P27322;Q40151	3.93432	0.267666				1	5.907	3788.9	0.01	920	2765	3686
SP4_DDA_Thao	3695	18.416	80	62836	28	0	36077	NaN			+	-1	EAQQLLGR	8	10	457.757	913.498	2	457.756	MULTI	HCD	FTMS	0	0	0	3694	32224.1	0.434956	1	-0.0069294	1	Unmodified	_EAQQLLGR_	REV__A0A3Q7GQC3;REV__K4AUB2;REV__K4BRX2	8.77254	0.188701				1	5.907	4955.1	0.01	921	2772	3694
SP4_DDA_Thao	3704	18.465	80	29581	28	0	8166.7	NaN				-1	RLIPAHIKGK	10	12	378.249	NaN	0	378.248	PEAK	HCD	FTMS	0	0	0	3703	114561	0.0989857	-1521	10.6848	1	Unmodified	_RLIPAHIKGK_	A0A3Q7JCI0	0	0.0910403				1	5.911	4216.3	0.01	922	2780	3703
SP4_DDA_Thao	3722	18.571	80	73789	28	0	13479	NaN			+	-1	VDKQERTSLSGK	12	17	449.912	NaN	0	449.912	PEAK	HCD	FTMS	0	0	0	3721	163642	0.631815	-135	0.842653	1	Unmodified	_VDKQERTSLSGK_	REV__A0A3Q7I929	0	0.0946093				1	5.911	6455	0.03	923	2797	3721
SP4_DDA_Thao	3729	18.608	80	54664	28	0	9121.2	NaN				-1	MINVIPGLQR	10	20	380.891	NaN	0	380.891	PEAK	HCD	FTMS	0	0	0	3728	109473	0.674726	441	-2.77412	1	Unmodified	_MINVIPGLQR_	A0A3Q7IN70	1.32839	0.0929149				1	5.921	5699.9	0.01	924	2803	3728
SP4_DDA_Thao	3738	18.658	80	21256	28	0	4195.8	NaN			+	-1	LATVRIMATR	10	9	383.225	NaN	0	383.224	PEAK	HCD	FTMS	0	0	0	3737	73467.7	0.468712	-464	2.96212	1	Oxidation (M)	_LATVRIM(Oxidation (M))ATR_	REV__A0A3Q7E9B4	2.41236	0.0737044				1	5.921	3601.9	0.01	925	2811	3737
SP4_DDA_Thao	3745	18.696	80	18579	28	0	5909.8	NaN			+	-1	NKYESMAAMK	10	7	396.851	1187.53	3	397.185	MULTI	HCD	FTMS	0	0	0	3744	76359.4	0.862839	-2	0.0122814	1	Oxidation (M)	_NKYESM(Oxidation (M))AAMK_	REV__A0A3Q7EK91	0	0.0972647				1	5.921	2212.5	0.01	926	2817	3744
SP4_DDA_Thao	3763	18.801	80	36579	28	0	9073.3	NaN				-1		0	17	398.738	795.461	2	398.737	MULTI	HCD	FTMS	0	0	0	3762	82478.3	0.383393	-34	0.211643	1				NaN	NaN				1	5.933	3923	0.01	927	2834	3762
SP4_DDA_Thao	3770	18.839	80	36476	28	0	9818.3	NaN				-1	VKGAPKR	7	14	378.249	NaN	0	378.248	PEAK	HCD	FTMS	0	0	0	3769	122944	0.106229	-1461	10.3173	1	Unmodified	_VKGAPKR_	A0A3Q7HAJ2	0	0.152174				1	5.933	3804.9	0.01	928	2840	3769
SP4_DDA_Thao	3782	18.908	80	22870	28	0	8063.7	NaN				-1		0	9	453.744	905.473	2	453.743	MULTI	HCD	FTMS	0	0	0	3781	66639.3	0.848021	1	-0.00700188	1				NaN	NaN				1	5.933	2425.6	0.01	929	2851	3781
SP4_DDA_Thao	3785	18.921	80	54744	28	0	9464.4	NaN			+	-1	VDKQERTSLSGK	12	16	449.912	NaN	0	449.911	PEAK	HCD	FTMS	0	0	0	3784	147556	0.569708	-79	0.49225	1	Unmodified	_VDKQERTSLSGK_	REV__A0A3Q7I929	0	0.0946093				1	5.933	4392.8	0.03	930	2853	3784
SP4_DDA_Thao	3786	18.923	80	45572	28	0	11842	NaN				-1		0	13	594.774	1187.53	2	594.773	MULTI	HCD	FTMS	0	0	0	3784	109904	0.797425	-22	0.137918	2				NaN	NaN				1	5.933	4280.8	0.01	931	2853	3784
SP4_DDA_Thao	3792	18.954	80	36877	28	0	9152.1	NaN				-1	VSRLQPERR	9	10	380.891	NaN	0	380.891	PEAK	HCD	FTMS	0	0	0	3791	92818.1	0.572076	496	-3.12567	1	Unmodified	_VSRLQPERR_	A0A3Q7GD99	0	0.0886924				1	5.942	3511.4	0.01	932	2858	3791
SP4_DDA_Thao	3818	19.109	80	34306	28	0	8758.1	NaN				-1	THGFRKR	7	14	451.26	900.505	2	451.259	MULTI	HCD	FTMS	0	0	0	3817	84448.8	0.308491	-22	0.135235	1	Unmodified	_THGFRKR_	A0A3Q7EDS6	0	0.30506				1	5.953	4007.9	0.01	933	2883	3817
SP4_DDA_Thao	3824	19.14	80	38421	28	0	7368.7	NaN				-1		0	17	398.738	795.461	2	398.737	MULTI	HCD	FTMS	0	0	0	3823	85709.2	0.398412	20	-0.124529	1				NaN	NaN				1	5.953	4075.8	0.01	934	2888	3823
SP4_DDA_Thao	3832	19.184	80	35811	28	0	10826	NaN				-1	VKGAPKR	7	15	378.249	NaN	0	378.248	PEAK	HCD	FTMS	0	0	0	3831	131785	0.113868	-1406	9.98425	1	Unmodified	_VKGAPKR_	A0A3Q7HAJ2	0	0.152174				1	5.953	4031.2	0.01	935	2895	3831
SP4_DDA_Thao	3857	19.332	80	35539	28	0	10191	NaN				-1	VSRLQPERR	9	12	380.891	NaN	0	380.891	PEAK	HCD	FTMS	0	0	0	3856	62708	0.506597	-350	2.18984	1	Unmodified	_VSRLQPERR_	A0A3Q7GD99	0	0.0886924				1	5.958	4530.1	0.03	936	2919	3856
SP4_DDA_Thao	3876	19.443	80	33153	28	0	8936	NaN				-1	THGFRKR	7	13	451.26	900.505	2	451.259	MULTI	HCD	FTMS	0	0	0	3875	113345	0.414049	32	-0.205172	1	Unmodified	_THGFRKR_	A0A3Q7EDS6	0	0.30506				1	5.95	3498.9	0.01	937	2937	3875
SP4_DDA_Thao	3883	19.481	80	22220	28	0	7565.7	NaN				-1		0	8	423.246	844.477	2	423.245	MULTI	HCD	FTMS	0	0	0	3882	55163.6	0.210571	-24	0.149057	1				NaN	NaN				1	5.95	2442.2	0.01	938	2943	3882
SP4_DDA_Thao	3887	19.5	80	31071	28	0	10098	NaN				-1	EPASGKGPNIIDR	13	10	451.909	NaN	0	451.908	PEAK	HCD	FTMS	0	0	0	3886	62946.6	0.548341	14	-0.0912628	1	Unmodified	_EPASGKGPNIIDR_	A0A3Q7GWP1	2.56255	0.0836791				1	5.95	2836.7	0.01	939	2946	3886
SP4_DDA_Thao	3891	19.52	80	39541	28	0	6018.6	NaN			+	-1	PRLQLLRLGR	10	13	407.933	NaN	0	407.932	PEAK	HCD	FTMS	0	0	0	3890	73593.3	0.7607	76	-0.479618	1	Unmodified	_PRLQLLRLGR_	REV__Q5NE18	0	0.0910403				1	5.95	3589.5	0.01	940	2949	3890
SP4_DDA_Thao	3896	19.545	80	33617	28	0	10117	NaN				-1	RLIPAHIKGK	10	12	378.249	NaN	0	378.248	PEAK	HCD	FTMS	0	0	0	3895	126478	0.109283	-1348	9.63131	1	Unmodified	_RLIPAHIKGK_	A0A3Q7JCI0	0	0.0910403				1	5.95	2617.9	0.03	941	2953	3895
SP4_DDA_Thao	3903	19.583	80	29370	28	0	6216.6	NaN				-1	RKMEVLISR	9	13	383.225	NaN	0	383.224	PEAK	HCD	FTMS	0	0	0	3902	80540.1	0.513833	-316	1.97416	1	Oxidation (M)	_RKM(Oxidation (M))EVLISR_	A0A3Q7IIZ5	2.85182	0.0706451				1	5.95	3745.5	0.04	942	2959	3902
SP4_DDA_Thao	3904	19.585	80	36146	28	0	10677	NaN			+	-1	GWVGRSR	7	11	409.225	816.435	2	409.225	MULTI	HCD	FTMS	0	0	0	3902	98457.7	0.747777	-16	0.101389	2	Unmodified	_GWVGRSR_	REV__A0A3Q7EJD0	3.61185	0.284943				1	5.95	3394.9	0.01	943	2959	3902
SP4_DDA_Thao	3907	19.598	80	56434	28	0	11558	NaN			+	-1	VDKQERTSLSGK	12	16	449.912	NaN	0	449.912	PEAK	HCD	FTMS	0	0	0	3906	145158	0.56045	29	-0.183399	1	Unmodified	_VDKQERTSLSGK_	REV__A0A3Q7I929	0	0.0946093				1	5.957	5002.9	0.04	944	2961	3906
SP4_DDA_Thao	3915	19.642	80	28463	28	0	7162.6	NaN			+	-1	GGSIDLGGLK	10	12	458.759	NaN	0	458.758	PEAK	HCD	FTMS	0	0	0	3914	48154.1	0.576796	1	-0.00699615	1	Unmodified	_GGSIDLGGLK_	REV__A0A3Q7EZZ8	0	0.100529				1	5.957	3081.5	0.01	945	2968	3914
SP4_DDA_Thao	3921	19.673	80	85792	28	0	28880	NaN				-1	SHFNISMRR	9	23	383.198	NaN	0	383.199	PEAK	HCD	FTMS	0	0	0	3920	97373.5	0.584967	-15	0.0966606	1	Unmodified	_SHFNISMRR_	A0A220S8J8	2.85182	0.0815583				1	5.957	6660.7	0.05	946	2973	3920
SP4_DDA_Thao	3922	19.675	80	29745	28	0	5028.9	NaN			+	-1	TMIDVRLSLVTSDLLDVVNVTELSTTSAK	29	9	1560.84	NaN	0	1560.84	PEAK	HCD	FTMS	0	0	0	-1	NaN	NaN	0	NaN	2	Unmodified	_TMIDVRLSLVTSDLLDVVNVTELSTTSAK_	REV__A0A3Q7HCK4	0	0.150256				1	5.957	1924.9	0.01	947	2973	3920
SP4_DDA_Thao	3931	19.725	80	44897	28	0	9272.3	NaN				-1		0	15	407.236	812.457	2	407.235	MULTI	HCD	FTMS	0	0	0	3930	53626.1	0.42976	-14	0.0897198	1				NaN	NaN				1	5.957	4004.4	0.01	948	2981	3930
SP4_DDA_Thao	3944	19.8	80	34594	28	0	7036.4	NaN			+	-1	RIGFLLSPTSR	11	10	416.246	NaN	0	416.246	PEAK	HCD	FTMS	0	0	0	3943	109491	0.0810881	-1211	8.7967	1	Unmodified	_RIGFLLSPTSR_	REV__A0A220S8Y8	8.72931	0.0821328				1	5.965	4203.6	0.01	949	2993	3943
SP4_DDA_Thao	3948	19.819	80	54144	28	0	10604	NaN				-1	VSRLQPERR	9	16	380.891	NaN	0	380.891	PEAK	HCD	FTMS	0	0	0	3947	68716.5	0.555138	-273	1.71009	1	Unmodified	_VSRLQPERR_	A0A3Q7GD99	0	0.0886924				1	5.965	5203.5	0.01	950	2996	3947
SP4_DDA_Thao	3958	19.875	80	47622	28	0	10150	NaN				-1	TYQTAIEK	8	17	477.251	952.487	2	477.25	MULTI	HCD	FTMS	0	0	0	3957	77373.1	0.603049	-9	0.0561085	1	Unmodified	_TYQTAIEK_	A0A3Q7ELA6	4.59466	0.196198				1	5.965	4248.6	0.01	951	3005	3957
SP4_DDA_Thao	3972	19.956	80	26127	28	0	10975	NaN				-1	VVMCIYK	7	9	456.738	911.461	2	456.737	MULTI	HCD	FTMS	0	0	0	3971	41123.6	0.11706	-38	0.236494	1	Unmodified	_VVMCIYK_	A0A3Q7G1U2	0	0.212721				1	5.97	3941.6	0.01	952	3018	3971
SP4_DDA_Thao	3981	20.006	80	10141	28	0	2196.3	NaN			+	-1	TLTEFAIQRKALFDTITSEISAYHHIR	27	5	1054.56	NaN	0	1054.56	PEAK	HCD	FTMS	0	0	0	-1	NaN	NaN	0	NaN	1	Unmodified	_TLTEFAIQRKALFDTITSEISAYHHIR_	REV__A0A3Q7JBG8	0.70433	0.095469				1	5.97	1299	0.01	953	3026	3980
SP4_DDA_Thao	3985	20.025	80	51081	28	0	9661.2	NaN				-1	VGIREKK	7	17	415.267	828.519	2	415.266	MULTI	HCD	FTMS	0	0	0	3984	98410.8	0.651275	-4	0.025423	1	Unmodified	_VGIREKK_	A0A3Q7GKB9	4.11963	0.293409				1	5.97	5074.1	0.01	954	3029	3984
SP4_DDA_Thao	3986	20.027	80	39976	28	0	10568	NaN				-1	MCFLKVANSRK	11	11	451.909	NaN	0	451.909	PEAK	HCD	FTMS	0	0	0	3984	78710.7	0.740209	36	-0.226608	2	Unmodified	_MCFLKVANSRK_	E1U2K8	3.22286	0.0930439				1	5.97	4057	0.01	955	3029	3984
SP4_DDA_Thao	3989	20.04	80	37565	28	0	9997.8	NaN				-1	AFGRRGR	7	16	410.239	NaN	0	410.238	PEAK	HCD	FTMS	0	0	0	3988	59550.9	0.628109	5	-0.0315228	1	Unmodified	_AFGRRGR_	A0A3Q7FE38	0	0.152174				1	5.97	3705.1	0.01	956	3031	3988
SP4_DDA_Thao	4001	20.108	80	34454	28	0	5719.4	NaN				-1	VFRLSSSR	8	14	476.272	950.53	2	476.272	MULTI	HCD	FTMS	0	0	0	4000	56793.2	0.65922	1	-0.0069313	1	Unmodified	_VFRLSSSR_	A0A3Q7I1T0	0	0.283341				1	5.974	3274	0.03	957	3042	4000
SP4_DDA_Thao	4004	20.121	80	29265	28	0	6734.7	NaN				-1	RLIPAHIKGK	10	12	378.249	NaN	0	378.248	PEAK	HCD	FTMS	0	0	0	4003	141184	0.121989	-1257	9.08717	1	Unmodified	_RLIPAHIKGK_	A0A3Q7JCI0	0	0.0910403				1	5.974	3006.4	0.03	958	3044	4003
SP4_DDA_Thao	4023	20.232	80	25814	28	0	6842.6	NaN				-1	VLRMERISK	9	12	383.225	NaN	0	383.224	PEAK	HCD	FTMS	0	0	0	4022	98890.3	0.630905	-213	1.33688	1	Oxidation (M)	_VLRM(Oxidation (M))ERISK_	A0A3Q7HRN9	0	0.0706451				1	5.974	2900.1	0.03	959	3062	4022
SP4_DDA_Thao	4034	20.294	80	75657	28	0	10180	NaN				-1	VVMCIYK	7	20	456.738	911.461	2	456.737	MULTI	HCD	FTMS	0	0	0	4033	299948	0.853817	16	-0.101934	1	Unmodified	_VVMCIYK_	A0A3Q7G1U2	0	0.212721				1	5.964	6217.4	0.06	960	3072	4033
SP4_DDA_Thao	4038	20.314	80	32748	28	0	16935	NaN			+	-1	WVNLFGVITRR	11	9	454.266	NaN	0	454.265	PEAK	HCD	FTMS	0	0	0	4037	42745.1	0.426222	-4	0.0253506	1	Unmodified	_WVNLFGVITRR_	REV__A0A3Q7ISD3	0	0.0855875				1	5.964	3460.1	0.01	961	3075	4037
SP4_DDA_Thao	4039	20.316	80	11388	28	0	2131.8	NaN				-1		0	6	722.604	NaN	0	722.604	PEAK	HCD	FTMS	0	0	0	-1	NaN	NaN	0	NaN	2				NaN	NaN				1	5.964	1366.4	0.01	962	3075	4037
SP4_DDA_Thao	4058	20.427	80	34132	28	0	9902.7	NaN				-1	HLGSMPK	7	14	385.204	NaN	0	385.203	PEAK	HCD	FTMS	0	0	0	4057	41911.8	0.439495	-18	0.113499	1	Unmodified	_HLGSMPK_	A0A3Q7IBH9	4.11963	0.0993199				1	5.965	3526.3	0.02	963	3093	4057
SP4_DDA_Thao	4059	20.429	80	52903	28	0	11214	NaN			+	-1	PEVKVKPESK	10	15	380.891	NaN	0	380.89	PEAK	HCD	FTMS	0	0	0	4057	113245	0.914866	-176	1.10709	2	Unmodified	_PEVKVKPESK_	REV__A0A3Q7GKF7	0.610181	0.0910403				1	5.965	5689	0.04	964	3093	4057
SP4_DDA_Thao	4070	20.491	80	37101	28	0	10047	NaN				-1	VKGAPKR	7	15	378.249	NaN	0	378.248	PEAK	HCD	FTMS	0	0	0	4069	164868	0.142453	-1198	8.73135	1	Unmodified	_VKGAPKR_	A0A3Q7HAJ2	0	0.152174				1	5.965	3562.6	0.01	965	3103	4069
SP4_DDA_Thao	4076	20.523	80	66038	28	0	13919	NaN				-1	TFTVNVTSHTLK	12	15	449.912	NaN	0	449.912	PEAK	HCD	FTMS	0	0	0	4075	168913	0.680925	-62	0.388626	1	Unmodified	_TFTVNVTSHTLK_	A0A3Q7HDK5	5.65937	0.0950192				1	5.965	5666.5	0.01	966	3108	4075
SP4_DDA_Thao	4090	20.603	80	47089	28	0	12988	NaN			+	-1	GVGIYSK	7	14	723.404	722.397	1	723.404	MULTI	HCD	FTMS	0	0	0	4089	33270	0.307846	-13	0.0806122	1	Unmodified	_GVGIYSK_	REV__A0A3Q7FPX5	9.74965	0.164218				1	5.969	5701.7	0.01	967	3121	4089
SP4_DDA_Thao	4096	20.635	80	116930	28	0	13645	NaN				-1		0	30	362.206	722.398	2	362.206	MULTI	HCD	FTMS	0	0	0	4095	286854	0.738998	-11	0.068409	1				NaN	NaN				1	5.969	9401.5	0.09	968	3126	4095
SP4_DDA_Thao	4097	20.637	80	21954	28	0	10073	NaN				-1	WKIAAAK	7	7	394.244	NaN	0	394.244	PEAK	HCD	FTMS	0	0	0	4095	74179.7	0.889242	21	-0.1334	2	Unmodified	_WKIAAAK_	A0A3Q7F3K3	0	0.141373				1	5.969	2046.5	0.03	969	3126	4095
SP4_DDA_Thao	4101	20.656	80	65120	28	0	7914.2	NaN				-1		0	25	351.688	701.361	2	351.688	MULTI	HCD	FTMS	0	0	0	4100	85996.2	0.268498	-29	0.183321	1				NaN	NaN				1	5.969	6264.6	0.03	970	3129	4100
SP4_DDA_Thao	4119	20.761	80	23266	28	0	7810.9	NaN				-1	VVESIGGYR	9	9	490.264	978.514	2	490.264	MULTI	HCD	FTMS	0	0	0	4118	29978.6	0.198144	-27	0.170185	1	Unmodified	_VVESIGGYR_	A0A3Q7EYD7;A0A3Q7GU07	0	0.199751				1	5.968	2599.7	0.01	971	3146	4118
SP4_DDA_Thao	4126	20.799	80	44695	28	0	10193	NaN				-1	VSRLQPERR	9	14	380.891	NaN	0	380.891	PEAK	HCD	FTMS	0	0	0	4125	104269	0.842354	-117	0.733868	1	Unmodified	_VSRLQPERR_	A0A3Q7GD99	0	0.0886924				1	5.968	5199.4	0.03	972	3152	4125
SP4_DDA_Thao	4127	20.801	80	17865	28	0	7437.6	NaN			+	-1	SSMYYTGAPKK	11	6	616.803	1231.59	2	616.802	MULTI	HCD	FTMS	0	0	0	4125	56047.2	0.812787	1	-0.0087738	2	Unmodified	_SSMYYTGAPKK_	REV__A0A494GA42	4.61245	0.172461				1	5.968	2620.9	0.01	973	3152	4125
SP4_DDA_Thao	4136	20.851	80	37488	28	0	8502	NaN				-1	VKGAPKR	7	17	378.249	NaN	0	378.248	PEAK	HCD	FTMS	0	0	0	4135	160157	0.138383	-1141	8.33183	1	Unmodified	_VKGAPKR_	A0A3Q7HAJ2	0	0.152174				1	5.968	4071.4	0.03	974	3160	4135
SP4_DDA_Thao	4150	20.931	80	41189	28	0	10501	NaN				-1	YSSGMNK	7	13	393.675	NaN	0	393.674	PEAK	HCD	FTMS	0	0	0	4149	73951.2	0.655404	-8	0.0490913	1	Unmodified	_YSSGMNK_	A0A220SDD3	0	0.0994751				1	5.968	4110.3	0.01	975	3173	4149
SP4_DDA_Thao	4157	20.969	80	62549	28	0	13323	NaN			+	-1	AQMVNLIQMKR	11	17	449.912	NaN	0	449.912	PEAK	HCD	FTMS	0	0	0	-1	NaN	NaN	0	NaN	1	Oxidation (M)	_AQMVNLIQM(Oxidation (M))KR_	REV__A0A3Q7IGX5	3.3215	0.068354				1	5.968	5149.6	0.01	976	3179	4156
SP4_DDA_Thao	4160	20.982	80	43309	28	0	9490.9	NaN			+	-1	RIGFLLSPTSR	11	17	416.246	NaN	0	416.246	PEAK	HCD	FTMS	0	0	0	4159	106991	0.0792365	-1023	6.83439	1	Unmodified	_RIGFLLSPTSR_	REV__A0A220S8Y8	8.72931	0.0821328				1	5.968	4452.5	0.03	977	3181	4159
SP4_DDA_Thao	4163	20.995	80	48959	28	0	8645.9	NaN			+	-1	LWGGGGR	7	17	351.688	701.361	2	351.687	MULTI	HCD	FTMS	0	0	0	4162	82169.5	0.25655	25	-0.158031	1	Unmodified	_LWGGGGR_	REV__A0A3Q7F9U6	0	0.212721				1	5.968	5014.3	0.04	978	3183	4162
SP4_DDA_Thao	4164	20.997	80	44283	28	0	10541	NaN				-1	VVVEEQK	7	16	415.735	829.455	2	415.734	MULTI	HCD	FTMS	0	0	0	4162	106241	0.55147	-17	0.106705	2	Unmodified	_VVVEEQK_	A0A3Q7F0Z9	0	0.212721				1	5.968	4575.6	0.01	979	3183	4162
SP4_DDA_Thao	4180	21.09	80	112230	28	0	27377	NaN				-1	NNAFLVK	7	20	403.233	NaN	0	403.232	PEAK	HCD	FTMS	0	0	0	4179	393953	0.664445	-913	5.80067	1	Unmodified	_NNAFLVK_	A0A3Q7JA54	0	0.0994751				1	5.968	8581.2	0.08	980	3198	4179
SP4_DDA_Thao	4182	21.097	80	23186	28	0	7958.5	NaN				-1	VVESIGGYR	9	8	490.264	978.514	2	490.264	MULTI	HCD	FTMS	0	0	0	4181	34730.8	0.229553	26	-0.163431	1	Unmodified	_VVESIGGYR_	A0A3Q7EYD7;A0A3Q7GU07	0	0.199751				1	5.971	2745.5	0.01	981	3199	4181
SP4_DDA_Thao	4199	21.196	80	24973	28	0	9417.9	NaN				-1	MLSDIENR	8	9	497.237	992.46	2	497.237	MULTI	HCD	FTMS	0	0	0	4198	86307.9	0.1425	-50	0.313854	1	Oxidation (M)	_M(Oxidation (M))LSDIENR_	A0A3Q7ENA3;P38416;Q42873	4.59466	0.126702				1	5.971	3336.8	0.01	982	3215	4198
SP4_DDA_Thao	4202	21.209	80	35235	28	0	10694	NaN				-1	HLTGEFEK	8	14	480.743	959.472	2	480.743	MULTI	HCD	FTMS	0	0	0	4201	73782.5	0.345649	-33	0.204994	1	Unmodified	_HLTGEFEK_	A0A3Q7ES45;A0A3Q7FAT9;P38546;P38547	4.59466	0.196198				1	5.971	2734.6	0.01	983	3217	4201
SP4_DDA_Thao	4207	21.234	80	21918	28	0	11856	NaN			+	-1	YSRHSNLQR	9	6	580.8	1159.58	2	580.799	MULTI	HCD	FTMS	0	0	0	4206	52126.1	0.711164	19	-0.122004	1	Unmodified	_YSRHSNLQR_	REV__A0A3Q7FPF5	0	0.276839				1	5.971	2833.3	0.01	984	3221	4206
SP4_DDA_Thao	4211	21.253	80	32533	28	0	8755.9	NaN				-1	RLIPAHIKGK	10	11	378.249	NaN	0	378.248	PEAK	HCD	FTMS	0	0	0	4210	191123	0.165139	-1077	7.20346	1	Unmodified	_RLIPAHIKGK_	A0A3Q7JCI0	0	0.0910403				1	5.971	4035.7	0.04	985	3224	4210
SP4_DDA_Thao	4214	21.266	80	37931	28	0	14030	NaN			+	-1	TYLSVMYFCK	10	13	656.309	1310.6	2	656.308	MULTI	HCD	FTMS	0	0	0	4213	53045.1	0.721036	1	-0.00692368	1	Unmodified	_TYLSVMYFCK_	REV__A0A3Q7IGV8	0	0.202738				1	5.967	4667.5	0.01	986	3226	4213
SP4_DDA_Thao	4218	21.285	80	25751	28	0	11893	NaN			+	-1	HLGEIEAKDR	10	6	584.31	1166.61	2	584.309	MULTI	HCD	FTMS	0	0	0	4217	75220.4	0.651919	-16	0.101805	1	Unmodified	_HLGEIEAKDR_	REV__K4CFY6	9.98687	0.254326				1	5.967	2969.5	0.01	987	3229	4217
SP4_DDA_Thao	4219	21.287	80	38314	28	0	10864	NaN			+	-1	AAQSMGPPLPLGSK	14	14	451.909	NaN	0	451.909	PEAK	HCD	FTMS	0	0	0	4217	90946.2	0.962091	-3	0.0191441	2	Unmodified	_AAQSMGPPLPLGSK_	REV__A0A3Q7H066	1.41605	0.0981251				1	5.967	3816.1	0.01	988	3229	4217
SP4_DDA_Thao	4223	21.306	80	44746	28	0	9968.9	NaN			+	-1	VDKQERTSLSGK	12	10	449.912	NaN	0	449.911	PEAK	HCD	FTMS	0	0	0	4222	166708	0.687182	-36	0.228758	1	Unmodified	_VDKQERTSLSGK_	REV__A0A3Q7I929	0	0.0946093				1	5.967	4371.7	0.04	989	3232	4222
SP4_DDA_Thao	4232	21.356	80	42434	28	0	9668.4	NaN				-1	VSRLQPERR	9	11	380.891	NaN	0	380.89	PEAK	HCD	FTMS	0	0	0	4231	84115	0.679537	-29	0.184925	1	Unmodified	_VSRLQPERR_	A0A3Q7GD99	0	0.0886924				1	5.967	4299.4	0.03	990	3240	4231
SP4_DDA_Thao	4236	21.375	80	15509	28	0	10329	NaN			+	-1	VYLENIDSSMK	11	3	657.816	NaN	0	657.816	PEAK	HCD	FTMS	0	0	0	-1	NaN	NaN	0	NaN	1	Oxidation (M)	_VYLENIDSSM(Oxidation (M))K_	REV__A0A0C5CUM7;REV__A0A0U1ZJT6;REV__Q2MIA9;REV__Q2MIJ6	0	0.0836223				1	5.967	3150.7	0.01	991	3243	4235
SP4_DDA_Thao	4245	21.425	80	159790	28	0	23252	NaN			+	-1	TIKEREYLR	9	25	403.233	NaN	0	403.231	PEAK	HCD	FTMS	0	0	0	4244	504689	0.851213	-860	5.43601	1	Unmodified	_TIKEREYLR_	REV__A0A3Q7F4Q3	4.45112	0.0879687				1	5.97	11091.9	0.16	992	3251	4244
SP4_DDA_Thao	4263	21.53	80	117030	28	0	19015	NaN	+			9161	MLSDIENR	8	26	497.237	992.46	2	497.237	MULTI	HCD	FTMS	0	0	0	4262	566558	0.935424	3	-0.0199661	1	Oxidation (M)	_M(Oxidation (M))LSDIENR_	A0A3Q7ENA3;P38416;Q42873	57.2809	0.016674				1	5.97	8439.1	0.12	993	3268	4262
SP4_DDA_Thao	4266	21.543	80	30542	28	0	5780.7	NaN				-1	HLTGEFEK	8	12	480.743	959.472	2	480.743	MULTI	HCD	FTMS	0	0	0	4265	80177.1	0.375605	20	-0.126762	1	Unmodified	_HLTGEFEK_	A0A3Q7ES45;A0A3Q7FAT9;P38546;P38547	4.59466	0.196198				1	5.97	3323.8	0.01	994	3270	4265
SP4_DDA_Thao	4277	21.606	80	35761	28	0	9833.1	NaN			+	-1	PFPQNEYFNR	10	10	656.309	NaN	0	656.308	PEAK	HCD	FTMS	0	0	0	4276	64814.6	0.60124	-6	0.0370293	1	Unmodified	_PFPQNEYFNR_	REV__A0A3Q7IKN0	0	0.100529				1	5.966	3659.9	0.01	995	3280	4276
SP4_DDA_Thao	4280	21.619	80	82698	28	0	22391	NaN				-1		0	20	400.753	799.492	2	400.753	MULTI	HCD	FTMS	0	0	0	4279	173972	0.147326	-34	0.212076	1				NaN	NaN				1	5.966	7105.9	0.03	996	3282	4279
SP4_DDA_Thao	4285	21.644	80	25535	28	0	9610.3	NaN			+	-1	AGNKIKVDFR	10	10	383.225	NaN	0	383.225	PEAK	HCD	FTMS	0	0	0	4284	108222	0.690438	11	-0.0743828	1	Unmodified	_AGNKIKVDFR_	REV__A0A3Q7HS90	1.8441	0.0910403				1	5.966	2574.7	0.04	997	3286	4284
SP4_DDA_Thao	4288	21.657	80	55958	28	0	11746	NaN			+	-1	GVMCAPWR	8	19	488.728	975.442	2	488.727	MULTI	HCD	FTMS	0	0	0	4287	83507	0.047122	-59	0.371716	1	Unmodified	_GVMCAPWR_	REV__A0A3Q7GR05	0	0.204442				1	5.966	5888.4	0.01	998	3288	4287
SP4_DDA_Thao	4295	21.695	80	34417	28	0	10549	NaN				-1	VKGAPKR	7	13	378.249	NaN	0	378.248	PEAK	HCD	FTMS	0	0	0	4294	194929	0.168428	-1007	6.39322	1	Unmodified	_VKGAPKR_	A0A3Q7HAJ2	0	0.152174				1	5.966	3950.9	0.05	999	3294	4294
SP4_DDA_Thao	4296	21.697	80	64313	28	0	14660	NaN			+	-1	VDKQERTSLSGK	12	16	449.912	NaN	0	449.912	PEAK	HCD	FTMS	0	0	0	4294	184884	0.762106	26	-0.168573	2	Unmodified	_VDKQERTSLSGK_	REV__A0A3Q7I929	0	0.0946093				1	5.966	6511.7	0.04	1000	3294	4294
SP4_DDA_Thao	4297	21.699	80	34223	28	0	11690	NaN			+	-1	NVPRYGSPR	9	13	523.28	1044.55	2	523.28	MULTI	HCD	FTMS	0	0	0	4294	89843.4	0.847557	-4	0.024538	3	Unmodified	_NVPRYGSPR_	REV__A0A3Q7FSE7	4.13698	0.267194				1	5.966	4108.7	0.01	1001	3294	4294
SP4_DDA_Thao	4300	21.712	80	31306	28	0	9850.3	NaN				-1	SGSNVIPIGGSR	12	13	381.875	1142.6	3	382.209	MULTI	HCD	FTMS	0	0	0	4299	84930.2	0.360492	-14	0.092804	1	Unmodified	_SGSNVIPIGGSR_	A0A3Q7FPC6	1.83334	0.0832684				1	5.966	2522.2	0.08	1002	3296	4299
SP4_DDA_Thao	4303	21.725	80	71330	28	0	10884	NaN			+	-1	GVFVITTNR	9	19	503.788	1005.56	2	503.787	MULTI	HCD	FTMS	0	0	0	4302	64431.5	0.502216	-10	0.0674534	1	Unmodified	_GVFVITTNR_	REV__A0A3Q7G025	4.13698	0.192791				1	5.966	6146.8	0.01	1003	3298	4302
SP4_DDA_Thao	4307	21.744	80	30656	28	0	6225.2	NaN			+	-1	YPNRRHK	7	11	485.77	969.525	2	485.769	MULTI	HCD	FTMS	0	0	0	4306	53228.4	0.413379	-25	0.162521	1	Unmodified	_YPNRRHK_	REV__A0A3Q7HDE2	0	0.30506				1	5.966	3123.4	0.01	1004	3301	4306
SP4_DDA_Thao	4308	21.746	80	49125	28	0	7129.5	NaN			+	-1	RQPPRGFEPNR	11	15	451.909	NaN	0	451.908	PEAK	HCD	FTMS	0	0	0	4306	74363.4	0.577199	8	-0.0515308	2	Unmodified	_RQPPRGFEPNR_	REV__A0A3Q7GJN4;REV__G5EKP2	0	0.0930741				1	5.966	5104.8	0.01	1005	3301	4306
SP4_DDA_Thao	4325	21.844	80	35004	28	0	10203	NaN			+	-1	MYPTMAPK	8	14	477.725	953.435	2	477.724	MULTI	HCD	FTMS	0	0	0	4324	46128.1	0.371667	-21	0.132574	1	Oxidation (M)	_M(Oxidation (M))YPTMAPK_	REV__A0A3Q7EX73;REV__A0A3Q7EXH3;REV__A0A3Q7HAW3;REV__A0A3Q7I7Z1	0	0.132026				1	5.957	3521.4	0.01	1006	3317	4324
SP4_DDA_Thao	4329	21.863	80	33912	28	0	10581	NaN			+	-1	LRHGKYHR	8	13	533.804	1065.59	2	533.804	MULTI	HCD	FTMS	0	0	0	4328	49525.2	0.234635	-55	0.351271	1	Unmodified	_LRHGKYHR_	REV__A0A3Q7HJ98	0	0.293187				1	5.957	3385.4	0.01	1007	3320	4328
SP4_DDA_Thao	4332	21.876	80	28652	28	0	13315	NaN				-1	MLTQQNK	7	8	439.724	877.433	2	439.723	MULTI	HCD	FTMS	0	0	0	4331	57102.8	0.23065	-25	0.157673	1	Oxidation (M)	_M(Oxidation (M))LTQQNK_	A0A220SCH8	9.74965	0.124262				1	5.957	3382.3	0.01	1008	3322	4331
SP4_DDA_Thao	4333	21.878	80	23922	28	0	10049	NaN				-1	MLSDIENR	8	8	497.237	992.46	2	497.236	MULTI	HCD	FTMS	0	0	0	4331	56606.1	0.0934603	57	-0.359308	2	Oxidation (M)	_M(Oxidation (M))LSDIENR_	A0A3Q7ENA3;P38416;Q42873	4.59466	0.126702				1	5.957	2789.3	0.01	1009	3322	4331
SP4_DDA_Thao	4342	21.928	80	32016	28	0	11645	NaN			+	-1	LYPHMVYR	8	11	547.778	NaN	0	547.777	PEAK	HCD	FTMS	0	0	0	4341	49457.7	0.543543	-14	0.0896511	1	Oxidation (M)	_LYPHM(Oxidation (M))VYR_	REV__A0A220SFY3	11.3684	0.0745799				1	5.951	3902.7	0.01	1010	3330	4341
SP4_DDA_Thao	4345	21.941	80	42128	28	0	10578	NaN				-1	YQQNMVTAQGR	11	12	656.309	1310.6	2	656.308	MULTI	HCD	FTMS	0	0	0	4344	88113.3	0.564269	-23	0.145599	1	Oxidation (M)	_YQQNM(Oxidation (M))VTAQGR_	A0A3Q7HI50;A0A3Q7HI50;P09607;P14280;Q96575	15.1508	0.104205				1	5.951	4820.9	0.01	1011	3332	4344
SP4_DDA_Thao	4348	21.954	80	243580	28	0	91921	NaN				-1		0	22	400.753	799.492	2	400.753	MULTI	HCD	FTMS	0	0	0	4347	898670	0.761025	18	-0.113062	1				NaN	NaN				1	5.951	16575.3	0.24	1012	3334	4347
SP4_DDA_Thao	4355	21.991	80	33764	28	0	9006.1	NaN				-1	YGLTRGR	7	13	411.733	821.451	2	411.732	MULTI	HCD	FTMS	0	0	0	4354	90031.9	0.339557	-27	0.171404	1	Unmodified	_YGLTRGR_	A0A3Q7FWW1	0	0.294815				1	5.951	2886.6	0.01	1013	3340	4354
SP4_DDA_Thao	4357	21.998	80	634670	28	0	210090	NaN				-1	GMMYYRR	7	39	488.728	975.442	2	488.727	MULTI	HCD	FTMS	0	0	0	4356	1668481	0.941503	-6	0.0373917	1	Unmodified	_GMMYYRR_	A0A3Q7E8V3;A0A3Q7IP43	2.14168	0.183981				1	5.951	40048.5	0.37	1014	3341	4356
SP4_DDA_Thao	4365	22.042	80	57377	28	0	11534	NaN				-1	HRRWTYSITK	10	16	449.912	NaN	0	449.912	PEAK	HCD	FTMS	0	0	0	4364	154091	0.635172	80	-0.506662	1	Unmodified	_HRRWTYSITK_	A0A3Q7GAC6	3.88697	0.0908935				1	5.951	5500	0.02	1015	3348	4364
SP4_DDA_Thao	4370	22.067	80	33926	28	0	9913.2	NaN				-1	EIRVQEQNK	9	12	381.875	1142.6	3	382.21	MULTI	HCD	FTMS	0	0	0	4369	170705	0.72457	42	-0.262209	1	Unmodified	_EIRVQEQNK_	A0A3Q7J4A2	2.85182	0.0904246				1	5.951	3516.6	0.06	1016	3352	4369
SP4_DDA_Thao	4375	22.092	80	31994	28	0	9796.6	NaN			+	-1	YPNRRHK	7	13	485.77	969.525	2	485.77	MULTI	HCD	FTMS	0	0	0	4374	33050	0.25667	30	-0.186497	1	Unmodified	_YPNRRHK_	REV__A0A3Q7HDE2	0	0.30506				1	5.942	3152.8	0.01	1017	3356	4374
SP4_DDA_Thao	4381	22.124	80	48482	28	0	9400.7	NaN			+	-1	EGFYAKELQLR	11	19	451.909	NaN	0	451.909	PEAK	HCD	FTMS	0	0	0	4380	67525.1	0.598468	-39	0.247297	1	Unmodified	_EGFYAKELQLR_	REV__A0A3Q7FWJ6	3.22286	0.0812794				1	5.942	5156.7	0.01	1018	3361	4380
SP4_DDA_Thao	4394	22.198	80	53750	28	0	11918	NaN			+	-1	LRHGKYHR	8	8	533.804	1065.59	2	533.804	MULTI	HCD	FTMS	0	0	0	4393	163746	0.775776	-2	0.0123005	1	Unmodified	_LRHGKYHR_	REV__A0A3Q7HJ98	0	0.293187				1	5.942	4702.7	0.01	1019	3373	4393
SP4_DDA_Thao	4408	22.279	80	50363	28	0	14584	NaN				-1	YQQNMVTAQGR	11	12	656.309	1310.6	2	656.308	MULTI	HCD	FTMS	0	0	0	4407	113617	0.727591	31	-0.201502	1	Oxidation (M)	_YQQNM(Oxidation (M))VTAQGR_	A0A3Q7HI50;A0A3Q7HI50;P09607;P14280;Q96575	11.1512	0.115711				1	5.937	3838.4	0.01	1020	3386	4407
SP4_DDA_Thao	4412	22.298	80	123940	28	0	46485	NaN				-1		0	13	400.753	799.492	2	400.753	MULTI	HCD	FTMS	0	0	0	4411	271788	0.230159	73	-0.466606	1				NaN	NaN				1	5.937	8769.3	0.12	1021	3389	4411
SP4_DDA_Thao	4419	22.335	80	43101	28	0	11107	NaN			+	-1	GVMCAPWR	8	12	488.728	975.442	2	488.728	MULTI	HCD	FTMS	0	0	0	4418	67084.6	0.037855	48	-0.307491	1	Unmodified	_GVMCAPWR_	REV__A0A3Q7GR05	0	0.204442				1	5.937	3840.3	0.01	1022	3395	4418
SP4_DDA_Thao	4420	22.337	80	40898	28	0	11018	NaN			+	-1	LIMVMAHK	8	13	487.762	973.509	2	487.761	MULTI	HCD	FTMS	0	0	0	4418	73453.2	0.646433	-4	0.0245419	2	2 Oxidation (M)	_LIM(Oxidation (M))VM(Oxidation (M))AHK_	REV__A0A1C9A1H7;REV__A0A1C9A1I6;REV__K4CZH6	4.59466	0.0926995				1	5.937	4557.4	0.01	1023	3395	4418
SP4_DDA_Thao	4426	22.369	80	36399	28	0	12052	NaN				-1	GETGTLTKK	9	12	467.764	933.513	2	467.764	MULTI	HCD	FTMS	0	0	0	4425	80934.6	0.909851	-5	0.0335808	1	Unmodified	_GETGTLTKK_	K4B8W1	4.13698	0.170122				1	5.937	3541.1	0.01	1024	3400	4425
SP4_DDA_Thao	4427	22.371	80	17197	28	0	2323.4	NaN				-1	KIISINILSIFLK	13	9	751.489	NaN	0	751.489	PEAK	HCD	FTMS	0	0	0	-1	NaN	NaN	0	NaN	2	Unmodified	_KIISINILSIFLK_	K4BQY6	0	0.0866643				1	5.937	3243.1	0.01	1025	3400	4425
SP4_DDA_Thao	4433	22.402	80	45433	28	0	9695.1	NaN			+	-1	VDKQERTSLSGK	12	15	449.912	NaN	0	449.912	PEAK	HCD	FTMS	0	0	0	4432	163627	0.674483	137	-0.890804	1	Unmodified	_VDKQERTSLSGK_	REV__A0A3Q7I929	0	0.0946093				1	5.937	3839.5	0.01	1026	3405	4432
SP4_DDA_Thao	4440	22.44	80	34231	28	0	12006	NaN				-1	VMMEEFLR	8	12	527.756	1053.5	2	527.755	MULTI	HCD	FTMS	0	0	0	4439	44420.9	0.264083	-7	0.0437565	1	Unmodified	_VMMEEFLR_	A0A3Q7GD47	0	0.204442				1	5.935	3872.5	0.01	1027	3411	4439
SP4_DDA_Thao	4443	22.453	80	28971	28	0	16822	NaN			+	-1	PVVQIPCMR	9	7	558.289	1114.56	2	558.287	MULTI	HCD	FTMS	0	0	0	4442	66141.5	0.624463	-25	0.161116	1	Oxidation (M)	_PVVQIPCM(Oxidation (M))R_	REV__A0A3Q7GYQ5	0	0.128996				1	5.935	3144.4	0.01	1028	3413	4442
SP4_DDA_Thao	4444	22.455	80	39095	28	0	11609	NaN				-1	EAEESTQVYPK	11	11	640.804	1279.59	2	641.304	MULTI	HCD	FTMS	0	0	0	4442	75992	0.788995	-13	0.083847	2	Unmodified	_EAEESTQVYPK_	E3VWN6;P05116	4.61245	0.195442				1	5.935	3727.6	0.01	1029	3413	4442
SP4_DDA_Thao	4458	22.535	80	34286	28	0	8459.5	NaN			+	-1	LRHGKYHR	8	10	533.804	1065.59	2	533.804	MULTI	HCD	FTMS	0	0	0	4457	67127.1	0.318028	51	-0.324947	1	Unmodified	_LRHGKYHR_	REV__A0A3Q7HJ98	0	0.293187				1	5.935	3784.6	0.01	1030	3426	4457
SP4_DDA_Thao	4461	22.548	80	30939	28	0	7673.5	NaN				-1	SSTGSMRSR	9	12	484.732	967.45	2	484.732	MULTI	HCD	FTMS	0	0	0	4460	17786.5	0.150641	-24	0.152433	1	Unmodified	_SSTGSMRSR_	A0A3Q7FJV7	0	0.276839				1	5.935	3447.6	0.01	1031	3428	4460
SP4_DDA_Thao	4473	22.617	80	54533	28	0	11855	NaN				-1	DYFSTYVSTTK	11	17	656.309	1310.6	2	656.308	MULTI	HCD	FTMS	0	0	0	4472	152203	0.0411557	-378	2.39056	1	Unmodified	_DYFSTYVSTTK_	A0A3Q7I434;K4CTA1	0	0.203323				1	5.948	5309.7	0.01	1032	3439	4472
SP4_DDA_Thao	4476	22.63	80	37180	28	0	11062	NaN				-1	MLTQQNK	7	15	439.724	877.433	2	439.723	MULTI	HCD	FTMS	0	0	0	4475	83496.2	0.322666	-22	0.137453	1	Oxidation (M)	_M(Oxidation (M))LTQQNK_	A0A220SCH8	9.74965	0.124262				1	5.948	3740.1	0.01	1033	3441	4475
SP4_DDA_Thao	4479	22.643	80	35234	28	0	9231.9	NaN				-1	VKGAPKR	7	15	378.249	NaN	0	378.248	PEAK	HCD	FTMS	0	0	0	4478	232537	0.200922	-858	5.40014	1	Unmodified	_VKGAPKR_	A0A3Q7HAJ2	0	0.152174				1	5.948	4673.3	0.05	1034	3443	4478
SP4_DDA_Thao	4485	22.674	80	21979	28	0	11825	NaN			+	-1	CKLTLNPMR	9	6	574.799	1147.58	2	574.798	MULTI	HCD	FTMS	0	0	0	4484	76799.8	0.577117	-22	0.138809	1	Oxidation (M)	_CKLTLNPM(Oxidation (M))R_	REV__A0A3Q7H5P3	0	0.212072				1	5.948	2907.5	0.01	1035	3448	4484
SP4_DDA_Thao	4486	22.676	80	34845	28	0	6077.2	NaN			+	-1	MVFPEGLLFK	10	14	408.223	NaN	0	408.223	PEAK	HCD	FTMS	0	0	0	4484	70465.5	0.866137	-5	0.0314541	2	Acetyl (Protein N-term)	_(Acetyl (Protein N-term))MVFPEGLLFK_	REV__A0A3Q7HX00;REV__A0A3Q7HZ62	0	0.0693573				1	5.948	4069.8	0.01	1036	3448	4484
SP4_DDA_Thao	4493	22.714	80	18098	28	0	3877.8	NaN				-1		0	8	736.559	NaN	0	736.559	PEAK	HCD	FTMS	0	0	0	-1	NaN	NaN	0	NaN	1				NaN	NaN				1	5.948	4256.7	0.01	1037	3454	4492
SP4_DDA_Thao	4498	22.739	80	72565	28	0	15546	NaN			+	-1	TSPTSVSLGSQKR	13	19	449.912	NaN	0	449.912	PEAK	HCD	FTMS	0	0	0	4497	157892	0.643697	-102	0.64702	1	Unmodified	_TSPTSVSLGSQKR_	REV__K4CCP1	0	0.0882978				1	5.948	5758.9	0.01	1038	3458	4497
SP4_DDA_Thao	4505	22.777	80	615470	28	0	61510	NaN				-1		0	64	446.766	891.518	2	446.766	MULTI	HCD	FTMS	0	0	0	4504	1.56566e+06	0.764234	-10	0.0627232	1				NaN	NaN				1	5.94	39234.9	0.35	1039	3464	4504
SP4_DDA_Thao	4509	22.796	80	37492	28	0	19627	NaN				-1	VFFGGER	7	8	406.209	810.404	2	406.209	MULTI	HCD	FTMS	0	0	0	4508	116798	0.376925	-24	0.152878	1	Unmodified	_VFFGGER_	A0A3Q7IBQ1	0	0.212721				1	5.94	3066.4	0.01	1040	3467	4508
SP4_DDA_Thao	4510	22.797	80	19001	28	0	3654.8	NaN				-1	HSNSMDGSFSAASFEAESSVKK	22	9	773.678	NaN	0	773.678	PEAK	HCD	FTMS	0	0	0	-1	NaN	NaN	0	NaN	2	Oxidation (M)	_HSNSM(Oxidation (M))DGSFSAASFEAESSVKK_	A0A3Q7G679	2.80122	0.0694477				1	5.94	1609.4	0.01	1041	3467	4508
SP4_DDA_Thao	4514	22.817	80	31920	28	0	9101.6	NaN			+	-1	VGSRQLK	7	13	394.244	NaN	0	394.243	PEAK	HCD	FTMS	0	0	0	4513	67314.5	0.406858	-221	1.40356	1	Unmodified	_VGSRQLK_	REV__A0A3Q7JAY3	4.11963	0.141153				1	5.94	2733.8	0.01	1042	3470	4513
SP4_DDA_Thao	4531	22.915	80	31711	28	0	6655.7	NaN				-1	QSSSASEESTLTSEEEQPSEER	22	13	809.681	NaN	0	809.681	PEAK	HCD	FTMS	0	0	0	-1	NaN	NaN	0	NaN	1	Unmodified	_QSSSASEESTLTSEEEQPSEER_	A0A3Q7GR28	0	0.0965291				1	5.94	3009.7	0.01	1043	3486	4530
SP4_DDA_Thao	4536	22.941	80	23926	28	0	13699	NaN			+	-1	NACWDIILR	9	6	580.799	NaN	0	580.798	PEAK	HCD	FTMS	0	0	0	4535	22802.3	0.328635	-1	0.0061264	1	Unmodified	_NACWDIILR_	REV__A0A3Q7GDY2	3.93432	0.0976982				1	5.937	2809.8	0.01	1044	3490	4535
SP4_DDA_Thao	4539	22.954	80	174800	28	0	41671	NaN				-1	LITSNQPR	8	21	464.764	927.514	2	464.764	MULTI	HCD	FTMS	0	0	0	4538	332731	0.0572794	-27	0.170147	1	Unmodified	_LITSNQPR_	K4C0B2	15.4392	0.161428				1	5.937	13190.2	0.09	1045	3492	4538
SP4_DDA_Thao	4540	22.955	80	62940	28	0	14111	NaN			+	-1	RLMMMEEEVK	10	16	656.309	1310.6	2	656.308	MULTI	HCD	FTMS	0	0	0	4538	102563	0.0277331	-325	2.05924	2	Oxidation (M)	_RLMMM(Oxidation (M))EEEVK_	REV__A0A3Q7FJB2	4.96526	0.106965				1	5.937	5505.4	0.01	1046	3492	4538
SP4_DDA_Thao	4543	22.968	80	50550	28	0	9865	NaN			+	-1	LAEQERK	7	12	437.243	872.472	2	437.243	MULTI	HCD	FTMS	0	0	0	4542	114184	0.105306	-24	0.151796	1	Unmodified	_LAEQERK_	REV__A0A3Q7GM40	9.74965	0.169793				1	5.937	4527.8	0.01	1047	3494	4542
SP4_DDA_Thao	4544	22.97	80	59283	28	0	8375.3	NaN				-1	FLNDKVSK	8	20	475.769	949.524	2	475.768	MULTI	HCD	FTMS	0	0	0	4542	54708.8	0.4836	6	-0.0445995	2	Unmodified	_FLNDKVSK_	A0A3Q7EQ38	4.59466	0.271915				1	5.937	5640.2	0.01	1048	3494	4542
SP4_DDA_Thao	4548	22.989	80	53238	28	0	9452.3	NaN				-1	VTEYKVSK	8	17	477.269	952.523	2	477.269	MULTI	HCD	FTMS	0	0	0	4547	112006	0.192377	-22	0.141186	1	Unmodified	_VTEYKVSK_	A0A3Q7F8R7	11.3684	0.247914				1	5.937	5710.3	0.01	1049	3497	4547
SP4_DDA_Thao	4549	22.991	80	74669	28	0	16427	NaN				-1		0	24	365.721	729.428	2	365.721	MULTI	HCD	FTMS	0	0	0	4547	238523	1	0	0	2				NaN	NaN				1	5.937	5589.2	0.07	1050	3497	4547
SP4_DDA_Thao	4552	23.004	80	48900	28	0	12668	NaN				-1	LENELNVK	8	20	479.764	957.513	2	479.763	MULTI	HCD	FTMS	0	0	0	4551	73107.4	0.519464	-9	0.0636005	1	Unmodified	_LENELNVK_	A0A3Q7GCD6	11.3684	0.17888				1	5.937	4394.2	0.01	1051	3499	4551
SP4_DDA_Thao	4553	23.006	80	27110	28	0	10682	NaN			+	-1	SKVEIRDYEFFR	12	10	530.275	NaN	0	530.276	PEAK	HCD	FTMS	0	0	0	4551	51475.3	0.511031	-2	0.0150433	2	Unmodified	_SKVEIRDYEFFR_	REV__A0A3Q7ENA7	5.17717	0.0934285				1	5.937	3558	0.01	1052	3499	4551
SP4_DDA_Thao	4557	23.025	80	30779	28	0	9540	NaN			+	-1	SHTQAPPAM	9	13	470.221	938.428	2	470.22	MULTI	HCD	FTMS	0	0	0	4556	41416.3	0.259732	-13	0.0906048	1	Unmodified	_SHTQAPPAM_	REV__A0A3Q7HRV1;REV__G8Z247	0	0.199751				1	5.937	3327.7	0.01	1053	3502	4556
SP4_DDA_Thao	4564	23.062	80	49551	28	0	8774.7	NaN			+	-1	GVGHMNR	7	19	385.69	769.365	2	385.689	MULTI	HCD	FTMS	0	0	0	4563	93814.8	0.419055	-9	0.0581551	1	Unmodified	_GVGHMNR_	REV__A0A3Q7JRK8	4.11963	0.204597				1	5.937	5107.9	0.04	1054	3508	4563
SP4_DDA_Thao	4567	23.075	80	53305	28	0	12911	NaN			+	-1	TSPTSVSLGSQKR	13	10	449.912	NaN	0	449.911	PEAK	HCD	FTMS	0	0	0	4566	200551	0.817609	-50	0.323292	1	Unmodified	_TSPTSVSLGSQKR_	REV__K4CCP1	0	0.0882978				1	5.937	4674.3	0.02	1055	3510	4566
SP4_DDA_Thao	4570	23.088	80	98093	28	0	21097	NaN				-1		0	18	684.203	NaN	0	684.202	PEAK	HCD	FTMS	0	0	0	4569	107386	0.578632	-551	3.49023	1				NaN	NaN				1	5.937	6762.5	0.01	1056	3512	4569
SP4_DDA_Thao	4575	23.113	80	48965	28	0	18691	NaN				-1	VCALRFTMTVR	11	14	451.909	NaN	0	451.908	PEAK	HCD	FTMS	0	0	0	4574	96990.3	0.744284	-43	0.277443	1	Unmodified	_VCALRFTMTVR_	A0A3Q7I268	0	0.0813058				1	5.915	4595.1	0.01	1057	3516	4574
SP4_DDA_Thao	4576	23.115	80	17299	28	0	3316.8	NaN			+	-1	INVAEIAAVASFAWCSGCQGQK	22	8	789.715	NaN	0	789.715	PEAK	HCD	FTMS	0	0	0	-1	NaN	NaN	0	NaN	2	Unmodified	_INVAEIAAVASFAWCSGCQGQK_	REV__A0A3Q7G8Y1	2.80122	0.0964782				1	5.915	1989.1	0.01	1058	3516	4574
SP4_DDA_Thao	4580	23.134	80	33255	28	0	9475.9	NaN			+	-1	VTDPVQK	7	13	393.722	785.43	2	393.721	MULTI	HCD	FTMS	0	0	0	4579	62224.3	0.559872	1	-0.0107288	1	Unmodified	_VTDPVQK_	REV__A0A3Q7F1E3	0	0.212721				1	5.915	3298.7	0.01	1059	3519	4579
SP4_DDA_Thao	4581	23.136	80	40943	28	0	10350	NaN				-1	VFFGGER	7	12	406.209	810.404	2	406.208	MULTI	HCD	FTMS	0	0	0	4579	173803	0.560892	28	-0.193525	2	Unmodified	_VFFGGER_	A0A3Q7IBQ1	0	0.212721				1	5.915	4675.4	0.02	1060	3519	4579
SP4_DDA_Thao	4582	23.138	80	39825	28	0	9838.1	NaN				-1	DGSQYGVPR	9	16	489.736	977.457	2	489.735	MULTI	HCD	FTMS	0	0	0	4579	84370.5	0.963616	-7	0.0457516	3	Unmodified	_DGSQYGVPR_	A0A3Q7GX91;Q9SXR9	9.98687	0.181157				1	5.915	3562.8	0.01	1061	3519	4579
SP4_DDA_Thao	4586	23.157	80	41108	28	0	18343	NaN				-1	NGNNILTNR	9	11	508.268	1014.52	2	508.267	MULTI	HCD	FTMS	0	0	0	4585	86663.1	0.314238	-17	0.112679	1	Unmodified	_NGNNILTNR_	P38415	3.74637	0.193449				1	5.915	4366.8	0.01	1062	3522	4585
SP4_DDA_Thao	4587	23.159	80	11774	28	0	5260.1	NaN				-1		0	4	867.659	NaN	0	867.659	PEAK	HCD	FTMS	0	0	0	-1	NaN	NaN	0	NaN	2				NaN	NaN				1	5.915	1269	0.01	1063	3522	4585
SP4_DDA_Thao	4588	23.161	80	15334	28	0	3322.3	NaN			+	-1	ACRAIMYTPDIK	12	8	719.863	1437.71	2	719.862	MULTI	HCD	FTMS	0	0	0	4585	70264.6	0.0983827	-42	0.278143	3	Unmodified	_ACRAIMYTPDIK_	REV__A0A3Q7FZY6;REV__A0A3Q7IQX9	0	0.274512				1	5.915	3103.5	0.01	1064	3522	4585
SP4_DDA_Thao	4592	23.18	80	36297	28	0	6397.8	NaN				-1	TNKVGIR	7	16	394.244	NaN	0	394.243	PEAK	HCD	FTMS	0	0	0	4591	95345.5	0.576281	-166	1.0686	1	Unmodified	_TNKVGIR_	A0A3Q7J0D2	0	0.141373				1	5.885	3570.5	0.01	1065	3525	4591
SP4_DDA_Thao	4595	23.193	80	22205	28	0	9741.1	NaN			+	-1	CKLTLNPMR	9	7	574.799	NaN	0	574.798	PEAK	HCD	FTMS	0	0	0	4594	44035.2	0.546461	-4	0.025238	1	Oxidation (M)	_CKLTLNPM(Oxidation (M))R_	REV__A0A3Q7H5P3	0	0.091403				1	5.885	3018.1	0.01	1066	3527	4594
SP4_DDA_Thao	4596	23.195	80	35942	28	0	9971.9	NaN			+	-1	RILVESKMR	9	12	383.225	NaN	0	383.224	PEAK	HCD	FTMS	0	0	0	4594	183651	0.354028	-592	3.76164	2	Oxidation (M)	_RILVESKM(Oxidation (M))R_	REV__A0A3Q7FEC2	3.11274	0.0706451				1	5.885	3051.6	0.04	1067	3527	4594
SP4_DDA_Thao	4597	23.196	80	99131	28	0	17595	NaN				-1	AIFASEQGK	9	21	475.751	949.488	2	475.75	MULTI	HCD	FTMS	0	0	0	4594	362808	0.56752	-9	0.0650024	3	Unmodified	_AIFASEQGK_	A0A3Q7ITD1;Q43497	32.8406	0.0832895				1	5.885	8171.4	0.05	1068	3527	4594
SP4_DDA_Thao	4600	23.209	80	6597.7	28	0	3044.6	NaN				-1	GVQSYSIDKENAK	13	3	480.244	1437.71	3	480.578	MULTI	HCD	FTMS	0	0	0	4599	63852.2	0.123904	-36	0.247032	1	Unmodified	_GVQSYSIDKENAK_	A0A220SG05	2.70898	0.0881145				1	5.885	1667	0.01	1069	3529	4599
SP4_DDA_Thao	4601	23.211	80	42373	28	0	7700.1	NaN				-1	VKGAPKR	7	19	378.249	NaN	0	378.248	PEAK	HCD	FTMS	0	0	0	4599	233495	0.20175	-772	4.88649	2	Unmodified	_VKGAPKR_	A0A3Q7HAJ2	0	0.152174				1	5.885	3987.5	0.05	1070	3529	4599
SP4_DDA_Thao	4604	23.224	80	27658	28	0	6124.7	NaN				-1	SCSSGKQRR	9	10	533.265	1064.51	2	533.263	MULTI	HCD	FTMS	0	0	0	4603	65139.4	0.182292	-20	0.142193	1	Unmodified	_SCSSGKQRR_	A0A3Q7HG63	0	0.28646				1	5.885	3222.7	0.01	1071	3531	4603
SP4_DDA_Thao	4608	23.243	80	6259.4	28	0	2361.4	NaN				-1		0	3	782.255	NaN	0	782.255	PEAK	HCD	FTMS	0	0	0	-1	NaN	NaN	0	NaN	1				NaN	NaN				1	5.885	1446.5	0.01	1072	3534	4607
SP4_DDA_Thao	4617	23.293	80	615650	28	0	195500	NaN	+			5630	IIGAENGVR	9	25	464.764	927.514	2	464.764	MULTI	HCD	FTMS	0	0	0	4616	1.7748e+06	0.30553	23	-0.154024	1	Unmodified	_IIGAENGVR_	P05117	63.5651	0.0096335				1	5.864	38460	0.47	1073	3542	4616
SP4_DDA_Thao	4618	23.295	80	53793	28	0	11494	NaN				-1	EHTTSTLSK	9	10	502.256	1002.5	2	502.255	MULTI	HCD	FTMS	0	0	0	4616	74325	0.379938	-13	0.0835838	2	Unmodified	_EHTTSTLSK_	A0A3Q7F7M9	3.74637	0.193449				1	5.864	5363.4	0.01	1074	3542	4616
SP4_DDA_Thao	4620	23.302	80	79078	28	0	21869	NaN			+	-1	RLMMMEEEVK	10	20	656.309	1310.6	2	656.309	MULTI	HCD	FTMS	0	0	0	4619	129791	0.0350957	-274	1.76422	1	Oxidation (M)	_RLMMM(Oxidation (M))EEEVK_	REV__A0A3Q7FJB2	4.96526	0.106965				1	5.864	6188.3	0.02	1075	3543	4619
SP4_DDA_Thao	4622	23.308	80	40950	28	0	9980.5	NaN			+	-1	LAEQERK	7	15	437.243	872.472	2	437.243	MULTI	HCD	FTMS	0	0	0	4621	80079.2	0.0738526	26	-0.169041	1	Unmodified	_LAEQERK_	REV__A0A3Q7GM40	4.11963	0.180539				1	5.864	4075.2	0.01	1076	3544	4621
SP4_DDA_Thao	4627	23.334	80	22615	28	0	8440.4	NaN				-1	MGLLLECLR	9	8	552.799	1103.58	2	552.798	MULTI	HCD	FTMS	0	0	0	4626	48457.6	0.533216	-14	0.0903072	1	Unmodified	_MGLLLECLR_	A0A3Q7GBB4	0	0.199751				1	5.864	3223.6	0.01	1077	3548	4626
SP4_DDA_Thao	4628	23.335	80	36197	28	0	11589	NaN			+	-1	FFEDLSR	7	10	457.224	NaN	0	457.223	PEAK	HCD	FTMS	0	0	0	4626	49134.6	0.611274	-5	0.0319939	2	Unmodified	_FFEDLSR_	REV__A0A3Q7I2N9	4.11963	0.0993199				1	5.864	4447.1	0.01	1078	3548	4626
SP4_DDA_Thao	4629	23.337	80	47742	28	0	7678.4	NaN				-1	SNTIITASR	9	15	481.767	961.52	2	481.766	MULTI	HCD	FTMS	0	0	0	4626	213152	0.169248	-22	0.146795	3	Unmodified	_SNTIITASR_	A0A3Q7GM93;Q43143;Q564D7	15.662	0.156854				1	5.864	4618.3	0.02	1079	3548	4626
SP4_DDA_Thao	4635	23.368	80	65197	28	0	30839	NaN				-1	VYSEKGVK	8	12	455.256	908.497	2	455.256	MULTI	HCD	FTMS	0	0	0	4634	80950.2	0.600557	-11	0.075573	1	Unmodified	_VYSEKGVK_	A0A3Q7H9Y6	0	0.283341				1	5.851	5702.7	0.01	1080	3553	4634
SP4_DDA_Thao	4636	23.37	80	22577	28	0	4774.7	NaN				-1		0	7	1540.94	NaN	0	1540.94	PEAK	HCD	FTMS	0	0	0	-1	NaN	NaN	0	NaN	2				NaN	NaN				1	5.851	1626.5	0.01	1081	3553	4634
SP4_DDA_Thao	4646	23.426	80	25817	28	0	7439	NaN			+	-1	YFMFVVDEGK	10	10	625.792	1249.57	2	625.791	MULTI	HCD	FTMS	0	0	0	4645	84399	0.440944	-19	0.124535	1	Oxidation (M)	_YFM(Oxidation (M))FVVDEGK_	REV__A0A3Q7JKH4	0	0.130925				1	5.851	3297.5	0.01	1082	3562	4645
SP4_DDA_Thao	4647	23.428	80	67967	28	0	14598	NaN			+	-1	TSPTSVSLGSQKR	13	14	449.912	NaN	0	449.912	PEAK	HCD	FTMS	0	0	0	4645	195909	0.798682	2	-0.0147171	2	Unmodified	_TSPTSVSLGSQKR_	REV__K4CCP1	0	0.0882978				1	5.851	5264.3	0.05	1083	3562	4645
SP4_DDA_Thao	4658	23.49	80	71591	28	0	14697	NaN				-1		0	23	351.711	701.408	2	351.71	MULTI	HCD	FTMS	0	0	0	4657	114616	0.271869	-11	0.0697098	1				NaN	NaN				1	5.851	6731.2	0.06	1084	3572	4657
SP4_DDA_Thao	4659	23.492	80	32672	28	0	10597	NaN				-1	GVNPLNPVNNMR	12	11	670.839	NaN	0	670.838	PEAK	HCD	FTMS	0	0	0	4657	72619.3	1	0	0	2	Oxidation (M)	_GVNPLNPVNNM(Oxidation (M))R_	A0A3Q7JGZ4	4.45112	0.0843823				1	5.851	4293.3	0.01	1085	3572	4657
SP4_DDA_Thao	4662	23.505	80	281010	28	0	55393	NaN			+	-1	RFPVMDECKIK	11	36	719.863	1437.71	2	719.861	MULTI	HCD	FTMS	0	0	0	4661	653075	0.914418	10	-0.0679493	1	Oxidation (M)	_RFPVM(Oxidation (M))DECKIK_	REV__A0A3Q7G838	15.2604	0.144712				1	5.851	18527.8	0.1	1086	3574	4661
SP4_DDA_Thao	4663	23.507	80	23484	28	0	6696.5	NaN			+	-1	VLSENNTPR	9	9	515.27	1028.53	2	515.269	MULTI	HCD	FTMS	0	0	0	-1	NaN	NaN	0	NaN	2	Unmodified	_VLSENNTPR_	REV__A0A3Q7GDZ4	0	0.199751				1	5.851	3549.5	0.01	1087	3574	4661
SP4_DDA_Thao	4664	23.508	80	43299	28	0	11465	NaN			+	-1	VHGNEQK	7	15	406.206	NaN	0	406.206	PEAK	HCD	FTMS	0	0	0	4661	93179.5	0.75195	-3	0.0212135	3	Unmodified	_VHGNEQK_	REV__K4BS77	0	0.0994751				1	5.851	4470	0.01	1088	3574	4661
SP4_DDA_Thao	4665	23.51	80	31091	28	0	7923.5	NaN				-1	SKIEEAGGQVHAK	13	11	451.909	NaN	0	451.909	PEAK	HCD	FTMS	0	0	0	-1	NaN	NaN	0	NaN	4	Unmodified	_SKIEEAGGQVHAK_	A0A3Q7FS58	0	0.0838806				1	5.851	3907	0.01	1089	3574	4661
SP4_DDA_Thao	4669	23.529	80	22416	28	0	6469.7	NaN			+	-1	LITAGESGTGSR	12	9	574.799	1147.58	2	574.798	MULTI	HCD	FTMS	0	0	0	4668	145024	0.250315	-81	0.546171	1	Unmodified	_LITAGESGTGSR_	REV__A0A3Q7G087	0	0.198072				1	5.841	2318.8	0.01	1090	3577	4668
SP4_DDA_Thao	4677	23.573	80	22998	28	0	2315.8	NaN				-1	DRLMEQNQALQK	12	13	497.252	NaN	0	497.251	PEAK	HCD	FTMS	0	0	0	4676	12675.9	0.21314	1	-0.00894356	1	Oxidation (M)	_DRLM(Oxidation (M))EQNQALQK_	Q5QG21	5.38431	0.0755243				1	5.841	3236	0.01	1091	3584	4676
SP4_DDA_Thao	4678	23.575	80	24291	28	0	7425.1	NaN			+	-1	HVKMMVSIRK	10	9	410.239	NaN	0	410.238	PEAK	HCD	FTMS	0	0	0	4676	96036.9	0.285511	-607	3.87197	2	Unmodified	_HVKMMVSIRK_	REV__A0A3Q7J3X4;REV__G4XMX2	0	0.0910403				1	5.841	4135.2	0.01	1092	3584	4676
SP4_DDA_Thao	4682	23.594	80	93884	28	0	14620	NaN	+			4704	GTYKENVEVASNK	13	26	480.244	1437.71	3	480.244	MULTI	HCD	FTMS	0	0	0	4681	442012	0.629579	16	-0.100842	1	Unmodified	_GTYKENVEVASNK_	A0A3Q7HI50;P14280	42.7886	0.0258923				1	5.841	8722.7	0.08	1093	3587	4681
SP4_DDA_Thao	4686	23.613	80	43415	28	0	12169	NaN				-1	TWRQDQR	7	13	495.249	988.484	2	495.249	MULTI	HCD	FTMS	0	0	0	4685	69118.3	0.553531	-13	0.0836353	1	Unmodified	_TWRQDQR_	A0A3Q7FUR7	0	0.294815				1	5.841	3696	0.01	1094	3590	4685
SP4_DDA_Thao	4691	23.638	80	144450	28	0	29403	NaN			+	-1	RLMMMEEEVK	10	29	656.309	1310.6	2	656.308	MULTI	HCD	FTMS	0	0	0	4690	289272	0.0782194	-223	1.45234	1	Oxidation (M)	_RLMMM(Oxidation (M))EEEVK_	REV__A0A3Q7FJB2	4.96526	0.106965				1	5.841	9424.6	0.04	1095	3594	4690
SP4_DDA_Thao	4696	23.663	80	22745	28	0	11055	NaN				-1	WFSIELTEENK	11	6	698.343	1394.67	2	698.342	MULTI	HCD	FTMS	0	0	0	4695	16659	0.239276	1	-0.00686455	1	Unmodified	_WFSIELTEENK_	A0A220SAF9	0	0.203323				1	5.841	2237.6	0.01	1096	3598	4695
SP4_DDA_Thao	4705	23.713	80	52491	28	0	11805	NaN				-1	LLENLENK	8	17	486.772	971.529	2	486.771	MULTI	HCD	FTMS	0	0	0	4704	78401.5	0.620511	-11	0.0679455	1	Unmodified	_LLENLENK_	A0A220SB74	4.59466	0.196198				1	5.832	4720.5	0.01	1097	3606	4704
SP4_DDA_Thao	4706	23.715	80	241130	28	0	62252	NaN			+	-1	LLQDDAVR	8	28	465.256	928.498	2	465.255	MULTI	HCD	FTMS	0	0	0	4704	401408	0.145091	-21	0.131353	2	Unmodified	_LLQDDAVR_	REV__A0A3Q7F4Y7	20.5549	0.139496				1	5.832	15379.2	0.06	1098	3606	4704
SP4_DDA_Thao	4712	23.746	80	17806	28	0	6182.5	NaN				-1	SPSAEYVNASR	11	6	590.784	1179.55	2	590.783	MULTI	HCD	FTMS	0	0	0	4711	67708.2	0.257546	-17	0.108318	1	Unmodified	_SPSAEYVNASR_	A0A3Q7I245;Q9FR30	2.05726	0.199808				1	5.832	3037.4	0.01	1099	3611	4711
SP4_DDA_Thao	4713	23.748	80	44331	28	0	10503	NaN				-1	MINVIPGLQR	10	14	380.891	NaN	0	380.891	PEAK	HCD	FTMS	0	0	0	4711	84372.1	0.741529	50	-0.342064	2	Unmodified	_MINVIPGLQR_	A0A3Q7IN70	1.32839	0.0929149				1	5.832	4283.6	0.04	1100	3611	4711
SP4_DDA_Thao	4718	23.774	80	41085	28	0	14641	NaN			+	-1	YIWCTLLR	8	8	562.8	1123.58	2	562.8	MULTI	HCD	FTMS	0	0	0	4717	37536.7	0.325698	-8	0.0515747	1	Unmodified	_YIWCTLLR_	REV__A0A3Q7FEU2	0	0.204442				1	5.832	3781	0.01	1101	3615	4717
SP4_DDA_Thao	4719	23.775	80	28494	28	0	11802	NaN				-1	YNALEIHAK	9	9	529.785	NaN	0	529.785	PEAK	HCD	FTMS	0	0	0	4717	64532.1	0.859149	1	-0.0104313	2	Unmodified	_YNALEIHAK_	A0A220SAU1	0	0.0979368				1	5.832	3975.9	0.01	1102	3615	4717
SP4_DDA_Thao	4720	23.777	80	66454	28	0	14897	NaN			+	-1	TSPTSVSLGSQKR	13	17	449.912	NaN	0	449.911	PEAK	HCD	FTMS	0	0	0	4717	175960	0.717355	55	-0.379379	3	Unmodified	_TSPTSVSLGSQKR_	REV__K4CCP1	0	0.0882978				1	5.832	5915.6	0.02	1103	3615	4717
SP4_DDA_Thao	4723	23.79	80	25562	28	0	7004	NaN			+	-1	VGHDADYLRK	10	10	587.304	1172.59	2	587.304	MULTI	HCD	FTMS	0	0	0	4722	71279.1	0.531143	-21	0.138954	1	Unmodified	_VGHDADYLRK_	REV__A0A3Q7FCL5;REV__A0A3Q7G0X6;REV__A0A3Q7J2E4	0	0.178899				1	5.832	2697.3	0.01	1104	3617	4722
SP4_DDA_Thao	4727	23.809	80	38320	28	0	10849	NaN				-1	NHLHVRK	7	16	452.268	NaN	0	452.267	PEAK	HCD	FTMS	0	0	0	4726	68620.1	0.563447	-71	0.464945	1	Unmodified	_NHLHVRK_	A0A3Q7IAG5	0	0.0813068				1	5.832	4975.5	0.01	1105	3620	4726
SP4_DDA_Thao	4728	23.811	80	29795	28	0	9213	NaN			+	-1	VHFMQLK	7	10	459.747	917.48	2	459.748	MULTI	HCD	FTMS	0	0	0	4726	77354.3	0.807278	-1	0.00609016	2	Oxidation (M)	_VHFM(Oxidation (M))QLK_	REV__A0A3Q7HAF6	0	0.137372				1	5.832	2685.8	0.01	1106	3620	4726
SP4_DDA_Thao	4731	23.824	80	80213	28	0	15667	NaN			+	-1	VSESSTR	7	24	383.191	764.367	2	383.19	MULTI	HCD	FTMS	0	0	0	4730	267202	0.276688	-13	0.0898895	1	Unmodified	_VSESSTR_	REV__A0A3Q7IWJ1	0	0.212721				1	5.832	6385.6	0.09	1107	3622	4730
SP4_DDA_Thao	4732	23.826	80	47487	28	0	10758	NaN				-1	TIEVNNTDAEGR	12	16	659.815	1317.62	2	659.814	MULTI	HCD	FTMS	0	0	0	4730	48797.8	0.329704	-8	0.0565491	2	Unmodified	_TIEVNNTDAEGR_	O24022;Q10712;Q42876;Q8GZD8	18.78	0.144341				1	5.832	4381.1	0.01	1108	3622	4730
SP4_DDA_Thao	4736	23.845	80	238660	28	0	48175	NaN	+			4705	GTYKENVEVASNK	13	34	719.862	1437.71	2	719.861	MULTI	HCD	FTMS	0	0	0	4735	657620	0.0982793	-87	0.576351	1	Unmodified	_GTYKENVEVASNK_	A0A3Q7HI50;P14280	67.2753	0.00447571				1	5.808	16844.9	0.09	1109	3625	4735
SP4_DDA_Thao	4737	23.847	80	41815	28	0	14041	NaN				-1	DVLKWWR	7	8	501.778	NaN	0	501.776	PEAK	HCD	FTMS	0	0	0	4735	83277	0.795325	1	-0.0124054	2	Unmodified	_DVLKWWR_	A0A3Q7HR23	12.4892	0.136597				1	5.808	3738.8	0.01	1110	3625	4735
SP4_DDA_Thao	4738	23.849	80	29655	28	0	14944	NaN				-1	VGVSMPEECVK	11	8	625.791	NaN	0	625.789	PEAK	HCD	FTMS	0	0	0	4735	87798	1	0	0	3	Oxidation (M)	_VGVSM(Oxidation (M))PEECVK_	A0A3Q7HD48	0	0.0836223				1	5.808	3213.5	0.01	1111	3625	4735
SP4_DDA_Thao	4739	23.85	80	29637	28	0	10612	NaN				-1	MFSFLSLK	8	11	507.77	1013.53	2	507.77	MULTI	HCD	FTMS	0	0	0	4735	83262.2	0.881396	-5	0.03578	4	Acetyl (Protein N-term)	_(Acetyl (Protein N-term))MFSFLSLK_	A0A3Q7IZG1	0	1.05467				1	5.808	3170.2	0.01	1112	3625	4735
SP4_DDA_Thao	4742	23.863	80	23470	28	0	3744.2	NaN				-1		0	7	1675.61	NaN	0	1675.61	PEAK	HCD	FTMS	0	0	0	-1	NaN	NaN	0	NaN	1				NaN	NaN				1	5.808	1489.4	0.01	1113	3627	4741
SP4_DDA_Thao	4744	23.87	80	100330	28	0	20439	NaN	+			8313	LSGTGSEGATIR	12	21	574.799	1147.58	2	574.798	MULTI	HCD	FTMS	0	0	0	4743	322681	0.556955	-30	0.206722	1	Unmodified	_LSGTGSEGATIR_	A0A3Q7G087	60.5185	0.013687				1	5.808	7564.6	0.08	1114	3628	4743
SP4_DDA_Thao	4747	23.883	80	33888	28	0	10065	NaN				-1	SLLEGEGSSGGGGR	14	9	631.802	1261.59	2	631.801	MULTI	HCD	FTMS	0	0	0	4746	11648.4	0.102969	-20	0.142622	1	Unmodified	_SLLEGEGSSGGGGR_	CON__P13645	17.0256	0.156541				1	5.808	3704.2	0.01	1115	3630	4746
SP4_DDA_Thao	4753	23.914	80	82783	28	0	15013	NaN			+	-1	GVVANHK	7	24	362.709	723.403	2	362.708	MULTI	HCD	FTMS	0	0	0	4752	111921	0.898454	1	-0.00675201	1	Unmodified	_GVVANHK_	REV__A0A3Q7FQF7	2.80603	0.207187				1	5.808	6073.9	0.01	1116	3635	4752
SP4_DDA_Thao	4757	23.933	80	27170	28	0	6412.8	NaN	+			4710	GTYKENVEVASNK	13	12	480.244	1437.71	3	480.243	MULTI	HCD	FTMS	0	0	0	4756	645523	0.121159	-74	0.492128	1	Unmodified	_GTYKENVEVASNK_	A0A3Q7HI50;P14280	19.0581	0.0660613				1	5.786	4370	0.12	1117	3638	4756
SP4_DDA_Thao	4758	23.935	80	32747	28	0	7278.1	NaN				-1		0	10	406.195	810.376	2	406.195	MULTI	HCD	FTMS	0	0	0	4756	51502.1	0.404155	-3	0.0189667	2				NaN	NaN				1	5.786	3315.8	0.01	1118	3638	4756
SP4_DDA_Thao	4759	23.937	80	30207	28	0	7776.4	NaN				-1	YDSVHGQWK	9	14	560.265	1118.52	2	560.264	MULTI	HCD	FTMS	0	0	0	4756	90635.8	0.330349	-15	0.100304	3	Unmodified	_YDSVHGQWK_	A0A3Q7EN61;A0A3Q7FRA5;A0A3Q7GDG7;A0A3Q7HUQ3;O04106	0	0.199751				1	5.786	3209.6	0.01	1119	3638	4756
SP4_DDA_Thao	4764	23.962	80	53762	28	0	16557	NaN			+	-1	TVKNVSDIEPK	11	17	410.563	1228.67	3	410.562	MULTI	HCD	FTMS	0	0	0	4763	45480.1	0.270169	-5	0.0348701	1	Unmodified	_TVKNVSDIEPK_	REV__A0A3Q7IFB1	4.78349	0.0905157				1	5.786	5624	0.01	1120	3642	4763
SP4_DDA_Thao	4765	23.963	80	18547	28	0	5627.1	NaN				-1	VSEKIQENIK	10	6	615.34	1228.67	2	615.341	MULTI	HCD	FTMS	0	0	0	4763	37525.1	0.312767	-3	0.0182838	2	Acetyl (Protein N-term)	_(Acetyl (Protein N-term))VSEKIQENIK_	A4GVL5	0	0.169788				1	5.786	2843.3	0.01	1121	3642	4763
SP4_DDA_Thao	4768	23.976	80	305200	28	0	55537	NaN			+	-1	RLMMMEEEVK	10	42	656.309	1310.6	2	656.308	MULTI	HCD	FTMS	0	0	0	4767	723084	0.195522	-173	1.15285	1	Oxidation (M)	_RLMMM(Oxidation (M))EEEVK_	REV__A0A3Q7FJB2	4.96526	0.106965				1	5.786	19081.4	0.11	1122	3644	4767
SP4_DDA_Thao	4772	23.995	80	40152	28	0	13131	NaN				-1	TMSRSDSLMSSEEK	14	10	794.353	1586.69	2	794.35	MULTI	HCD	FTMS	0	0	0	4771	50173.1	0.369246	-51	0.344248	1	Unmodified	_TMSRSDSLMSSEEK_	A0A3Q7JFI3	0	0.276169				1	5.786	2581.5	0.01	1123	3647	4771
SP4_DDA_Thao	4773	23.997	80	24035	28	0	8126.1	NaN			+	-1	TGLGMNDAAK	10	9	497.237	NaN	0	497.236	PEAK	HCD	FTMS	0	0	0	4771	70669.9	1	0	0	2	Oxidation (M)	_TGLGM(Oxidation (M))NDAAK_	REV__A0A3Q7GWX6	0	0.0817951				1	5.786	3086	0.01	1124	3647	4771
SP4_DDA_Thao	4775	24.004	80	32932	28	0	12429	NaN				-1	ESGSTMAVVAAQTK	14	10	698.343	1394.67	2	698.843	MULTI	HCD	FTMS	0	0	0	4774	71102.4	0.453424	-31	0.214224	1	Oxidation (M)	_ESGSTM(Oxidation (M))AVVAAQTK_	A0A3Q7FZI5	3.64492	0.126102				1	5.786	3180.9	0.01	1125	3648	4774
SP4_DDA_Thao	4776	24.006	80	55514	28	0	15188	NaN				-1	GLIVSGR	7	18	351.219	700.424	2	351.219	MULTI	HCD	FTMS	0	0	0	4774	148025	0.750184	-8	0.0548401	2	Unmodified	_GLIVSGR_	A0A3Q7GKD7;O04936;Q42889	23.0193	0.134746				1	5.786	4703.8	0.07	1126	3648	4774
SP4_DDA_Thao	4781	24.032	80	30439	28	0	10225	NaN			+	-1	IKDPADDDKGPR	12	11	456.897	1367.67	3	456.896	MULTI	HCD	FTMS	0	0	0	4780	76780	0.346506	-28	0.192869	1	Acetyl (Protein N-term)	_(Acetyl (Protein N-term))IKDPADDDKGPR_	REV__A0A3Q7G210	2.95056	0.0833816				1	5.769	3597.1	0.01	1127	3652	4780
SP4_DDA_Thao	4784	24.044	80	53546	28	0	11912	NaN				-1	SLAPEYEK	8	18	468.737	935.46	2	468.736	MULTI	HCD	FTMS	0	0	0	4783	83177.8	0.493482	-7	0.0490971	1	Unmodified	_SLAPEYEK_	A0A3Q7HIP9	11.3684	0.17888				1	5.769	5464.1	0.01	1128	3654	4783
SP4_DDA_Thao	4787	24.057	80	41624	28	0	8932.9	NaN			+	-1	YKTIKSDK	8	15	491.782	981.549	2	491.781	MULTI	HCD	FTMS	0	0	0	4786	15379.7	0.121669	-18	0.124323	1	Unmodified	_YKTIKSDK_	REV__A0A3Q7FEM7	0	0.293187				1	5.769	5614.2	0.01	1129	3656	4786
SP4_DDA_Thao	4794	24.095	80	32907	28	0	8810.3	NaN			+	-1	MVPMDTDEILK	11	9	646.317	1290.62	2	646.316	MULTI	HCD	FTMS	0	0	0	4793	40405	0.373763	-5	0.0304756	1	Unmodified	_MVPMDTDEILK_	REV__A0A3Q7J9T8	0	0.203323				1	5.769	3870.6	0.01	1130	3662	4793
SP4_DDA_Thao	4795	24.097	80	33527	28	0	8438.9	NaN				-1	VVDGLAPK	8	10	399.739	797.464	2	399.739	MULTI	HCD	FTMS	0	0	0	4793	93116.3	0.913105	-1	0.00610733	2	Unmodified	_VVDGLAPK_	A0A3Q7H5I5;Q84LB6	3.61185	0.197961				1	5.769	2871.1	0.01	1131	3662	4793
SP4_DDA_Thao	4799	24.116	80	53372	28	0	10722	NaN			+	-1	GVDVKEHFK	9	15	529.785	1057.56	2	529.785	MULTI	HCD	FTMS	0	0	0	4798	188610	0.670713	7	-0.0495377	1	Unmodified	_GVDVKEHFK_	REV__A0A3Q7H1C4	4.13698	0.267194				1	5.769	4624.2	0.02	1132	3665	4798
SP4_DDA_Thao	4800	24.117	80	82876	28	0	18078	NaN			+	-1	LTMEWLTARAR	11	17	449.912	NaN	0	449.911	PEAK	HCD	FTMS	0	0	0	4798	156937	0.622475	-55	0.37534	2	Unmodified	_LTMEWLTARAR_	REV__A0A3Q7GYH1	3.22286	0.0812794				1	5.769	6938.9	0.02	1133	3665	4798
SP4_DDA_Thao	4801	24.119	80	29437	28	0	12827	NaN				-1	SANHSPHSSPR	11	10	588.779	1175.54	2	588.778	MULTI	HCD	FTMS	0	0	0	4798	80360	0.952681	-6	0.0393715	3	Unmodified	_SANHSPHSSPR_	A0A3Q7HZ31	0	0.203323				1	5.769	2872.5	0.01	1134	3665	4798
SP4_DDA_Thao	4802	24.121	80	34897	28	0	11548	NaN				-1	TPQLRDDK	8	13	486.759	NaN	0	486.759	PEAK	HCD	FTMS	0	0	0	4798	71111.1	1	0	0	4	Unmodified	_TPQLRDDK_	A0A3Q7H5C8	4.59466	0.138008				1	5.769	3296.7	0.01	1135	3665	4798
SP4_DDA_Thao	4806	24.14	80	103540	28	0	11459	NaN				-1	GTYKENVEVSSR	12	26	684.841	1367.67	2	684.841	MULTI	HCD	FTMS	0	0	0	4805	121067	0.559228	-30	0.207045	1	Unmodified	_GTYKENVEVSSR_	A0A3Q7HI50;P09607	27.8617	0.146586				1	5.769	7872.6	0.01	1136	3668	4805
SP4_DDA_Thao	4811	24.165	80	34397	28	0	16228	NaN				-1	MWLLRPR	7	7	494.282	986.55	2	494.283	MULTI	HCD	FTMS	0	0	0	4810	57396.6	0.719254	4	-0.0322227	1	Oxidation (M)	_M(Oxidation (M))WLLRPR_	A0A3Q7JJT8	0	0.225842				1	5.769	3662.2	0.01	1137	3672	4810
SP4_DDA_Thao	4812	24.167	80	19194	28	0	8112.4	NaN				-1	KDSEYVMYLWHETEMRR	17	7	763.684	NaN	0	763.684	PEAK	HCD	FTMS	0	0	0	-1	NaN	NaN	0	NaN	2	Oxidation (M)	_KDSEYVM(Oxidation (M))YLWHETEMRR_	K4D1N7	0.870569	0.0761005				1	5.769	2197.6	0.01	1138	3672	4810
SP4_DDA_Thao	4815	24.18	80	1225500	28	0	191240	NaN	+			4706	GTYKENVEVASNK	13	72	719.862	1437.71	2	719.859	MULTI	HCD	FTMS	0	0	0	4814	2.34012e+06	0.349724	-38	0.259413	1	Unmodified	_GTYKENVEVASNK_	A0A3Q7HI50;P14280	140.308	4.97135e-08				1	5.736	72262	0.38	1139	3674	4814
SP4_DDA_Thao	4816	24.182	80	48131	28	0	8922.3	NaN				-1	ESGSTMAVVAAQTK	14	11	698.343	1394.67	2	698.591	MULTI	HCD	FTMS	0	0	0	4814	100912	0.508562	14	-0.103365	2	Oxidation (M)	_ESGSTM(Oxidation (M))AVVAAQTK_	A0A3Q7FZI5	31.4308	0.0619388				1	5.736	3649.9	0.01	1140	3674	4814
SP4_DDA_Thao	4817	24.184	80	27878	28	0	8705.1	NaN				-1	VTHVSIDTK	9	11	500.277	998.539	2	500.276	MULTI	HCD	FTMS	0	0	0	4814	101340	0.955467	-5	0.0332642	3	Unmodified	_VTHVSIDTK_	A0A3Q7FZF2	0	0.199751				1	5.736	3748.4	0.01	1141	3674	4814
SP4_DDA_Thao	4819	24.191	80	22722	28	0	9201.9	NaN			+	-1	DEKGTTEEDVK	11	8	625.791	1249.57	2	625.79	MULTI	HCD	FTMS	0	0	0	4818	31192.9	0.368535	1	-0.00679779	1	Unmodified	_DEKGTTEEDVK_	REV__A0A3Q7F5D6	0	0.281789				1	5.736	2694.2	0.01	1142	3675	4818
SP4_DDA_Thao	4823	24.209	80	37523	28	0	12698	NaN				-1	SLLRNSEDSK	10	12	574.799	1147.58	2	574.798	MULTI	HCD	FTMS	0	0	0	4822	533250	0.920402	20	-0.139196	1	Unmodified	_SLLRNSEDSK_	A0A3Q7GR21	9.21405	0.258751				1	5.736	4813.4	0.12	1143	3678	4822
SP4_DDA_Thao	4824	24.211	80	35030	28	0	18325	NaN			+	-1	SNQEKIEEK	9	10	552.78	1103.55	2	552.779	MULTI	HCD	FTMS	0	0	0	4822	43623.4	0.34729	-9	0.0625973	2	Unmodified	_SNQEKIEEK_	REV__A0A3Q7H109;REV__Q53J23;REV__Q56R03	3.74637	0.268105				1	5.736	2799.4	0.01	1144	3678	4822
SP4_DDA_Thao	4825	24.213	80	32180	28	0	4296.2	NaN			+	-1	WMMLMALEFIK	11	14	730.853	1459.69	2	730.851	MULTI	HCD	FTMS	0	0	0	4822	74119.2	0.536169	-25	0.171148	3	3 Oxidation (M)	_WM(Oxidation (M))M(Oxidation (M))LM(Oxidation (M))ALEFIK_	REV__A0A3Q7GS75;REV__D2IGV3	0	0.234634				1	5.736	4109.5	0.01	1145	3678	4822
SP4_DDA_Thao	4828	24.226	80	31142	28	0	11400	NaN			+	-1	VGMSELLYDKAK	12	8	451.909	NaN	0	451.908	PEAK	HCD	FTMS	0	0	0	4827	93259.9	0.82556	1	-0.00672722	1	Unmodified	_VGMSELLYDKAK_	REV__A0A220SGF3	3.03764	0.0825106				1	5.736	4116.2	0.01	1146	3680	4827
SP4_DDA_Thao	4831	24.239	80	33918	28	0	12230	NaN				-1	FADQLKDR	8	8	496.761	991.508	2	496.76	MULTI	HCD	FTMS	0	0	0	4830	9055.18	0.122214	1	-0.0089035	1	Unmodified	_FADQLKDR_	A0A3Q7HVI2	4.59466	0.271915				1	5.736	3696.7	0.01	1147	3682	4830
SP4_DDA_Thao	4832	24.241	80	27438	28	0	10257	NaN			+	-1	NQSSLSITCIEM	12	9	691.817	1381.62	2	691.817	MULTI	HCD	FTMS	0	0	0	4830	65874.2	1	0	0	2	Unmodified	_NQSSLSITCIEM_	REV__A0A3Q7H8F3	4.29863	0.191851				1	5.736	3305.5	0.01	1148	3682	4830
SP4_DDA_Thao	4836	24.26	80	21335	28	0	9140.7	NaN				-1	SSLDSEYAANLKMKK	15	6	562.291	NaN	0	562.29	PEAK	HCD	FTMS	0	0	0	4835	75518.9	0.875266	1	-0.00886345	1	Unmodified	_SSLDSEYAANLKMKK_	Q07445	0	0.0961127				1	5.705	2500.1	0.01	1149	3685	4835
SP4_DDA_Thao	4837	24.262	80	36115	28	0	8874.8	NaN				-1	QVVKEALR	8	15	471.79	941.565	2	471.789	MULTI	HCD	FTMS	0	0	0	4835	76705.5	0.417967	-13	0.0945835	2	Unmodified	_QVVKEALR_	A0A3Q7GEB6	4.59466	0.271915				1	5.705	4442.3	0.01	1150	3685	4835
SP4_DDA_Thao	4840	24.275	80	965700	28	0	99353	NaN	+			4711	GTYKENVEVASNK	13	86	480.244	1437.71	3	480.243	MULTI	HCD	FTMS	0	0	0	4839	3.35955e+06	0.630559	-25	0.180109	1	Unmodified	_GTYKENVEVASNK_	A0A3Q7HI50;P14280	128.541	4.23142e-08				1	5.705	65234.1	0.6	1151	3687	4839
SP4_DDA_Thao	4841	24.277	80	13971	28	0	2767.4	NaN			+	-1	KLLVAIIALIAPLAQVFFKK	20	7	746.82	NaN	0	746.818	PEAK	HCD	FTMS	0	0	0	4839	88794.7	0.616283	-33	0.230217	2	Acetyl (Protein N-term)	_(Acetyl (Protein N-term))KLLVAIIALIAPLAQVFFKK_	REV__A0A220SF01	0	0.0687735				1	5.705	2701	0.01	1152	3687	4839
SP4_DDA_Thao	4846	24.302	80	53212	28	0	10486	NaN			+	-1	RIGFLLSPTSR	11	14	416.246	NaN	0	416.245	PEAK	HCD	FTMS	0	0	0	4845	329543	0.244056	-513	3.33907	1	Unmodified	_RIGFLLSPTSR_	REV__A0A220S8Y8	8.72931	0.0821328				1	5.705	4067.1	0.06	1153	3691	4845
SP4_DDA_Thao	4849	24.314	80	631090	28	0	108800	NaN				-1	IELMEMLMNR	10	60	656.309	1310.6	2	656.308	MULTI	HCD	FTMS	0	0	0	4848	1.2808e+06	0.34633	-124	0.843096	1	2 Oxidation (M)	_IELM(Oxidation (M))EM(Oxidation (M))LMNR_	A0A3Q7H0I9	5.78132	0.0910349				1	5.705	38992.1	0.2	1154	3693	4848
SP4_DDA_Thao	4850	24.317	80	30075	28	0	5695.6	NaN				-1	QQADYDLSR	9	12	548.257	1094.5	2	548.757	MULTI	HCD	FTMS	0	0	0	-1	NaN	NaN	0	NaN	2	Unmodified	_QQADYDLSR_	A0A3Q7H608	3.74637	0.193449				1	5.705	4658.4	0.01	1155	3693	4848
SP4_DDA_Thao	4853	24.329	80	100070	28	0	31813	NaN			+	-1	LANRDLK	7	17	415.248	828.482	2	415.247	MULTI	HCD	FTMS	0	0	0	4852	326151	0.518427	-7	0.0457726	1	Unmodified	_LANRDLK_	REV__A0A3Q7FTC5	17.7668	0.218387				1	5.705	7467.7	0.1	1156	3695	4852
SP4_DDA_Thao	4855	24.336	80	26235	28	0	9756.2	NaN				-1	MFDNGLYEQCRR	12	8	794.855	1587.69	2	794.853	MULTI	HCD	FTMS	0	0	0	4854	88692.7	0.804084	7	-0.0484867	1	Unmodified	_MFDNGLYEQCRR_	A0A0C6G3Q8	4.29863	0.169292				1	5.705	2093.8	0.01	1157	3696	4854
SP4_DDA_Thao	4859	24.355	80	63455	28	0	10976	NaN				-1	TFYDPKKER	9	16	395.208	1182.6	3	395.208	MULTI	HCD	FTMS	0	0	0	4858	157214	0.853065	-14	0.094965	1	Unmodified	_TFYDPKKER_	A0A220QMI6;A0A3Q7FNF0;D5L5R0;P29000;Q41215;Q547Q0;Q8S399	9.98687	0.109561				1	5.671	6223.9	0.04	1158	3699	4858
SP4_DDA_Thao	4860	24.357	80	61163	28	0	10547	NaN				-1	GQPSAHDAFVGNWK	14	25	505.245	NaN	0	505.244	PEAK	HCD	FTMS	0	0	0	4858	65697.6	0.629947	6	-0.0418358	2	Unmodified	_GQPSAHDAFVGNWK_	A0A3Q7I958;A0A3Q7JEI8	6.24049	0.0964516				1	5.671	5643.6	0.01	1159	3699	4858
SP4_DDA_Thao	4863	24.37	80	39419	28	0	8736.1	NaN				-1	GTYKENVEVSSR	12	15	456.897	1367.67	3	456.896	MULTI	HCD	FTMS	0	0	0	4862	188371	0.850112	21	-0.139658	1	Unmodified	_GTYKENVEVSSR_	A0A3Q7HI50;P09607	7.54426	0.0868073				1	5.671	5421.6	0.02	1160	3701	4862
SP4_DDA_Thao	4864	24.372	80	70461	28	0	13565	NaN				-1	TFYDPKKER	9	16	592.309	1182.6	2	592.309	MULTI	HCD	FTMS	0	0	0	4862	105090	0.604863	-16	0.109837	2	Unmodified	_TFYDPKKER_	A0A220QMI6;A0A3Q7FNF0;D5L5R0;P29000;Q41215;Q547Q0;Q8S399	33.7966	0.113573				1	5.671	7764.8	0.01	1161	3701	4862
SP4_DDA_Thao	4869	24.397	80	31078	28	0	12578	NaN				-1	MLSDIENR	8	11	497.238	NaN	0	497.236	PEAK	HCD	FTMS	0	0	0	4868	20200.1	0.275327	1	-0.00677109	1	Oxidation (M)	_M(Oxidation (M))LSDIENR_	A0A3Q7ENA3;P38416;Q42873	10.8732	0.0749038				1	5.671	3255.9	0.01	1162	3705	4868
SP4_DDA_Thao	4873	24.415	80	71374	28	0	24616	NaN				-1	SGFAHFK	7	15	397.203	792.392	2	397.202	MULTI	HCD	FTMS	0	0	0	4872	137980	0.67704	-18	0.119772	1	Unmodified	_SGFAHFK_	Q5NE21	0	0.212721				1	5.671	5271.6	0.01	1163	3708	4872
SP4_DDA_Thao	4874	24.417	80	24233	28	0	9255.5	NaN			+	-1	DEEREERVEEK	11	9	724.337	NaN	0	724.334	PEAK	HCD	FTMS	0	0	0	4872	73154.9	0.581688	-32	0.218019	2	Unmodified	_DEEREERVEEK_	REV__A0A3Q7IJ49	4.45112	0.15624				1	5.671	3555.4	0.01	1164	3708	4872
SP4_DDA_Thao	4879	24.442	80	42018	28	0	11231	NaN				-1	GVQLKFDK	8	16	467.771	NaN	0	467.77	PEAK	HCD	FTMS	0	0	0	4878	81944.5	0.74209	1	-0.0087986	1	Unmodified	_GVQLKFDK_	A0A3Q7IMQ1	4.59466	0.138008				1	5.633	3595.5	0.02	1165	3712	4878
SP4_DDA_Thao	4880	24.444	80	18665	28	0	1861.1	NaN			+	-1	ELKWEGNR	8	11	516.267	NaN	0	516.267	PEAK	HCD	FTMS	0	0	0	4878	105753	1	0	0	2	Unmodified	_ELKWEGNR_	REV__A0A3Q7EL81	4.59466	0.138008				1	5.633	1984.4	0.02	1166	3712	4878
SP4_DDA_Thao	4883	24.457	80	57981	28	0	10382	NaN				-1	FVWTLPPGFGAR	12	19	449.912	NaN	0	449.911	PEAK	HCD	FTMS	0	0	0	4882	134560	0.533718	-6	0.0414982	1	Unmodified	_FVWTLPPGFGAR_	A0A3Q7GWH6	0	0.0965574				1	5.633	5203.3	0.02	1167	3714	4882
SP4_DDA_Thao	4884	24.459	80	21018	28	0	7978.5	NaN				-1	LKEGSPYHK	9	7	529.785	1057.56	2	529.783	MULTI	HCD	FTMS	0	0	0	4882	86363.2	0.307115	56	-0.38393	2	Unmodified	_LKEGSPYHK_	A0A3Q7EKQ5	9.21405	0.255356				1	5.633	2689.4	0.01	1168	3714	4882
SP4_DDA_Thao	4889	24.484	80	26993	28	0	7131.3	NaN			+	-1	YEEKHIR	7	8	487.756	973.498	2	487.756	MULTI	HCD	FTMS	0	0	0	4888	70452.2	0.0919411	29	-0.20019	1	Unmodified	_YEEKHIR_	REV__A0A3Q7FGB4	0	0.294815				1	5.633	2933.4	0.01	1169	3718	4888
SP4_DDA_Thao	4892	24.497	80	29542	28	0	13372	NaN				-1	SANHSPHSSPR	11	8	588.779	1175.54	2	588.777	MULTI	HCD	FTMS	0	0	0	4891	75770.7	0.669338	1	-0.00666237	1	Unmodified	_SANHSPHSSPR_	A0A3Q7HZ31	0	0.203323				1	5.633	3314.3	0.01	1170	3720	4891
SP4_DDA_Thao	4896	24.515	80	2499400	28	0	337930	NaN	+			4707	GTYKENVEVASNK	13	122	719.862	1437.71	2	719.861	MULTI	HCD	FTMS	0	0	0	4895	4941203	0.738447	11	-0.0804558	1	Unmodified	_GTYKENVEVASNK_	A0A3Q7HI50;P14280	209.217	9.32257e-25				1	5.597	145305	0.86	1171	3723	4895
SP4_DDA_Thao	4898	24.522	80	48637	28	0	13302	NaN				-1	SKSVTCAEEEKK	12	19	698.343	1394.67	2	698.343	MULTI	HCD	FTMS	0	0	0	4897	84567	0.426189	64	-0.451378	1	Unmodified	_SKSVTCAEEEKK_	A0A3Q7H899	0	0.284052				1	5.597	3879.1	0.01	1172	3724	4897
SP4_DDA_Thao	4901	24.535	80	31427	28	0	14383	NaN			+	-1	MVGSDVVLEM	10	10	548.257	1094.5	2	548.256	MULTI	HCD	FTMS	0	0	0	4900	19395.5	0.233206	1	-0.00678825	1	Oxidation (M)	_M(Oxidation (M))VGSDVVLEM_	REV__O65917	0	0.130925				1	5.597	4162.1	0.01	1173	3726	4900
SP4_DDA_Thao	4904	24.548	80	43915	28	0	15769	NaN				-1	LSGTGSEGATIR	12	12	574.799	1147.58	2	574.798	MULTI	HCD	FTMS	0	0	0	4903	160430	0.276905	70	-0.495993	1	Unmodified	_LSGTGSEGATIR_	A0A3Q7G087	7.38037	0.187392				1	5.597	5622.1	0.02	1174	3728	4903
SP4_DDA_Thao	4905	24.55	80	33310	28	0	10264	NaN			+	-1	TKGDPDNNATK	11	13	580.781	1159.55	2	580.78	MULTI	HCD	FTMS	0	0	0	4903	66692.8	0.217927	-22	0.144222	2	Unmodified	_TKGDPDNNATK_	REV__A0A220SDS4	0	0.281789				1	5.597	3774.4	0.01	1175	3728	4903
SP4_DDA_Thao	4906	24.551	80	33217	28	0	5119.1	NaN			+	-1	TTFDRFMLK	9	14	406.207	NaN	0	406.207	PEAK	HCD	FTMS	0	0	0	4903	68018.9	0.652174	-48	0.321634	3	Acetyl (Protein N-term),Oxidation (M)	_(Acetyl (Protein N-term))TTFDRFM(Oxidation (M))LK_	REV__A0A3Q7H103;REV__B6C9K0	4.29863	0.0847625				1	5.597	4607.1	0.01	1176	3728	4903
SP4_DDA_Thao	4909	24.564	80	46543	28	0	7313.9	NaN			+	-1	WMMLMALEFIK	11	16	730.853	1459.69	2	730.851	MULTI	HCD	FTMS	0	0	0	4908	16406.4	0.118682	27	-0.190826	1	3 Oxidation (M)	_WM(Oxidation (M))M(Oxidation (M))LM(Oxidation (M))ALEFIK_	REV__A0A3Q7GS75;REV__D2IGV3	0	0.234634				1	5.597	5021.3	0.01	1177	3730	4908
SP4_DDA_Thao	4910	24.566	80	49373	28	0	7039	NaN				-1	AAIKEESEGKLK	12	20	651.867	1301.72	2	651.865	MULTI	HCD	FTMS	0	0	0	4908	80752.1	0.0914361	-36	0.240913	2	Unmodified	_AAIKEESEGKLK_	A0A3Q7FRA5;A0A3Q7GDG7;A0A3Q7HUQ3;O04106;O04891;Q7Y0S2	2.86689	0.278102				1	5.597	4847.6	0.01	1178	3730	4908
SP4_DDA_Thao	4911	24.568	80	111400	28	0	18076	NaN			+	-1	TLTEVGK	7	22	374.217	NaN	0	374.216	PEAK	HCD	FTMS	0	0	0	4908	326175	0.850007	-21	0.140314	3	Unmodified	_TLTEVGK_	REV__A0A3Q7FS74	10.3063	0.0969501				1	5.597	7929.4	0.05	1179	3730	4908
SP4_DDA_Thao	4914	24.581	80	10468	28	0	2133.1	NaN				-1		0	5	969.338	NaN	0	969.338	PEAK	HCD	FTMS	0	0	0	-1	NaN	NaN	0	NaN	1				NaN	NaN				1	5.597	1444.8	0.01	1180	3732	4913
SP4_DDA_Thao	4915	24.583	80	31498	28	0	9765.2	NaN			+	-1	LEAEFNK	7	12	425.718	849.421	2	425.719	MULTI	HCD	FTMS	0	0	0	4913	83979.9	0.666026	-4	0.0333538	2	Unmodified	_LEAEFNK_	REV__A0A220SAC2	4.11963	0.204597				1	5.597	4316.6	0.01	1181	3732	4913
SP4_DDA_Thao	4919	24.602	80	70349	28	0	13460	NaN			+	-1	VGDILQGLK	9	22	471.785	941.555	2	471.784	MULTI	HCD	FTMS	0	0	0	4918	189184	1	0	0	1	Unmodified	_VGDILQGLK_	REV__A0A494G9L9	4.13698	0.192791				1	5.565	7631.9	0.02	1182	3735	4918
SP4_DDA_Thao	4920	24.604	80	32276	28	0	12173	NaN				-1	SASGNLSQYNGER	13	11	691.818	1381.62	2	691.817	MULTI	HCD	FTMS	0	0	0	4918	70605.2	0.474004	-29	0.198517	2	Unmodified	_SASGNLSQYNGER_	A0A3Q7HIP9	10.2318	0.178232				1	5.565	4494.6	0.01	1183	3735	4918
SP4_DDA_Thao	4922	24.611	80	846950	28	0	98811	NaN	+			4712	GTYKENVEVASNK	13	75	480.244	1437.71	3	480.244	MULTI	HCD	FTMS	0	0	0	4921	3.24005e+06	0.608131	24	-0.163267	1	Unmodified	_GTYKENVEVASNK_	A0A3Q7HI50;P14280	152.399	3.94737e-12				1	5.565	56823.1	0.51	1184	3736	4921
SP4_DDA_Thao	4924	24.617	80	22030	28	0	2715.8	NaN			+	-1	STHILCENCTFWIQCHM	17	11	746.318	NaN	0	746.317	PEAK	HCD	FTMS	0	0	0	4923	106297	0.664926	22	-0.150509	1	Unmodified	_STHILCENCTFWIQCHM_	REV__A0A3Q7G3K2	0	0.0975088				1	5.565	3640.1	0.01	1185	3737	4923
SP4_DDA_Thao	4925	24.62	80	27666	28	0	5474	NaN				-1	NATYIGTPGK	10	11	511.269	1020.52	2	511.268	MULTI	HCD	FTMS	0	0	0	4923	77057.2	0.0457105	-23	0.160528	2	Unmodified	_NATYIGTPGK_	A0A3Q7HX95	1.09543	0.200831				1	5.565	2393.6	0.01	1186	3737	4923
SP4_DDA_Thao	4929	24.638	80	42675	28	0	8197.9	NaN				-1	SIIPWKK	7	17	436.273	NaN	0	436.272	PEAK	HCD	FTMS	0	0	0	4928	62583.1	0.599245	8	-0.0516453	1	Unmodified	_SIIPWKK_	A0A3Q7FZ19	4.11963	0.0811799				1	5.565	4703.9	0.01	1187	3740	4928
SP4_DDA_Thao	4932	24.651	80	1178600	28	0	181360	NaN				-1	IELMEMLMNR	10	76	656.309	1310.6	2	656.308	MULTI	HCD	FTMS	0	0	0	4931	2356932	0.637316	-75	0.517267	1	2 Oxidation (M)	_IELM(Oxidation (M))EM(Oxidation (M))LMNR_	A0A3Q7H0I9	5.78132	0.0910349				1	5.565	69537.3	0.45	1188	3742	4931
SP4_DDA_Thao	4933	24.653	80	113860	28	0	24141	NaN				-1	AAIKEESEGKLK	12	22	434.914	1301.72	3	434.913	MULTI	HCD	FTMS	0	0	0	4931	453304	0.376075	-20	0.141975	2	Unmodified	_AAIKEESEGKLK_	A0A3Q7FRA5;A0A3Q7GDG7;A0A3Q7HUQ3;O04106;O04891;Q7Y0S2	19.8427	0.0845658				1	5.565	10018.7	0.18	1189	3742	4931
SP4_DDA_Thao	4944	24.714	80	19293	28	0	3355.3	NaN				-1	FHQEWSDGEWK	11	8	724.815	NaN	0	724.811	PEAK	HCD	FTMS	0	0	0	4943	26760	0.326759	-3	0.0182667	1	Unmodified	_FHQEWSDGEWK_	A0A3Q7HYS4	0	0.102775				1	5.536	3498.8	0.01	1190	3752	4943
SP4_DDA_Thao	4945	24.717	80	58147	28	0	13696	NaN				-1	TWQGGSGQASNIK	13	12	667.328	1332.64	2	667.327	MULTI	HCD	FTMS	0	0	0	4943	77841.4	0.041324	-25	0.17297	2	Unmodified	_TWQGGSGQASNIK_	P05117	7.64567	0.184016				1	5.536	4959.8	0.01	1191	3752	4943
SP4_DDA_Thao	4948	24.729	80	32980	28	0	15540	NaN			+	-1	LTCRLDGHSLM	11	6	659.815	NaN	0	659.815	PEAK	HCD	FTMS	0	0	0	4947	40284.6	0.474939	-3	0.0209923	1	Oxidation (M)	_LTCRLDGHSLM(Oxidation (M))_	REV__K4D1A5	11.8476	0.0896618				1	5.536	3161.9	0.01	1192	3754	4947
SP4_DDA_Thao	4949	24.732	80	25416	28	0	7771.5	NaN				-1	VITATNEQED	10	9	560.262	1118.51	2	560.257	MULTI	HCD	FTMS	0	0	0	4947	82454.1	0.319707	-13	0.084198	2	Unmodified	_VITATNEQED_	A0A3Q7IUC2	0	0.202738				1	5.536	2938.1	0.01	1193	3754	4947
SP4_DDA_Thao	4951	24.738	80	36770	28	0	10940	NaN				-1	MLFHSWR	7	12	496.742	991.47	2	496.743	MULTI	HCD	FTMS	0	0	0	4950	71189.7	0.497872	-18	0.120813	1	Oxidation (M)	_M(Oxidation (M))LFHSWR_	A0A3Q7G7A0	5.14055	0.130825				1	5.536	3362.6	0.01	1194	3755	4950
SP4_DDA_Thao	4952	24.74	80	202580	28	0	42646	NaN			+	-1	LLQDDAVR	8	21	465.256	928.498	2	465.256	MULTI	HCD	FTMS	0	0	0	4950	287561	0.251722	-16	0.105797	2	Unmodified	_LLQDDAVR_	REV__A0A3Q7F4Y7	8.77254	0.188701				1	5.536	13120.2	0.06	1195	3755	4950
SP4_DDA_Thao	4953	24.742	80	6608.4	28	0	1870.5	NaN				-1	MKWPQYPFMSGHK	13	4	551.596	1651.76	3	551.595	MULTI	HCD	FTMS	0	0	0	4950	87602.2	0.631306	-10	0.0664043	3	Oxidation (M)	_M(Oxidation (M))KWPQYPFMSGHK_	A0A3Q7HWJ3	0	0.0927087				1	5.536	794.4	0.01	1196	3755	4950
SP4_DDA_Thao	4957	24.761	80	12926	28	0	1794.3	NaN				-1	VEESYDKMSELK	12	8	491.897	1472.67	3	491.897	MULTI	HCD	FTMS	0	0	0	4956	47987.9	0.0567064	-83	0.570494	1	Oxidation (M)	_VEESYDKM(Oxidation (M))SELK_	A0A3Q7I767;P10967	0	0.095026				1	5.506	3361	0.01	1197	3758	4956
SP4_DDA_Thao	4960	24.774	80	34848	28	0	4034.2	NaN				-1	VEESYDKMSELK	12	16	737.342	1472.67	2	737.341	MULTI	HCD	FTMS	0	0	0	4959	95181.7	0.129213	-79	0.54133	1	Oxidation (M)	_VEESYDKM(Oxidation (M))SELK_	A0A3Q7I767;P10967	16.2243	0.164769				1	5.506	3849.8	0.01	1198	3760	4959
SP4_DDA_Thao	4964	24.793	80	81371	28	0	15951	NaN			+	-1	IEAAIADKLEMK	12	15	449.912	NaN	0	449.911	PEAK	HCD	FTMS	0	0	0	4963	174635	0.692672	43	-0.306004	1	Oxidation (M)	_IEAAIADKLEM(Oxidation (M))K_	REV__A0A3Q7HT80	2.86689	0.0764745				1	5.506	6714.3	0.05	1199	3763	4963
SP4_DDA_Thao	4965	24.795	80	35488	28	0	4144.7	NaN				-1	SFFISDYRQMSSGK	14	14	826.89	1651.76	2	826.888	MULTI	HCD	FTMS	0	0	0	4963	88319	1	0	0	2	Unmodified	_SFFISDYRQMSSGK_	A0A3Q7IKV6	4.4686	0.269375				1	5.506	2392	0.01	1200	3763	4963
SP4_DDA_Thao	4971	24.826	80	34402	28	0	8759.7	NaN				-1		0	13	350.721	699.428	2	350.721	MULTI	HCD	FTMS	0	0	0	4970	85465.1	0.800681	1	-0.00884628	1				NaN	NaN				1	5.506	3835.8	0.03	1201	3768	4970
SP4_DDA_Thao	4972	24.828	80	28256	28	0	10089	NaN			+	-1	PLLGMIK	7	11	394.24	786.466	2	394.243	MULTI	HCD	FTMS	0	0	0	4970	104582	0.123672	-165	1.1313	2	Oxidation (M)	_PLLGM(Oxidation (M))IK_	REV__A0A3Q7G5I8	0	0.137372				1	5.506	2804.2	0.01	1202	3768	4970
SP4_DDA_Thao	4975	24.841	80	48973	28	0	12831	NaN				-1	LSYSDIK	7	12	413.221	824.428	2	413.221	MULTI	HCD	FTMS	0	0	0	4974	162915	0.454679	-9	0.0601654	1	Unmodified	_LSYSDIK_	A0A3Q7H324	26.1089	0.121318				1	5.475	4512	0.05	1203	3770	4974
SP4_DDA_Thao	4976	24.843	80	49125	28	0	11168	NaN			+	-1	VEMKDHVMR	9	20	588.779	NaN	0	588.777	PEAK	HCD	FTMS	0	0	0	-1	NaN	NaN	0	NaN	2	2 Oxidation (M)	_VEM(Oxidation (M))KDHVM(Oxidation (M))R_	REV__A0A3Q7EUS1	0	0.0676931				1	5.475	4115.5	0.01	1204	3770	4974
SP4_DDA_Thao	4979	24.856	80	586710	28	0	106480	NaN	+			4708	GTYKENVEVASNK	13	47	719.862	1437.71	2	719.861	MULTI	HCD	FTMS	0	0	0	4978	1.05839e+06	0.158173	60	-0.43255	1	Unmodified	_GTYKENVEVASNK_	A0A3Q7HI50;P14280	121.182	1.74416e-07				1	5.475	35474.7	0.17	1205	3772	4978
SP4_DDA_Thao	4980	24.858	80	34201	28	0	8478.6	NaN			+	-1	PASNSIDNLKR	11	8	607.828	NaN	0	607.827	PEAK	HCD	FTMS	0	0	0	4978	83387	1	0	0	2	Unmodified	_PASNSIDNLKR_	REV__A0A3Q7FEK8	0	0.0840041				1	5.475	3394.5	0.01	1206	3772	4978
SP4_DDA_Thao	4982	24.864	80	28890	28	0	13931	NaN				-1	GIDYNAEIPFEK	12	8	698.343	1394.67	2	698.844	MULTI	HCD	FTMS	0	0	0	4981	56705.8	0.720593	1	-0.0067215	1	Unmodified	_GIDYNAEIPFEK_	A0A3Q7G0D0;A7UP12	0	0.198072				1	5.475	2930	0.01	1207	3773	4981
SP4_DDA_Thao	4985	24.877	80	29342	28	0	7843.6	NaN			+	-1	PASNSIDNLKR	11	10	405.554	1213.64	3	405.554	MULTI	HCD	FTMS	0	0	0	4984	54279.5	0.632447	1	-0.00670433	1	Unmodified	_PASNSIDNLKR_	REV__A0A3Q7FEK8	0	0.0769849				1	5.475	3576.8	0.01	1208	3775	4984
SP4_DDA_Thao	4988	24.89	80	41639	28	0	12178	NaN			+	-1	TKGDPDNNATK	11	12	580.781	1159.55	2	580.78	MULTI	HCD	FTMS	0	0	0	4987	91269.2	0.298234	27	-0.193951	1	Unmodified	_TKGDPDNNATK_	REV__A0A220SDS4	0	0.281789				1	5.475	5312.5	0.01	1209	3777	4987
SP4_DDA_Thao	4992	24.909	80	256450	28	0	61674	NaN	+			53	AAIKEESEGKLK	12	25	651.867	1301.72	2	651.865	MULTI	HCD	FTMS	0	0	0	4991	591168	0.669383	14	-0.109121	1	Unmodified	_AAIKEESEGKLK_	A0A3Q7FRA5;A0A3Q7GDG7;A0A3Q7HUQ3;O04106;O04891;Q7Y0S2	85.845	0.00154485				1	5.475	18590.4	0.09	1210	3780	4991
SP4_DDA_Thao	4995	24.922	80	126150	28	0	32004	NaN				-1	SKIEAELSK	9	19	502.785	1003.56	2	502.784	MULTI	HCD	FTMS	0	0	0	4994	58965.9	0.282726	-22	0.147629	1	Unmodified	_SKIEAELSK_	A0A3Q7EZ16	2.19837	0.271714				1	5.475	8820.4	0.01	1211	3782	4994
SP4_DDA_Thao	4996	24.923	80	32833	28	0	10077	NaN				-1	WVQFWSAPK	9	10	574.798	NaN	0	574.796	PEAK	HCD	FTMS	0	0	0	4994	25006.7	0.308628	1	-0.0103741	2	Unmodified	_WVQFWSAPK_	A0A3Q7F595	0	0.0979368				1	5.475	2547.8	0.01	1212	3782	4994
SP4_DDA_Thao	4997	24.925	80	70551	28	0	16736	NaN	+			14867	YQQNMVTAQGR	11	20	648.312	1294.61	2	648.311	MULTI	HCD	FTMS	0	0	0	4994	140798	0.034642	-24	0.160511	3	Unmodified	_YQQNMVTAQGR_	A0A3Q7HI50;A0A3Q7HI50;P09607;P14280;Q96575	57.5984	0.0199947				1	5.475	6025.6	0.01	1213	3782	4994
SP4_DDA_Thao	5000	24.938	80	30371	28	0	7210.3	NaN				-1	GVAVEDSNSPHGVR	14	14	475.236	1422.69	3	475.569	MULTI	HCD	FTMS	0	0	0	4999	70466.7	0.693176	1	-0.0140038	1	Unmodified	_GVAVEDSNSPHGVR_	A0A3Q7EN15;A0A3Q7EN15;Q9FT17	1.32839	0.0842872				1	5.448	3781.9	0.01	1214	3784	4999
SP4_DDA_Thao	5001	24.94	80	55929	28	0	7869.2	NaN				-1	QLMAEATTK	9	15	504.755	1007.5	2	505.258	MULTI	HCD	FTMS	0	0	0	4999	43420.2	0.615862	1	-0.0140038	2	Oxidation (M)	_QLM(Oxidation (M))AEATTK_	A0A3Q7I9N4	0	0.128996				1	5.448	4470.3	0.01	1215	3784	4999
SP4_DDA_Thao	5002	24.942	80	39605	28	0	6389.7	NaN				-1	ELGPHGIR	8	18	439.746	877.478	2	439.745	MULTI	HCD	FTMS	0	0	0	4999	95819.6	0.949712	-10	0.0668716	3	Unmodified	_ELGPHGIR_	Q40133;Q9LEG3	3.61185	0.197961				1	5.448	4925.4	0.01	1216	3784	4999
SP4_DDA_Thao	5003	24.943	80	60550	28	0	12769	NaN				-1	ALRNDNYK	8	22	497.259	992.504	2	497.258	MULTI	HCD	FTMS	0	0	0	4999	97131.2	0.815639	-1	0.00605011	4	Unmodified	_ALRNDNYK_	A0A3Q7J4I5	11.9049	0.244726				1	5.448	5947.8	0.01	1217	3784	4999
SP4_DDA_Thao	5004	24.945	80	32926	28	0	11991	NaN				-1	FSTVVHER	8	11	487.756	973.498	2	487.756	MULTI	HCD	FTMS	0	0	0	4999	73414	0.305756	-21	0.145197	5	Unmodified	_FSTVVHER_	A0A1B1FIK6;A0A3Q7JD73;P30264	4.13698	0.197019				1	5.448	3581.8	0.01	1218	3784	4999
SP4_DDA_Thao	5006	24.952	80	172500	28	0	25117	NaN	+			4713	GTYKENVEVASNK	13	29	480.244	1437.71	3	480.243	MULTI	HCD	FTMS	0	0	0	5005	832753	0.156301	73	-0.528711	1	Unmodified	_GTYKENVEVASNK_	A0A3Q7HI50;P14280	51.2109	0.0165936				1	5.448	13852.6	0.13	1219	3785	5005
SP4_DDA_Thao	5007	24.954	80	45145	28	0	8847	NaN				-1	SASGNLSQYNGER	13	16	691.818	1381.62	2	691.819	MULTI	HCD	FTMS	0	0	0	5005	130633	0.877	21	-0.146803	2	Unmodified	_SASGNLSQYNGER_	A0A3Q7HIP9	25.3858	0.116757				1	5.448	4560.4	0.01	1220	3785	5005
SP4_DDA_Thao	5009	24.961	80	26017	28	0	7090.3	NaN			+	-1	YENNQIIK	8	10	511.269	1020.52	2	511.269	MULTI	HCD	FTMS	0	0	0	5008	84304.8	0.0500098	26	-0.18005	1	Unmodified	_YENNQIIK_	REV__A0A220S630	0	0.204442				1	5.448	2876.3	0.01	1221	3786	5008
SP4_DDA_Thao	5013	24.979	80	120350	28	0	20768	NaN				-1		0	27	357.695	NaN	0	357.694	PEAK	HCD	FTMS	0	0	0	5012	193532	0.71563	-5	0.0414658	1				NaN	NaN				1	5.448	9063.3	0.08	1222	3789	5012
SP4_DDA_Thao	5014	24.982	80	31933	28	0	11455	NaN			+	-1	QWWWKDGWK	9	11	660.32	1318.62	2	660.82	MULTI	HCD	FTMS	0	0	0	5012	68066.1	0.649618	-9	0.0706711	2	Unmodified	_QWWWKDGWK_	REV__A0A3Q7FTA8	0	0.276839				1	5.448	3164	0.01	1223	3789	5012
SP4_DDA_Thao	5016	24.988	80	1698400	28	0	230740	NaN			+	-1	KEDLCLQMMK	10	96	656.309	1310.6	2	656.308	MULTI	HCD	FTMS	0	0	0	5015	2.89751e+06	0.783488	-27	0.195559	1	Oxidation (M)	_KEDLCLQM(Oxidation (M))MK_	REV__A0A3Q7G753	6.10315	0.105873				1	5.448	100532	0.46	1224	3790	5015
SP4_DDA_Thao	5017	24.991	80	39386	28	0	4615.7	NaN			+	-1	VGEGTIVPSRK	11	18	571.83	1141.65	2	571.829	MULTI	HCD	FTMS	0	0	0	5015	73004.1	0.487379	-14	0.104488	2	Unmodified	_VGEGTIVPSRK_	REV__A0A3Q7HFU9	3.40839	0.174276				1	5.448	3219.9	0.01	1225	3790	5015
SP4_DDA_Thao	5020	25.003	80	136130	28	0	27074	NaN				-1	AAIKEESEGKLK	12	18	434.914	1301.72	3	434.913	MULTI	HCD	FTMS	0	0	0	5019	405002	0.336003	30	-0.210915	1	Unmodified	_AAIKEESEGKLK_	A0A3Q7FRA5;A0A3Q7GDG7;A0A3Q7HUQ3;O04106;O04891;Q7Y0S2	24.6956	0.0720999				1	5.448	11554.4	0.15	1226	3792	5019
SP4_DDA_Thao	5021	25.005	80	71623	28	0	11338	NaN				-1	GVAVEDSSSPHGVR	14	22	466.232	1395.67	3	466.232	MULTI	HCD	FTMS	0	0	0	5019	261782	0.792065	-6	0.0427666	2	Unmodified	_GVAVEDSSSPHGVR_	A0A3Q7HN01;P38415	12.9559	0.0740006				1	5.448	5392.6	0.06	1227	3792	5019
SP4_DDA_Thao	5025	25.024	80	27345	28	0	8270.2	NaN				-1	LLVYMYREFR	10	10	469.25	NaN	0	469.249	PEAK	HCD	FTMS	0	0	0	5024	35713	0.313991	-15	0.115213	1	Oxidation (M)	_LLVYM(Oxidation (M))YREFR_	A0A3Q7H6Q2	3.88697	0.0735855				1	5.428	4166.5	0.01	1228	3795	5024
SP4_DDA_Thao	5028	25.037	80	19274	28	0	3739.6	NaN				-1		0	8	758.221	757.213	1	758.058	MULTI	HCD	FTMS	0	0	0	5027	50586.8	0.84704	10	-0.0705261	1				NaN	NaN				1	5.428	2569.9	0.01	1229	3797	5027
SP4_DDA_Thao	5031	25.05	80	43867	28	0	10479	NaN			+	-1	MHLKIITLLR	10	15	413.266	NaN	0	413.265	PEAK	HCD	FTMS	0	0	0	5030	103021	0.458367	-60	0.417131	1	Unmodified	_MHLKIITLLR_	REV__A0A3Q7H7D1	0	0.0795292				1	5.428	3899.8	0.01	1230	3799	5030
SP4_DDA_Thao	5032	25.052	80	223850	28	0	103570	NaN				-1	MFTRMFGKPK	10	17	428.891	NaN	0	428.891	PEAK	HCD	FTMS	0	0	0	5030	170089	0.783683	-132	0.91563	2	Acetyl (Protein N-term)	_(Acetyl (Protein N-term))MFTRMFGKPK_	A0A3Q7HQR2	0	0.0665875				1	5.428	14508.9	0.02	1231	3799	5030
SP4_DDA_Thao	5034	25.058	80	513290	28	0	69142	NaN	+			12736	TWQGGSGQASNIK	13	44	667.328	1332.64	2	667.327	MULTI	HCD	FTMS	0	0	0	5033	927956	0.492628	23	-0.161871	1	Unmodified	_TWQGGSGQASNIK_	P05117	106.291	3.1598e-05				1	5.428	31871	0.14	1232	3800	5033
SP4_DDA_Thao	5037	25.071	80	21146	28	0	5505.2	NaN				-1	VITATNEQED	10	6	560.262	1118.51	2	560.264	MULTI	HCD	FTMS	0	0	0	5036	55864.7	0.216609	35	-0.254339	1	Unmodified	_VITATNEQED_	A0A3Q7IUC2	0	0.202738				1	5.428	2702.3	0.01	1233	3802	5036
SP4_DDA_Thao	5040	25.084	80	41670	28	0	13576	NaN			+	-1	WHFLSMR	7	13	496.742	991.47	2	496.743	MULTI	HCD	FTMS	0	0	0	5039	92452.9	0.646578	31	-0.229509	1	Oxidation (M)	_WHFLSM(Oxidation (M))R_	REV__A0A3Q7G7A0	0	0.137372				1	5.428	3442.7	0.01	1234	3804	5039
SP4_DDA_Thao	5041	25.086	80	34462	28	0	7085.2	NaN			+	-1	YDRINAETDELK	12	14	733.86	1465.71	2	733.858	MULTI	HCD	FTMS	0	0	0	5039	77772.6	0.709731	-16	0.110506	2	Unmodified	_YDRINAETDELK_	REV__A0A220SDB7	0	0.274512				1	5.428	4190.8	0.01	1235	3804	5039
SP4_DDA_Thao	5044	25.099	80	205160	28	0	23355	NaN	+			13091	VGADMSVINR	10	33	539.271	1076.53	2	539.271	MULTI	HCD	FTMS	0	0	0	5043	797241	0.241585	-17	0.119341	1	Oxidation (M)	_VGADM(Oxidation (M))SVINR_	A0A3Q7HI50;A0A3Q7HI50;P14280;Q96576;Q96577	67.9926	0.00332963				1	5.401	16985.8	0.17	1236	3806	5043
SP4_DDA_Thao	5045	25.101	80	14086	28	0	3056.7	NaN				-1	VEESYDKMSELK	12	7	491.897	1472.67	3	491.897	MULTI	HCD	FTMS	0	0	0	5043	329838	0.389763	-35	0.249336	2	Oxidation (M)	_VEESYDKM(Oxidation (M))SELK_	A0A3Q7I767;P10967	0	0.095026				1	5.401	2032.1	0.05	1237	3806	5043
SP4_DDA_Thao	5048	25.113	80	94061	28	0	14748	NaN				-1	VEESYDKMSELK	12	23	737.342	1472.67	2	737.341	MULTI	HCD	FTMS	0	0	0	5047	278688	0.378329	-31	0.223461	1	Oxidation (M)	_VEESYDKM(Oxidation (M))SELK_	A0A3Q7I767;P10967	32.3202	0.092187				1	5.401	7765.7	0.02	1238	3808	5047
SP4_DDA_Thao	5051	25.126	80	245190	28	0	47132	NaN			+	-1	APTIFGK	7	38	367.216	732.417	2	367.215	MULTI	HCD	FTMS	0	0	0	5050	614832	0.400276	-11	0.0765209	1	Unmodified	_APTIFGK_	REV__A0A3Q7I915	18.6847	0.153586				1	5.401	16553.8	0.29	1239	3810	5050
SP4_DDA_Thao	5052	25.128	80	69699	28	0	22000	NaN			+	-1	LTFTAPFSSAEM	12	12	659.303	1316.59	2	659.3	MULTI	HCD	FTMS	0	0	0	5050	71982.3	0.687139	8	-0.0590305	2	Oxidation (M)	_LTFTAPFSSAEM(Oxidation (M))_	REV__A0A3Q7I456	4.45112	0.123752				1	5.401	5495.2	0.01	1240	3810	5050
SP4_DDA_Thao	5055	25.141	80	38829	28	0	9979.9	NaN				-1	IVSSIEQKEESR	12	13	702.87	1403.73	2	702.867	MULTI	HCD	FTMS	0	0	0	5054	39016.2	0.551668	-1	0.00601959	1	Unmodified	_IVSSIEQKEESR_	A0A3Q7H0L3;P93207	14.5615	0.224878				1	5.401	3661.7	0.01	1241	3812	5054
SP4_DDA_Thao	5056	25.143	80	78544	28	0	16216	NaN				-1	FVWTLPPGFGAR	12	18	449.912	NaN	0	449.912	PEAK	HCD	FTMS	0	0	0	5054	148186	0.587766	92	-0.732553	2	Unmodified	_FVWTLPPGFGAR_	A0A3Q7GWH6	0	0.0965574				1	5.401	6437.7	0.02	1242	3812	5054
SP4_DDA_Thao	5059	25.155	80	27996	28	0	13359	NaN			+	-1	YSLASTGHK	9	4	482.248	962.482	2	482.247	MULTI	HCD	FTMS	0	0	0	5058	68781.5	0.334531	-9	0.0627003	1	Unmodified	_YSLASTGHK_	REV__A0A3Q7I1Q4	0	0.199751				1	5.401	3430.4	0.01	1243	3814	5058
SP4_DDA_Thao	5060	25.158	80	16949	28	0	7369.8	NaN				-1	CKCPICSCLISK	12	7	509.238	NaN	0	509.237	PEAK	HCD	FTMS	0	0	0	5058	67240.2	1	0	0	2	Unmodified	_CKCPICSCLISK_	A0A3Q7FAE1	0	0.0826469				1	5.401	4265.9	0.01	1244	3814	5058
SP4_DDA_Thao	5063	25.17	80	40447	28	0	9246.1	NaN				-1	VGHFQVLSHT	10	13	562.796	1123.58	2	562.794	MULTI	HCD	FTMS	0	0	0	5062	55219.5	0.307247	-10	0.0714588	1	Unmodified	_VGHFQVLSHT_	A0A3Q7ITM1	3.74637	0.196217				1	5.401	3419	0.01	1245	3816	5062
SP4_DDA_Thao	5064	25.172	80	8571.6	28	0	2158.8	NaN			+	-1	SNFLGCYAR	9	5	544.253	NaN	0	544.252	PEAK	HCD	FTMS	0	0	0	5062	69608.9	0.781963	-1	0.00601196	2	Unmodified	_SNFLGCYAR_	REV__A0A097PMH4;REV__A0A3Q7EMG3	0	0.0979368				1	5.401	1265.6	0.01	1246	3816	5062
SP4_DDA_Thao	5068	25.191	80	228790	28	0	56575	NaN	+			4709	GTYKENVEVASNK	13	25	719.862	1437.71	2	719.861	MULTI	HCD	FTMS	0	0	0	5067	644294	0.0962877	107	-0.872038	1	Unmodified	_GTYKENVEVASNK_	A0A3Q7HI50;P14280	67.2753	0.00447571				1	5.373	15557.4	0.1	1247	3819	5067
SP4_DDA_Thao	5069	25.193	80	14887	28	0	2728.9	NaN				-1	YDANDEANRELSK	13	7	762.85	1523.69	2	762.848	MULTI	HCD	FTMS	0	0	0	5067	46214.7	0.146742	-60	0.423256	2	Unmodified	_YDANDEANRELSK_	A0A3Q7HIP9	11.9764	0.237207				1	5.373	3618.9	0.01	1248	3819	5067
SP4_DDA_Thao	5070	25.195	80	8810	28	0	2188.6	NaN			+	-1	MKYLAYFMELR	11	5	494.249	1479.73	3	494.583	MULTI	HCD	FTMS	0	0	0	5067	88399.1	1	0	0	3	Oxidation (M)	_M(Oxidation (M))KYLAYFMELR_	REV__A0A3Q7J3I1;REV__O82693;REV__P49037	0	0.0975451				1	5.373	2128.7	0.02	1249	3819	5067
SP4_DDA_Thao	5073	25.208	80	11718	28	0	1959.1	NaN			+	-1	YDRINAETDELK	12	7	489.576	1465.71	3	489.575	MULTI	HCD	FTMS	0	0	0	5072	54344.1	0.363474	2	-0.0127048	1	Unmodified	_YDRINAETDELK_	REV__A0A220SDB7	0	0.0918709				1	5.373	2607.4	0.01	1250	3821	5072
SP4_DDA_Thao	5077	25.226	80	14224	28	0	2414.6	NaN				-1	GLAWHYTAYDKR	12	8	740.87	1479.73	2	740.869	MULTI	HCD	FTMS	0	0	0	5076	66336.7	0.769423	-1	0.00606155	1	Unmodified	_GLAWHYTAYDKR_	A0A3Q7GSV6	0	0.174781				1	5.373	3365.3	0.01	1251	3824	5076
SP4_DDA_Thao	5078	25.228	80	48403	28	0	18541	NaN				-1	VGGASEAEVGER	12	14	580.78	1159.55	2	581.281	MULTI	HCD	FTMS	0	0	0	5076	59371.7	0.509941	10	-0.0782013	2	Unmodified	_VGGASEAEVGER_	A0A3Q7FVS7	3.11274	0.193567				1	5.373	5135.2	0.01	1252	3824	5076
SP4_DDA_Thao	5079	25.23	80	19192	28	0	2655.3	NaN				-1	EGKMREHSSPMR	12	10	730.841	1459.67	2	730.84	MULTI	HCD	FTMS	0	0	0	5076	71464.1	0.990626	-2	0.0120869	3	Oxidation (M)	_EGKMREHSSPM(Oxidation (M))R_	A0A3Q7EAC1	4.1542	0.172765				1	5.373	3073.1	0.01	1253	3824	5076
SP4_DDA_Thao	5082	25.243	80	36898	28	0	18353	NaN				-1	VGVLSELTNK	10	10	530.306	1058.6	2	530.305	MULTI	HCD	FTMS	0	0	0	5081	66605.3	0.83444	1	-0.00854111	1	Unmodified	_VGVLSELTNK_	A0A3Q7F4Y8	3.74637	0.196217				1	5.373	2991.6	0.01	1254	3826	5081
SP4_DDA_Thao	5083	25.245	80	25307	28	0	6970.2	NaN				-1	SVLQAESGGTILK	13	7	651.867	1301.72	2	651.866	MULTI	HCD	FTMS	0	0	0	5081	55464.1	0.0628023	60	-0.465376	2	Unmodified	_SVLQAESGGTILK_	A0A3Q7HSF3	0	0.193242				1	5.373	2881.8	0.01	1255	3826	5081
SP4_DDA_Thao	5087	25.264	80	988250	28	0	168160	NaN			+	-1	RLMMMEEEVK	10	68	648.311	1294.61	2	648.311	MULTI	HCD	FTMS	0	0	0	5086	1.51226e+06	0.0946946	-50	0.361042	1	Unmodified	_RLMMMEEEVK_	REV__A0A3Q7FJB2	9.58785	0.163485				1	5.349	58704.7	0.28	1256	3829	5086
SP4_DDA_Thao	5088	25.266	80	22678	28	0	2385.3	NaN				-1	MNAAMGALYNGKKK	14	13	499.596	NaN	0	499.595	PEAK	HCD	FTMS	0	0	0	5086	22085.6	0.329145	1	-0.0121994	2	Unmodified	_MNAAMGALYNGKKK_	A0A4D6T058;A0A4D6T7K4	4.63012	0.0954447				1	5.349	3322.8	0.01	1257	3829	5086
SP4_DDA_Thao	5089	25.267	80	149470	28	0	33666	NaN				-1	VDSLDEDRDFR	11	22	683.815	1365.62	2	683.814	MULTI	HCD	FTMS	0	0	0	5086	134670	0.701684	-8	0.0561409	3	Unmodified	_VDSLDEDRDFR_	A0A3Q7G421	0	0.281789				1	5.349	11277.9	0.02	1258	3829	5086
SP4_DDA_Thao	5090	25.269	80	69401	28	0	12960	NaN			+	-1	IATHLSR	7	24	399.235	796.456	2	399.235	MULTI	HCD	FTMS	0	0	0	5086	148131	0.123662	-14	0.0994663	4	Unmodified	_IATHLSR_	REV__A0A3Q7GY41	9.74965	0.192419				1	5.349	5610.9	0.02	1259	3829	5086
SP4_DDA_Thao	5094	25.288	80	25934	28	0	8381.6	NaN				-1	GTYKENVEVASNK	13	10	480.244	1437.71	3	480.243	MULTI	HCD	FTMS	0	0	0	5093	204669	0.0384147	120	-0.999317	1	Unmodified	_GTYKENVEVASNK_	A0A3Q7HI50;P14280	6.88143	0.0857794				1	5.349	4627.8	0.06	1260	3832	5093
SP4_DDA_Thao	5095	25.29	80	30005	28	0	14680	NaN				-1	VGGNVESKNEK	11	8	580.799	1159.58	2	580.799	MULTI	HCD	FTMS	0	0	0	5093	52023.6	0.232355	-15	0.108994	2	Unmodified	_VGGNVESKNEK_	A0A3Q7IZQ5	3.40839	0.273719				1	5.349	3540.7	0.01	1261	3832	5093
SP4_DDA_Thao	5096	25.292	80	24836	28	0	2059.8	NaN				-1	YRIWNWSHMPK	11	15	506.586	NaN	0	506.586	PEAK	HCD	FTMS	0	0	0	5093	82752.4	1	0	0	3	Unmodified	_YRIWNWSHMPK_	A0A3Q7GR98	3.42451	0.0812777				1	5.349	3298.9	0.01	1262	3832	5093
SP4_DDA_Thao	5099	25.305	80	120970	28	0	31615	NaN				-1	IDKKTGETL	9	23	502.785	1003.56	2	502.784	MULTI	HCD	FTMS	0	0	0	5098	66598.6	0.319323	30	-0.222279	1	Unmodified	_IDKKTGETL_	A0A220SDN3	3.74637	0.277422				1	5.349	9180.2	0.01	1263	3834	5098
SP4_DDA_Thao	5100	25.307	80	28492	28	0	5766.6	NaN			+	-1	YSLQNVK	7	11	426.235	850.455	2	426.233	MULTI	HCD	FTMS	0	0	0	5098	142217	0.284048	-13	0.0969677	2	Unmodified	_YSLQNVK_	REV__A0A3Q7EM14	3.85315	0.205122				1	5.349	3085	0.02	1264	3834	5098
SP4_DDA_Thao	5104	25.326	80	1628600	28	0	237210	NaN				-1	IELMEMLMNR	10	89	656.309	1310.6	2	656.308	MULTI	HCD	FTMS	0	0	0	5103	3.0841e+06	0.833944	20	-0.14295	1	2 Oxidation (M)	_IELM(Oxidation (M))EM(Oxidation (M))LMNR_	A0A3Q7H0I9	5.78132	0.0910349				1	5.349	95979.6	0.48	1265	3837	5103
SP4_DDA_Thao	5105	25.327	80	20398	28	0	11518	NaN				-1	QSPFHSLSGPS	11	5	572.275	1142.54	2	572.273	MULTI	HCD	FTMS	0	0	0	5103	94397.9	0.95922	-9	0.0678635	2	Unmodified	_QSPFHSLSGPS_	A0A3Q7F8Z9	0	0.203323				1	5.349	3261.2	0.01	1266	3837	5103
SP4_DDA_Thao	5108	25.34	80	45294	28	0	9436.9	NaN				-1	FKGCIKFWK	9	18	405.223	NaN	0	405.223	PEAK	HCD	FTMS	0	0	0	5107	50287.1	0.634212	1	-0.00689507	1	Unmodified	_FKGCIKFWK_	K4BMB3	0	0.0886924				1	5.32	4439.2	0.01	1267	3839	5107
SP4_DDA_Thao	5112	25.359	80	84412	28	0	15365	NaN	+			6335	IVSSIEQKEESR	12	21	468.916	1403.73	3	468.915	MULTI	HCD	FTMS	0	0	0	5111	195827	0.413658	-23	0.167957	1	Unmodified	_IVSSIEQKEESR_	A0A3Q7H0L3;P93207	54.6997	0.0124558				1	5.32	8397.5	0.02	1268	3842	5111
SP4_DDA_Thao	5113	25.361	80	8263.3	28	0	2006	NaN			+	-1	LYKCEKDNWNK	11	5	499.91	NaN	0	499.909	PEAK	HCD	FTMS	0	0	0	5111	71456.4	1	0	0	2	Unmodified	_LYKCEKDNWNK_	REV__A0A3Q7I8L0	3.3215	0.093043				1	5.32	2389.7	0.01	1269	3842	5111
SP4_DDA_Thao	5117	25.38	80	38015	28	0	12737	NaN				-1	YGGGVNVMAGGHTK	14	12	455.219	1362.64	3	455.22	MULTI	HCD	FTMS	0	0	0	5116	22534.5	0.172509	-12	0.0812683	1	Oxidation (M)	_YGGGVNVM(Oxidation (M))AGGHTK_	A0A3Q7J0B2;V5YN09	2.29958	0.072034				1	5.32	3176.9	0.01	1270	3845	5116
SP4_DDA_Thao	5118	25.382	80	18793	28	0	9165.7	NaN				-1	DDENPFDDPER	11	5	674.768	1347.52	2	674.766	MULTI	HCD	FTMS	0	0	0	5116	31227.7	0.122232	-34	0.245152	2	Unmodified	_DDENPFDDPER_	A0A3Q7JUY6	0	0.203323				1	5.32	2273.7	0.01	1271	3845	5116
SP4_DDA_Thao	5121	25.394	80	486520	28	0	59277	NaN	+			12737	TWQGGSGQASNIK	13	58	667.328	1332.64	2	667.327	MULTI	HCD	FTMS	0	0	0	5120	738228	0.391906	70	-0.591721	1	Unmodified	_TWQGGSGQASNIK_	P05117	85.3546	0.000957762				1	5.32	30674.9	0.16	1272	3847	5120
SP4_DDA_Thao	5122	25.396	80	23403	28	0	3135.1	NaN				-1	IVGEEHYETAQR	12	11	716.347	1430.68	2	716.345	MULTI	HCD	FTMS	0	0	0	5120	83040.2	0.153542	-27	0.192762	2	Unmodified	_IVGEEHYETAQR_	A0A0C5CEC7;A8Y6N6;Q2MI93;Q2MII0;Q9SCB5	10.8295	0.17811				1	5.32	3041.2	0.01	1273	3847	5120
SP4_DDA_Thao	5124	25.403	80	57492	28	0	12632	NaN			+	-1	MHLKIITLLR	10	13	413.266	NaN	0	413.264	PEAK	HCD	FTMS	0	0	0	5123	164504	0.731918	-11	0.0773067	1	Unmodified	_MHLKIITLLR_	REV__A0A3Q7H7D1	0	0.0795292				1	5.32	4720.9	0.03	1274	3848	5123
SP4_DDA_Thao	5125	25.405	80	8662.7	28	0	2227.7	NaN				-1	MKMVTMVIQEVMR	13	5	543.273	NaN	0	543.272	PEAK	HCD	FTMS	0	0	0	5123	36718.6	0.500158	1	-0.0103245	2	2 Oxidation (M)	_M(Oxidation (M))KM(Oxidation (M))VTMVIQEVMR_	A0A3Q7FM02	0	0.0773763				1	5.32	817.6	0.01	1275	3848	5123
SP4_DDA_Thao	5126	25.406	80	150030	28	0	105470	NaN				-1	GVQSYSIDKENAKR	14	14	532.278	1593.81	3	532.276	MULTI	HCD	FTMS	0	0	0	5123	66944	0.0105715	-42	0.304005	3	Unmodified	_GVQSYSIDKENAKR_	A0A220SG05	6.38354	0.116279				1	5.32	9388.1	0.01	1276	3848	5123
SP4_DDA_Thao	5129	25.419	80	21679	28	0	7103	NaN			+	-1	GESRDREDIR	10	7	616.802	1231.59	2	616.8	MULTI	HCD	FTMS	0	0	0	5128	58854.5	0.71638	1	-0.00879669	1	Unmodified	_GESRDREDIR_	REV__A0A3Q7IQD7	0	0.290743				1	5.32	2430.5	0.01	1277	3850	5128
SP4_DDA_Thao	5130	25.421	80	30639	28	0	3200.5	NaN				-1	IVGEEHYETAQR	12	15	477.9	1430.68	3	477.9	MULTI	HCD	FTMS	0	0	0	5128	113999	0.148821	-36	0.26375	2	Unmodified	_IVGEEHYETAQR_	A0A0C5CEC7;A8Y6N6;Q2MI93;Q2MII0;Q9SCB5	14.2068	0.0697806				1	5.32	4311.2	0.02	1278	3850	5128
SP4_DDA_Thao	5133	25.434	80	447120	28	0	42852	NaN	+			13092	VGADMSVINR	10	60	539.271	1076.53	2	539.271	MULTI	HCD	FTMS	0	0	0	5132	2.2276e+06	0.72079	7	-0.055563	1	Oxidation (M)	_VGADM(Oxidation (M))SVINR_	A0A3Q7HI50;A0A3Q7HI50;P14280;Q96576;Q96577	109.714	6.83229e-05				1	5.289	33450.6	0.59	1279	3852	5132
SP4_DDA_Thao	5135	25.441	80	87185	28	0	15423	NaN				-1	VEESYDKMSELK	12	22	491.897	1472.67	3	491.897	MULTI	HCD	FTMS	0	0	0	5134	535679	0.633002	12	-0.0963936	1	Oxidation (M)	_VEESYDKM(Oxidation (M))SELK_	A0A3Q7I767;P10967	31.1854	0.0439699				1	5.289	8591	0.09	1280	3853	5134
SP4_DDA_Thao	5138	25.454	80	214910	28	0	26141	NaN	+			12976	VEESYDKMSELK	12	31	737.342	1472.67	2	737.341	MULTI	HCD	FTMS	0	0	0	5137	512402	0.695604	16	-0.138355	1	Oxidation (M)	_VEESYDKM(Oxidation (M))SELK_	A0A3Q7I767;P10967	87.9133	0.000827922				1	5.289	14538.5	0.11	1281	3855	5137
SP4_DDA_Thao	5139	25.456	80	28152	28	0	9486.7	NaN			+	-1	SANPTTSNSAVVVK	14	11	458.912	1373.71	3	458.912	MULTI	HCD	FTMS	0	0	0	5137	77104.6	1	0	0	2	Unmodified	_SANPTTSNSAVVVK_	REV__K4ATC2	0	0.0849082				1	5.289	3709.7	0.01	1282	3855	5137
SP4_DDA_Thao	5142	25.468	80	134030	28	0	19374	NaN	+			7061	LADDTEGTVEAAK	13	25	660.32	1318.63	2	660.32	MULTI	HCD	FTMS	0	0	0	5141	334338	0.350536	-37	0.266909	1	Unmodified	_LADDTEGTVEAAK_	A0A494G8F6;Q7XJH9;Q9FVH1	76.1427	0.00211523				1	5.289	11341.8	0.07	1283	3857	5141
SP4_DDA_Thao	5143	25.47	80	62352	28	0	12236	NaN				-1	ATDVMIAGK	9	22	453.242	904.469	2	453.241	MULTI	HCD	FTMS	0	0	0	5141	182724	0.165006	-11	0.0801868	2	Unmodified	_ATDVMIAGK_	A0A3Q7I9U4;A0A3Q7J4F0;A0A3Q7JD93;Q9SWF5	30.1851	0.0946611				1	5.289	6272.2	0.02	1284	3857	5141
SP4_DDA_Thao	5144	25.472	80	51158	28	0	19528	NaN				-1	MIVEVQAQHMCK	12	18	497.237	NaN	0	497.236	PEAK	HCD	FTMS	0	0	0	5141	90192.6	0.804883	-7	0.0492744	3	Oxidation (M)	_M(Oxidation (M))IVEVQAQHMCK_	A0A3Q7H588	5.38431	0.071663				1	5.289	4587.9	0.01	1285	3857	5141
SP4_DDA_Thao	5145	25.474	80	22956	28	0	10290	NaN			+	-1	SDFGSVGNSRDVKVK	15	4	797.913	1593.81	2	797.911	MULTI	HCD	FTMS	0	0	0	5141	69491	0.0287083	-37	0.266909	4	Unmodified	_SDFGSVGNSRDVKVK_	REV__A0A3Q7IYS6	0	0.297231				1	5.289	1486.6	0.01	1286	3857	5141
SP4_DDA_Thao	5147	25.481	80	171360	28	0	27584	NaN	+			6337	IVSSIEQKEESR	12	18	702.87	1403.73	2	702.869	MULTI	HCD	FTMS	0	0	0	5146	273216	0.77323	1	-0.00887108	1	Unmodified	_IVSSIEQKEESR_	A0A3Q7H0L3;P93207	57.0193	0.0299431				1	5.289	11901.9	0.05	1287	3858	5146
SP4_DDA_Thao	5148	25.483	80	131130	28	0	25568	NaN				-1	SSIFDAK	7	29	384.2	766.386	2	384.2	MULTI	HCD	FTMS	0	0	0	5146	522255	0.338135	-8	0.0615349	2	Unmodified	_SSIFDAK_	A0A3Q7FRA5;A0A3Q7G9D1;A0A3Q7GDG7;A0A3Q7HUQ3;A0A3Q7IB19;D7SA12;O04891;Q7Y0S2	32.4704	0.0936697				1	5.289	9720.4	0.15	1288	3858	5146
SP4_DDA_Thao	5151	25.496	80	39477	28	0	16699	NaN				-1	YDANDEANRELSK	13	13	508.902	1523.69	3	508.901	MULTI	HCD	FTMS	0	0	0	5150	234230	0.720969	-4	0.0332298	1	Unmodified	_YDANDEANRELSK_	A0A3Q7HIP9	7.2019	0.0856				1	5.289	4828.3	0.04	1289	3860	5150
SP4_DDA_Thao	5152	25.498	80	80605	28	0	14884	NaN			+	-1	TSPTSVSLGSQKR	13	17	449.912	NaN	0	449.911	PEAK	HCD	FTMS	0	0	0	5150	164612	0.660134	-118	0.84444	2	Unmodified	_TSPTSVSLGSQKR_	REV__K4CCP1	0	0.0882978				1	5.289	7470.2	0.02	1290	3860	5150
SP4_DDA_Thao	5153	25.499	80	39012	28	0	4923.5	NaN			+	-1	PREVEYEK	8	17	525.266	1048.52	2	525.266	MULTI	HCD	FTMS	0	0	0	5150	76012.8	0.768944	-9	0.0676632	3	Unmodified	_PREVEYEK_	REV__A0A3Q7G4J7	9.24053	0.260362				1	5.289	4319.9	0.01	1291	3860	5150
SP4_DDA_Thao	5156	25.512	80	33386	28	0	12249	NaN			+	-1	RNHVSLHLPR	10	11	410.239	NaN	0	410.238	PEAK	HCD	FTMS	0	0	0	5155	153112	0.455191	-329	2.27486	1	Unmodified	_RNHVSLHLPR_	REV__A0A494G905	3.76304	0.0836793				1	5.253	3671.8	0.02	1292	3862	5155
SP4_DDA_Thao	5157	25.514	80	67137	28	0	11453	NaN			+	-1	PSEEVSATGM	10	19	504.221	1006.43	2	504.221	MULTI	HCD	FTMS	0	0	0	5155	67014.4	0.446731	-8	0.0644627	2	Unmodified	_PSEEVSATGM_	REV__A0A494G8P7	0	0.202738				1	5.253	5509.3	0.01	1293	3862	5155
SP4_DDA_Thao	5160	25.527	80	54063	28	0	16211	NaN				-1	SVVAWRK	7	13	423.253	844.492	2	423.252	MULTI	HCD	FTMS	0	0	0	5159	90860.2	0.555718	-12	0.092802	1	Unmodified	_SVVAWRK_	A0A3Q7GYN8;A0A3Q7IXE6	10.3063	0.167658				1	5.253	4733.4	0.01	1294	3864	5159
SP4_DDA_Thao	5161	25.529	80	53992	28	0	11490	NaN				-1	GTYKENVEVASNK	13	18	719.862	1437.71	2	719.861	MULTI	HCD	FTMS	0	0	0	5159	104179	0.0102547	-87	0.636909	2	Unmodified	_GTYKENVEVASNK_	A0A3Q7HI50;P14280	8.59895	0.253438				1	5.253	5343.7	0.02	1295	3864	5159
SP4_DDA_Thao	5162	25.53	80	30330	28	0	9564.6	NaN			+	-1	VGEGTIVPSRK	11	11	571.83	1141.65	2	571.829	MULTI	HCD	FTMS	0	0	0	5159	85937.6	0.525615	-16	0.124014	3	Unmodified	_VGEGTIVPSRK_	REV__A0A3Q7HFU9	3.40839	0.174276				1	5.253	3408.7	0.01	1296	3864	5159
SP4_DDA_Thao	5164	25.537	80	129560	28	0	27994	NaN				-1	YDANDEANRELSK	13	17	762.85	1523.69	2	762.848	MULTI	HCD	FTMS	0	0	0	5163	111280	0.35334	-14	0.10914	1	Unmodified	_YDANDEANRELSK_	A0A3Q7HIP9	27.6814	0.14891				1	5.253	10288.5	0.07	1297	3865	5163
SP4_DDA_Thao	5165	25.539	80	18355	28	0	6352.2	NaN			+	-1	VVMLPKTMECTR	12	7	494.249	1479.72	3	494.248	MULTI	HCD	FTMS	0	0	0	5163	92652.5	0.402904	-15	0.117937	2	Oxidation (M)	_VVM(Oxidation (M))LPKTMECTR_	REV__A0A3Q7GL99	0	0.095026				1	5.253	5068.3	0.01	1298	3865	5163
SP4_DDA_Thao	5166	25.541	80	104410	28	0	33141	NaN	+			10329	RGTYKENVEVSSR	13	22	508.93	1523.77	3	508.929	MULTI	HCD	FTMS	0	0	0	5163	173160	0.430266	-15	0.117937	3	Unmodified	_RGTYKENVEVSSR_	A0A3Q7HI50;P09607	32.6059	0.0528992				1	5.253	9165	0.04	1299	3865	5163
SP4_DDA_Thao	5169	25.553	80	258020	28	0	29967	NaN			+	-1	VNAVSVVLK	9	40	464.795	927.575	2	464.794	MULTI	HCD	FTMS	0	0	0	5168	494995	0.18211	-16	0.125431	1	Unmodified	_VNAVSVVLK_	REV__Q9SWJ1	36.3952	0.0680674				1	5.253	17298.9	0.12	1300	3867	5168
SP4_DDA_Thao	5170	25.555	80	153810	28	0	70329	NaN			+	-1	MHEKIEKMTK	10	12	430.888	NaN	0	430.887	PEAK	HCD	FTMS	0	0	0	5168	281113	0.675958	162	-1.44087	2	Oxidation (M)	_M(Oxidation (M))HEKIEKMTK_	REV__A0A3Q7GKH5	2.41236	0.0725152				1	5.253	11032.2	0.06	1301	3867	5168
SP4_DDA_Thao	5171	25.557	80	60806	28	0	10267	NaN				-1	AQAALLTR	8	19	422.256	842.497	2	422.256	MULTI	HCD	FTMS	0	0	0	5168	170327	0.215862	-8	0.0638218	3	Unmodified	_AQAALLTR_	A0A3Q7ILY0	29.149	0.102651				1	5.253	5279.8	0.02	1302	3867	5168
SP4_DDA_Thao	5173	25.564	80	35033	28	0	2653.6	NaN				-1	TNVMGTMNMLGLAK	14	18	740.87	1479.72	2	740.867	MULTI	HCD	FTMS	0	0	0	5172	65876.7	0.336102	-12	0.101212	1	Unmodified	_TNVMGTMNMLGLAK_	A0A3Q7JEQ6	0	0.199267				1	5.253	4453.3	0.01	1303	3868	5172
SP4_DDA_Thao	5174	25.565	80	33034	28	0	11286	NaN			+	-1	VGKDLSRPTEK	11	7	615.346	1228.68	2	615.345	MULTI	HCD	FTMS	0	0	0	5172	122758	0.573973	-10	0.0829067	2	Unmodified	_VGKDLSRPTEK_	REV__A0A3Q7JFJ6	4.78349	0.279862				1	5.253	3804.3	0.01	1304	3868	5172
SP4_DDA_Thao	5177	25.578	80	35200	28	0	7174.8	NaN				-1	EVDINDEAQKER	12	13	723.347	1444.68	2	723.346	MULTI	HCD	FTMS	0	0	0	5176	106069	0.970353	-12	0.0973854	1	Unmodified	_EVDINDEAQKER_	A0A3Q7GQM4;A0A3Q7IUI9	7.91094	0.258647				1	5.253	4956.3	0.01	1305	3870	5176
SP4_DDA_Thao	5178	25.58	80	22510	28	0	10850	NaN				-1	SEDNLSTMK	9	7	512.734	NaN	0	512.733	PEAK	HCD	FTMS	0	0	0	5176	23787.4	0.282607	4	-0.0342503	2	Unmodified	_SEDNLSTMK_	A0A3Q7FAR2	0	0.0979368				1	5.253	2276.5	0.02	1306	3870	5176
SP4_DDA_Thao	5179	25.582	80	36206	28	0	6560.6	NaN				-1	RGTYKENVEVASNK	14	15	399.46	1593.81	4	399.459	MULTI	HCD	FTMS	0	0	0	5176	167352	0.142602	-22	0.175289	3	Unmodified	_RGTYKENVEVASNK_	A0A3Q7HI50;P14280	15.8897	0.0681497				1	5.253	2902.5	0.02	1307	3870	5176
SP4_DDA_Thao	5180	25.584	80	18479	28	0	3668.2	NaN				-1	EVDINDEAQKER	12	9	482.567	NaN	0	482.566	PEAK	HCD	FTMS	0	0	0	5176	91033.3	0.856194	-7	0.0572948	4	Unmodified	_EVDINDEAQKER_	A0A3Q7GQM4;A0A3Q7IUI9	3.03764	0.0825106				1	5.253	3186.9	0.02	1308	3870	5176
SP4_DDA_Thao	5181	25.585	80	28008	28	0	11479	NaN			+	-1	DENSLSMITDSK	12	9	670.306	1338.6	2	670.806	MULTI	HCD	FTMS	0	0	0	5176	69861.4	1	0	0	5	Unmodified	_DENSLSMITDSK_	REV__A0A3Q7EM63	0	0.198072				1	5.253	4585.7	0.01	1309	3870	5176
SP4_DDA_Thao	5184	25.598	31	8692000	28	0	1297600	NaN				-1	IELMEMLMNR	10	108	648.311	1294.61	2	648.31	MULTI	HCD	FTMS	0	0	0	5183	14943616	0.935738	-7	0.0608521	1	Oxidation (M)	_IELM(Oxidation (M))EMLMNR_	A0A3Q7H0I9	5.78132	0.124426				1	5.21	194688	1	1310	3872	5183
SP4_DDA_Thao	5185	25.6	80	16206	28	0	2148.8	NaN				-1	PENMKSNSSK	10	9	569.262	NaN	0	568.927	PEAK	HCD	FTMS	0	0	0	-1	NaN	NaN	0	NaN	2	Oxidation (M)	_PENM(Oxidation (M))KSNSSK_	A0A3Q7JKZ5	3.40839	0.0938227				1	5.21	1679.5	0.02	1311	3872	5183
SP4_DDA_Thao	5189	25.618	80	48303	28	0	10677	NaN				-1	LGETQQIR	8	16	472.761	943.508	2	472.761	MULTI	HCD	FTMS	0	0	0	5188	152672	0.870551	-7	0.0547829	1	Unmodified	_LGETQQIR_	A0A3Q7GIF5	4.35631	0.196626				1	5.21	3973.6	0.02	1312	3875	5188
SP4_DDA_Thao	5192	25.631	80	178410	28	0	47264	NaN				-1	LKSYDFFSYQVK	12	20	762.891	1523.77	2	762.886	MULTI	HCD	FTMS	0	0	0	5191	196296	0.999401	1	-0.010191	1	Unmodified	_LKSYDFFSYQVK_	A0A220SGL3	7.64567	0.259179				1	5.21	12393.2	0.02	1313	3877	5191
SP4_DDA_Thao	5193	25.633	80	28897	28	0	13661	NaN				-1	VVCQGMLTPR	10	9	580.799	1159.58	2	580.798	MULTI	HCD	FTMS	0	0	0	5191	120610	0.538683	30	-0.269571	2	Unmodified	_VVCQGMLTPR_	A0A097PKK9	0	0.202738				1	5.21	3649.4	0.02	1314	3877	5191
SP4_DDA_Thao	5194	25.635	80	84801	28	0	18498	NaN				-1	KGEFSPTYEDK	11	18	650.806	1299.6	2	650.803	MULTI	HCD	FTMS	0	0	0	5191	117197	0.511572	-8	0.0589752	3	Unmodified	_KGEFSPTYEDK_	G9HPW9	4.45112	0.172704				1	5.21	6245.5	0.02	1315	3877	5191
SP4_DDA_Thao	5198	25.653	80	26566	28	0	12768	NaN				-1		0	7	574.397	2866.95	5	574.798	MULTI	HCD	FTMS	0	0	0	5197	26449.1	0.335493	1	-0.0120106	1				NaN	NaN				1	5.21	2637.6	0.02	1316	3880	5197
SP4_DDA_Thao	5199	25.655	80	29704	28	0	8286.6	NaN			+	-1	SNHYPFSMK	9	13	555.756	NaN	0	555.756	PEAK	HCD	FTMS	0	0	0	-1	NaN	NaN	0	NaN	2	Unmodified	_SNHYPFSMK_	REV__A0A494G9C5	0	0.0979368				1	5.21	3618.4	0.02	1317	3880	5197
SP4_DDA_Thao	5200	25.657	80	296970	28	0	52932	NaN	+			6210	ITIKPQTDR	9	33	357.877	1070.61	3	357.876	MULTI	HCD	FTMS	0	0	0	5197	416285	0.276406	-9	0.0612831	3	Unmodified	_ITIKPQTDR_	A0A3Q7GIV9;A0A3Q7I9U4;A0A3Q7J4F0;A0A3Q7JD93;Q9SWF5	32.3202	0.0396655				1	5.21	20165.3	0.18	1318	3880	5197
SP4_DDA_Thao	5201	25.659	80	38447	28	0	10522	NaN				-1	IVSSIEQKEEGR	12	14	687.865	NaN	0	687.863	PEAK	HCD	FTMS	0	0	0	5197	61845	0.634522	6	-0.0551968	4	Unmodified	_IVSSIEQKEEGR_	A0A3Q7IR67;P93206	27.7422	0.122652				1	5.21	3939.7	0.02	1319	3880	5197
SP4_DDA_Thao	5203	25.665	80	419210	28	0	85451	NaN				-1	IELMEMLMNR	10	35	656.309	1310.6	2	656.308	MULTI	HCD	FTMS	0	0	0	5202	925075	0.250141	64	-0.56402	1	2 Oxidation (M)	_IELM(Oxidation (M))EM(Oxidation (M))LMNR_	A0A3Q7H0I9	7.22019	0.0898515				1	5.21	25362.9	0.11	1320	3881	5202
SP4_DDA_Thao	5204	25.667	80	24662	28	0	8437.4	NaN			+	-1	RRNADCLNSM	10	9	626.78	1251.54	2	627.279	MULTI	HCD	FTMS	0	0	0	5202	66005.9	1	0	0	2	Oxidation (M)	_RRNADCLNSM(Oxidation (M))_	REV__B6D1Q5	0	0.18237				1	5.21	2476.7	0.01	1321	3881	5202
SP4_DDA_Thao	5205	25.669	80	44418	28	0	6773.7	NaN			+	-1	PLLGMIK	7	16	394.24	786.466	2	394.241	MULTI	HCD	FTMS	0	0	0	5202	143814	0.170064	-52	0.401541	3	Oxidation (M)	_PLLGM(Oxidation (M))IK_	REV__A0A3Q7G5I8	0	0.137372				1	5.21	4219.2	0.05	1322	3881	5202
SP4_DDA_Thao	5208	25.682	80	13030	28	0	7415.6	NaN				-1	VQYWVNAGNHTSKK	14	4	544.614	NaN	0	544.279	PEAK	HCD	FTMS	0	0	0	5207	17912.7	0.449552	1	-0.0123386	1	Unmodified	_VQYWVNAGNHTSKK_	A0A220S8P0	0	0.0885062				1	5.16	1846	0.02	1323	3883	5207
SP4_DDA_Thao	5209	25.684	80	244880	28	0	55240	NaN			+	-1	NYVVVGR	7	40	403.73	805.445	2	403.729	MULTI	HCD	FTMS	0	0	0	5207	745426	0.327065	-11	0.0838127	2	Unmodified	_NYVVVGR_	REV__A0A3Q7HYS8	16.9268	0.161226				1	5.16	17351.9	0.32	1324	3883	5207
SP4_DDA_Thao	5210	25.686	80	74684	28	0	8721.5	NaN				-1	FVSQGAYDTR	10	18	572.275	NaN	0	572.274	PEAK	HCD	FTMS	0	0	0	5207	132657	1	0	0	3	Unmodified	_FVSQGAYDTR_	A0A3Q7IIS5	19.7865	0.0854212				1	5.16	6150.3	0.02	1325	3883	5207
SP4_DDA_Thao	5211	25.688	80	16450	28	0	8193.5	NaN				-1	YEDLKIDTK	9	5	562.795	1123.58	2	562.794	MULTI	HCD	FTMS	0	0	0	5207	91472.4	1	0	0	4	Unmodified	_YEDLKIDTK_	A0A3Q7GG14	0	0.276839				1	5.16	3032.8	0.02	1326	3883	5207
SP4_DDA_Thao	5214	25.7	80	41786	28	0	8234	NaN	+			6336	IVSSIEQKEESR	12	14	468.916	1403.73	3	468.915	MULTI	HCD	FTMS	0	0	0	5213	53423.4	0.112849	20	-0.181906	1	Unmodified	_IVSSIEQKEESR_	A0A3Q7H0L3;P93207	21.6312	0.0613322				1	5.16	5864.6	0.02	1327	3885	5213
SP4_DDA_Thao	5215	25.702	80	23545	28	0	8634	NaN				-1	EVLDENIINDHK	12	8	480.244	1437.71	3	480.243	MULTI	HCD	FTMS	0	0	0	5213	132268	0.014636	-66	0.508928	2	Unmodified	_EVLDENIINDHK_	A0A3Q7IMN6	5.48394	0.0810174				1	5.16	3383.4	0.02	1328	3885	5213
SP4_DDA_Thao	5217	25.708	80	44916	28	0	14230	NaN			+	-1	PAQKIALR	8	9	469.792	NaN	0	469.792	PEAK	HCD	FTMS	0	0	0	5216	29945.9	0.275792	1	-0.0120068	1	Acetyl (Protein N-term)	_(Acetyl (Protein N-term))PAQKIALR_	REV__A0A220SAD6	0	0.0679269				1	5.16	4601.4	0.01	1329	3886	5216
SP4_DDA_Thao	5218	25.71	80	16199	28	0	2070.5	NaN				-1		0	9	545.263	544.256	1	545.261	MULTI	HCD	FTMS	0	0	0	5216	21213.1	0.306014	1	-0.0120068	2				NaN	NaN				1	5.16	1884	0.01	1330	3886	5216
SP4_DDA_Thao	5219	25.712	80	26044	28	0	11143	NaN				-1	TVEGDNETVLK	11	8	602.807	1203.6	2	602.805	MULTI	HCD	FTMS	0	0	0	5216	158424	0.230835	-41	0.328688	3	Unmodified	_TVEGDNETVLK_	A0A3Q7I3J0	4.61245	0.195442				1	5.16	2782.4	0.01	1331	3886	5216
SP4_DDA_Thao	5220	25.714	80	28352	28	0	3653.8	NaN				-1	MYVETSLYDFYSK	13	9	563.257	1686.75	3	563.59	MULTI	HCD	FTMS	0	0	0	5216	95337.9	0.233217	-17	0.136393	4	Acetyl (Protein N-term)	_(Acetyl (Protein N-term))MYVETSLYDFYSK_	A0A3Q7I0N8	0	0.129579				1	5.16	2638.9	0.01	1332	3886	5216
SP4_DDA_Thao	5222	25.72	80	39008	28	0	10762	NaN				-1	DDENPFDDPER	11	14	674.768	1347.52	2	674.766	MULTI	HCD	FTMS	0	0	0	5221	212204	0.830612	8	-0.0708923	1	Unmodified	_DDENPFDDPER_	A0A3Q7JUY6	0	0.203323				1	5.16	3926.1	0.03	1333	3887	5221
SP4_DDA_Thao	5223	25.723	80	33473	28	0	14533	NaN			+	-1	VCCPRYGM	8	11	521.717	NaN	0	521.716	PEAK	HCD	FTMS	0	0	0	5221	77746.5	0.767241	-28	0.230867	2	Unmodified	_VCCPRYGM_	REV__A0A3Q7HTU8;REV__K4CN31	0	0.139014				1	5.16	4500.4	0.01	1334	3887	5221
SP4_DDA_Thao	5224	25.724	80	37502	28	0	11508	NaN			+	-1	CPLGGFHMADARCR	14	14	549.915	1646.72	3	550.249	MULTI	HCD	FTMS	0	0	0	5221	53063.1	0.550889	-3	0.0263329	3	Unmodified	_CPLGGFHMADARCR_	REV__A0A3Q7FS58	0	0.0924255				1	5.16	2982	0.01	1335	3887	5221
SP4_DDA_Thao	5226	25.731	80	194240	28	0	24220	NaN	+			12738	TWQGGSGQASNIK	13	30	667.328	1332.64	2	667.326	MULTI	HCD	FTMS	0	0	0	5225	314199	0.1668	111	-0.971842	1	Unmodified	_TWQGGSGQASNIK_	P05117	51.4453	0.0352175				1	5.16	13832.6	0.04	1336	3888	5225
SP4_DDA_Thao	5227	25.733	80	73583	28	0	11499	NaN				-1	IGTPAMTSR	9	24	467.245	932.475	2	467.244	MULTI	HCD	FTMS	0	0	0	5225	220144	0.82033	-1	0.0105724	2	Unmodified	_IGTPAMTSR_	A0A3Q7EQD7;A0A3Q7GNF6;A0A3Q7JE99	19.7865	0.139191				1	5.16	6001.6	0.02	1337	3888	5225
SP4_DDA_Thao	5228	25.735	80	34508	28	0	11141	NaN			+	-1	LMEQHRHCLR	10	13	698.343	1394.67	2	698.844	MULTI	HCD	FTMS	0	0	0	5225	64344.9	1	0	0	3	Oxidation (M)	_LM(Oxidation (M))EQHRHCLR_	REV__A0A3Q7FN71	4.78349	0.206403				1	5.16	4171.3	0.01	1338	3888	5225
SP4_DDA_Thao	5230	25.742	80	153900	28	0	17841	NaN	+			6294	IVGEEHYETAQR	12	18	716.347	1430.68	2	716.345	MULTI	HCD	FTMS	0	0	0	5229	323901	0.598895	15	-0.131546	1	Unmodified	_IVGEEHYETAQR_	A0A0C5CEC7;A8Y6N6;Q2MI93;Q2MII0;Q9SCB5	74.162	0.00275722				1	5.16	11173.8	0.04	1339	3889	5229
SP4_DDA_Thao	5232	25.748	80	2870500	28	0	244150	NaN	+			10313	RGTYKENVEVASNK	14	127	532.278	1593.81	3	532.277	MULTI	HCD	FTMS	0	0	0	5231	6.33249e+06	1	0	0	1	Unmodified	_RGTYKENVEVASNK_	A0A3Q7HI50;P14280	158.417	9.07162e-13				1	5.16	171961	0.94	1340	3890	5231
SP4_DDA_Thao	5233	25.751	80	67974	28	0	25047	NaN				-1	MAQEWAKLSYCER	13	9	844.382	1686.75	2	844.377	MULTI	HCD	FTMS	0	0	0	5231	63737.3	0.301847	-12	0.106966	2	Oxidation (M)	_M(Oxidation (M))AQEWAKLSYCER_	A0A220SC77	6.53298	0.196792				1	5.16	4436.3	0.01	1341	3890	5231
SP4_DDA_Thao	5234	25.752	80	49994	28	0	11098	NaN	+			2538	EHIAAYGEGNER	12	12	673.31	NaN	0	673.308	PEAK	HCD	FTMS	0	0	0	5231	131721	0.930071	-3	0.0277328	3	Unmodified	_EHIAAYGEGNER_	A0A3Q7FXP7;A0A3Q7GIP0;A0A3Q7IRF8;Q42874	45.9965	0.0425531				1	5.16	4918.5	0.01	1342	3890	5231
SP4_DDA_Thao	5237	25.765	80	188430	28	0	19433	NaN	+			6295	IVGEEHYETAQR	12	32	477.9	1430.68	3	477.899	MULTI	HCD	FTMS	0	0	0	5236	421128	0.549766	6	-0.0468063	1	Unmodified	_IVGEEHYETAQR_	A0A0C5CEC7;A8Y6N6;Q2MI93;Q2MII0;Q9SCB5	37.3442	0.0281773				1	5.112	15393.2	0.17	1343	3892	5236
SP4_DDA_Thao	5238	25.767	80	78998	28	0	12782	NaN			+	-1	NYFFYCLMMSRR	12	24	422.694	1686.75	4	422.944	MULTI	HCD	FTMS	0	0	0	5236	185443	0.466234	-6	0.0565224	2	Unmodified	_NYFFYCLMMSRR_	REV__A0A3Q7FVZ0	5.27899	0.0995579				1	5.112	6217	0.02	1344	3892	5236
SP4_DDA_Thao	5241	25.779	80	21640	28	0	10521	NaN				-1	YNNGEIIER	9	6	554.275	1106.54	2	554.273	MULTI	HCD	FTMS	0	0	0	5240	151215	0.527796	-7	0.0588684	1	Unmodified	_YNNGEIIER_	A0A3Q7F513	0	0.199751				1	5.112	2653.3	0.02	1345	3894	5240
SP4_DDA_Thao	5242	25.781	80	22789	28	0	8140.8	NaN				-1	KLGNLPPKAPVFK	13	6	470.294	NaN	0	470.734	PEAK	HCD	FTMS	0	0	0	5240	21399.5	0.425393	-1	0.00600052	2	Unmodified	_KLGNLPPKAPVFK_	A0A3Q7JES6	0	0.0960215				1	5.112	2945.2	0.02	1346	3894	5240
SP4_DDA_Thao	5243	25.783	80	46807	28	0	9261.7	NaN			+	-1	MHLKIITLLR	10	15	413.266	NaN	0	413.266	PEAK	HCD	FTMS	0	0	0	5240	122761	0.546191	35	-0.311007	3	Unmodified	_MHLKIITLLR_	REV__A0A3Q7H7D1	0	0.0795292				1	5.112	5104.6	0.02	1347	3894	5240
SP4_DDA_Thao	5244	25.785	80	11896	28	0	2128.5	NaN				-1	DEADPEMPLTMTEIK	15	6	584.595	NaN	0	584.595	PEAK	HCD	FTMS	0	0	0	-1	NaN	NaN	0	NaN	4	2 Oxidation (M)	_DEADPEM(Oxidation (M))PLTM(Oxidation (M))TEIK_	A0A3Q7IPC8	0	0.0733127				1	5.112	1248.3	0.02	1348	3894	5240
SP4_DDA_Thao	5248	25.803	80	224310	28	0	37016	NaN	+			7062	LADDTEGTVEAAK	13	23	660.32	1318.63	2	660.319	MULTI	HCD	FTMS	0	0	0	5247	689224	0.722615	3	-0.0257645	1	Unmodified	_LADDTEGTVEAAK_	A0A494G8F6;Q7XJH9;Q9FVH1	97.4563	5.1579e-05				1	5.112	17043	0.12	1349	3897	5247
SP4_DDA_Thao	5249	25.805	80	95504	28	0	16566	NaN				-1	TGNFNNAMCVFDGLK	15	26	422.694	1686.75	4	422.693	MULTI	HCD	FTMS	0	0	0	5247	264198	0.543155	-5	0.0384254	2	Unmodified	_TGNFNNAMCVFDGLK_	A0A3Q7JFM9	4.31591	0.07645				1	5.112	7309.6	0.09	1350	3897	5247
SP4_DDA_Thao	5251	25.812	80	50356	28	0	10994	NaN				-1	MLSDIENR	8	16	497.237	992.46	2	497.237	MULTI	HCD	FTMS	0	0	0	5250	122896	0.0500371	-127	0.962305	1	Oxidation (M)	_M(Oxidation (M))LSDIENR_	A0A3Q7ENA3;P38416;Q42873	18.0355	0.0970596				1	5.112	4764.9	0.03	1351	3898	5250
SP4_DDA_Thao	5253	25.819	80	1250700	28	0	223270	NaN	+			10315	RGTYKENVEVASNK	14	72	797.913	1593.81	2	797.911	MULTI	HCD	FTMS	0	0	0	5252	2.14771e+06	0.887267	5	-0.054657	1	Unmodified	_RGTYKENVEVASNK_	A0A3Q7HI50;P14280	160.15	1.93486e-12				1	5.112	68775.1	0.25	1352	3899	5252
SP4_DDA_Thao	5254	25.821	80	99900	28	0	50136	NaN				-1		0	15	596.283	595.275	1	596.282	MULTI	HCD	FTMS	0	0	0	5252	157291	0.0421383	19	-0.181463	2				NaN	NaN				1	5.112	7398.7	0.01	1353	3899	5252
SP4_DDA_Thao	5255	25.823	80	24766	28	0	9513	NaN			+	-1	VTGLERAER	9	9	515.786	1029.56	2	515.786	MULTI	HCD	FTMS	0	0	0	5252	89149	0.107295	-79	0.616978	3	Unmodified	_VTGLERAER_	REV__A0A3Q7EQG9	0	0.276839				1	5.112	3362.7	0.01	1354	3899	5252
SP4_DDA_Thao	5257	25.829	80	39427	28	0	8861.9	NaN				-1	VGLQVYAK	8	12	439.261	876.507	2	439.762	MULTI	HCD	FTMS	0	0	0	5256	50670.1	0.632672	1	-0.0102139	1	Unmodified	_VGLQVYAK_	A0A3Q7I589	3.61185	0.197961				1	5.112	4343.2	0.01	1355	3900	5256
SP4_DDA_Thao	5258	25.831	80	6760.7	28	0	1842.8	NaN				-1	IMGNMMDNRFIR	12	4	499.909	NaN	0	499.908	PEAK	HCD	FTMS	0	0	0	5256	52340.4	0.778718	1	-0.0102139	2	Unmodified	_IMGNMMDNRFIR_	A0A3Q7J639	0	0.0826469				1	5.112	2858.5	0.01	1356	3900	5256
SP4_DDA_Thao	5259	25.833	80	54273	28	0	12589	NaN			+	-1	GVKDGMDR	8	16	439.212	NaN	0	439.212	PEAK	HCD	FTMS	0	0	0	5256	69769	0.698235	19	-0.179335	3	Unmodified	_GVKDGMDR_	REV__A0A3Q7IEB5	3.61185	0.139014				1	5.112	5022.7	0.03	1357	3900	5256
SP4_DDA_Thao	5261	25.839	80	80482	28	0	15548	NaN			+	-1	AQMVNLIQMKR	11	22	449.912	NaN	0	449.911	PEAK	HCD	FTMS	0	0	0	5260	167271	0.670795	-77	0.613028	1	Oxidation (M)	_AQMVNLIQM(Oxidation (M))KR_	REV__A0A3Q7IGX5	3.3215	0.068354				1	5.112	6987.4	0.03	1358	3901	5260
SP4_DDA_Thao	5262	25.842	80	15634	28	0	2461.1	NaN			+	-1	SEQLLSQCSDELK	13	8	768.863	1535.71	2	768.86	MULTI	HCD	FTMS	0	0	0	5260	79633.7	0.885584	-8	0.0660515	2	Unmodified	_SEQLLSQCSDELK_	REV__A0A3Q7I3X7	6.38354	0.185539				1	5.112	3715.3	0.01	1359	3901	5260
SP4_DDA_Thao	5263	25.843	80	27615	28	0	11835	NaN				-1	MSSNIESHSK	10	9	560.259	NaN	0	560.259	PEAK	HCD	FTMS	0	0	0	5260	80998.2	0.747765	9	-0.0863476	3	Unmodified	_MSSNIESHSK_	A0A3Q7FX33	3.40839	0.100529				1	5.112	2539.6	0.01	1360	3901	5260
SP4_DDA_Thao	5264	25.845	80	34513	28	0	8351.4	NaN			+	-1	KRYMSEFIDMGK	12	12	512.912	1535.72	3	513.245	MULTI	HCD	FTMS	0	0	0	5260	72003.4	0.462377	-6	0.048027	4	2 Oxidation (M)	_KRYM(Oxidation (M))SEFIDM(Oxidation (M))GK_	REV__A0A3Q7EX99	1.76544	0.100182				1	5.112	4941.3	0.01	1361	3901	5260
SP4_DDA_Thao	5266	25.852	80	31006	28	0	13305	NaN			+	-1	HVKMMVSIRK	10	11	410.239	NaN	0	410.238	PEAK	HCD	FTMS	0	0	0	5265	174891	0.519939	-289	2.09054	1	Unmodified	_HVKMMVSIRK_	REV__A0A3Q7J3X4;REV__G4XMX2	0	0.0910403				1	5.077	3636.2	0.04	1362	3902	5265
SP4_DDA_Thao	5267	25.854	80	37599	28	0	7365.2	NaN			+	-1	VIEDTISAER	10	16	566.796	1131.58	2	566.795	MULTI	HCD	FTMS	0	0	0	5265	74204.8	0.29014	-9	0.0785332	2	Unmodified	_VIEDTISAER_	REV__A0A3Q7FVY0	0	0.202738				1	5.077	4178.9	0.01	1363	3902	5265
SP4_DDA_Thao	5268	25.856	80	37790	28	0	9732.5	NaN			+	-1	LENEDSLDTFQSK	13	15	509.237	NaN	0	509.237	PEAK	HCD	FTMS	0	0	0	5265	69681.9	0.701005	6	-0.0612068	3	Unmodified	_LENEDSLDTFQSK_	REV__A0A3Q7FBZ5	4.80135	0.0969735				1	5.077	4968	0.01	1364	3902	5265
SP4_DDA_Thao	5270	25.862	80	56645	28	0	9470.4	NaN				-1	AMESDPIASA	10	19	504.221	1006.43	2	504.221	MULTI	HCD	FTMS	0	0	0	5269	78862.1	0.53052	-9	0.0831757	1	Oxidation (M)	_AM(Oxidation (M))ESDPIASA_	E3VWN6;P05116	2.67944	0.127913				1	5.077	5072.9	0.01	1365	3903	5269
SP4_DDA_Thao	5271	25.865	80	12766	28	0	9102.5	NaN				-1	CEAQDAMLQK	10	3	605.266	NaN	0	605.265	PEAK	HCD	FTMS	0	0	0	5269	93828	1	0	0	2	Oxidation (M)	_CEAQDAM(Oxidation (M))LQK_	A0A3Q7FXC0	4.96526	0.0808384				1	5.077	1075.5	0.01	1366	3903	5269
SP4_DDA_Thao	5272	25.867	80	22575	28	0	7892.7	NaN				-1	VGGASEAEVGER	12	7	580.781	1159.55	2	581.281	MULTI	HCD	FTMS	0	0	0	5269	75128.3	0.152576	-150	1.13917	3	Unmodified	_VGGASEAEVGER_	A0A3Q7FVS7	3.11274	0.193567				1	5.077	2502.7	0.01	1367	3903	5269
SP4_DDA_Thao	5274	25.873	80	77589	28	0	23687	NaN				-1	GTYKENVEVASNK	13	17	719.862	1437.71	2	720.362	MULTI	HCD	FTMS	0	0	0	5273	235948	0.0332112	-43	0.367176	1	Unmodified	_GTYKENVEVASNK_	A0A3Q7HI50;P14280	13.7167	0.227423				1	5.077	7143.8	0.04	1368	3904	5273
SP4_DDA_Thao	5275	25.875	80	10024	28	0	2474.8	NaN			+	-1	TEGERSDNRQNSLGCHSEGER	21	5	806.686	2417.04	3	807.018	MULTI	HCD	FTMS	0	0	0	5273	69409	0.465748	-4	0.0440216	2	Unmodified	_TEGERSDNRQNSLGCHSEGER_	REV__A0A3Q7J0Z2	0	0.138317				1	5.077	2461.4	0.01	1369	3904	5273
SP4_DDA_Thao	5277	25.882	80	17730	28	0	8048.5	NaN				-1	IASRMIFEDRMR	12	6	508.93	1523.77	3	508.932	MULTI	HCD	FTMS	0	0	0	5276	86555.2	0.215072	25	-0.217184	1	Unmodified	_IASRMIFEDRMR_	A0A3Q7GB17	6.68934	0.113937				1	5.077	3602.6	0.01	1370	3905	5276
SP4_DDA_Thao	5278	25.884	80	27392	28	0	17075	NaN				-1	MAGTSRGSTRSR	12	6	641.818	1281.62	2	641.817	MULTI	HCD	FTMS	0	0	0	5276	77558.5	0.999988	-6	0.0634899	2	Oxidation (M)	_M(Oxidation (M))AGTSRGSTRSR_	A0A3Q7GIC3	0	0.178173				1	5.077	2819.6	0.01	1371	3905	5276
SP4_DDA_Thao	5279	25.886	80	30608	28	0	13349	NaN			+	-1	KSQRHDNDNDR	11	9	692.819	1383.62	2	692.818	MULTI	HCD	FTMS	0	0	0	5276	67596.2	0.97318	-3	0.030159	3	Unmodified	_KSQRHDNDNDR_	REV__A0A3Q7HQL5	0	0.291582				1	5.077	4090	0.01	1372	3905	5276
SP4_DDA_Thao	5280	25.888	80	23796	28	0	7839.3	NaN			+	-1	NRANMQASIR	10	8	588.799	NaN	0	589.284	PEAK	HCD	FTMS	0	0	0	-1	NaN	NaN	0	NaN	4	Oxidation (M)	_NRANM(Oxidation (M))QASIR_	REV__A0A3Q7I9C3;REV__E0Z1D1	0	0.0938227				1	5.077	2820.3	0.01	1373	3905	5276
SP4_DDA_Thao	5283	25.901	80	70379	28	0	12759	NaN				-1	IMIMNSHK	8	19	495.249	988.483	2	495.248	MULTI	HCD	FTMS	0	0	0	5282	139612	0.700838	5	-0.0502548	1	Oxidation (M)	_IMIM(Oxidation (M))NSHK_	A0A3Q7ENA3;P38416;Q42873	4.59466	0.126702				1	5.077	6693.9	0.02	1374	3907	5282
SP4_DDA_Thao	5284	25.903	80	322920	28	0	36239	NaN			+	-1	VNAVSVVLK	9	47	464.795	927.575	2	464.794	MULTI	HCD	FTMS	0	0	0	5282	856789	0.315215	24	-0.204645	2	Unmodified	_VNAVSVVLK_	REV__Q9SWJ1	45.6801	0.0471956				1	5.077	20772.7	0.18	1375	3907	5282
SP4_DDA_Thao	5285	25.905	80	52190	28	0	11788	NaN				-1		0	12	450.252	449.245	1	451.254	MULTI	HCD	FTMS	0	0	0	5282	123837	0.86983	5	-0.0502548	3				NaN	NaN				1	5.077	5075.4	0.02	1376	3907	5282
SP4_DDA_Thao	5286	25.906	80	25665	28	0	11039	NaN			+	-1	MNKEIFCSPM	10	5	628.777	1255.54	2	628.776	MULTI	HCD	FTMS	0	0	0	5282	66415.9	0.744033	-4	0.0381031	4	Unmodified	_MNKEIFCSPM_	REV__A0A3Q7F6H3	0	0.280979				1	5.077	3252.3	0.01	1377	3907	5282
SP4_DDA_Thao	5289	25.919	80	146520	28	0	15677	NaN	+			10317	RGTYKENVEVASNK	14	33	399.46	1593.81	4	399.46	MULTI	HCD	FTMS	0	0	0	5288	573550	0.488725	17	-0.144133	1	Unmodified	_RGTYKENVEVASNK_	A0A3Q7HI50;P14280	39.1478	0.0283306				1	5.077	11488.8	0.16	1378	3909	5288
SP4_DDA_Thao	5291	25.926	80	37789	28	0	8434.4	NaN			+	-1	FMIAFSGMFEK	11	12	670.307	1338.6	2	670.306	MULTI	HCD	FTMS	0	0	0	5290	39581.2	0.223463	-25	0.225613	1	2 Oxidation (M)	_FM(Oxidation (M))IAFSGM(Oxidation (M))FEK_	REV__A0A3Q7EJL1	0	0.0960658				1	5.054	3513.7	0.01	1379	3910	5290
SP4_DDA_Thao	5292	25.928	80	140800	28	0	23871	NaN				-1	VGADMSVINR	10	27	539.271	1076.53	2	539.271	MULTI	HCD	FTMS	0	0	0	5290	337211	0.109112	65	-0.552296	2	Oxidation (M)	_VGADM(Oxidation (M))SVINR_	A0A3Q7HI50;A0A3Q7HI50;P14280;Q96576;Q96577	28.174	0.0666059				1	5.054	10192.4	0.05	1380	3910	5290
SP4_DDA_Thao	5293	25.93	80	22439	28	0	4122	NaN				-1	KGDKVEEASQAEPMEG	16	9	852.891	1703.77	2	853.391	MULTI	HCD	FTMS	0	0	0	5290	69743.3	0.59294	-19	0.166769	3	Unmodified	_KGDKVEEASQAEPMEG_	A0A3Q7H112	13.6627	0.266326				1	5.054	2293.7	0.01	1381	3910	5290
SP4_DDA_Thao	5294	25.932	80	15275	28	0	2158.4	NaN				-1	LPRLLHRLQVFLGGR	15	8	888.05	NaN	0	888.047	PEAK	HCD	FTMS	0	0	0	5290	60725.1	1	0	0	4	Unmodified	_LPRLLHRLQVFLGGR_	A0A3Q7HUK3	0	0.162355				1	5.054	1632	0.01	1382	3910	5290
SP4_DDA_Thao	5296	25.938	80	1701500	28	0	278900	NaN				-1	IELMEMLMNR	10	77	648.311	1294.61	2	648.31	MULTI	HCD	FTMS	0	0	0	5295	2.99732e+06	0.187686	32	-0.272905	1	Oxidation (M)	_IELM(Oxidation (M))EMLMNR_	A0A3Q7H0I9	5.78132	0.124426				1	5.054	100442	0.46	1383	3911	5295
SP4_DDA_Thao	5297	25.941	80	39459	28	0	17639	NaN			+	-1	VGDFGTGSVNISR	13	11	436.89	1307.65	3	436.89	MULTI	HCD	FTMS	0	0	0	5295	158231	0.402034	-19	0.173342	2	Unmodified	_VGDFGTGSVNISR_	REV__A0A220SI20	2.85182	0.0808744				1	5.054	3737.2	0.01	1384	3911	5295
SP4_DDA_Thao	5298	25.942	80	19588	28	0	2611.6	NaN			+	-1	TEGERSDNRQNSLGCHSEGER	21	9	806.686	2417.04	3	807.352	MULTI	HCD	FTMS	0	0	0	5295	101043	1	0	0	3	Unmodified	_TEGERSDNRQNSLGCHSEGER_	REV__A0A3Q7J0Z2	0	0.138317				1	5.054	2053.9	0.01	1385	3911	5295
SP4_DDA_Thao	5299	25.944	80	32617	28	0	19903	NaN				-1	AYIDFEISEGEFER	14	6	568.93	1703.77	3	569.597	MULTI	HCD	FTMS	0	0	0	5295	65285.3	0.928039	-14	0.134916	4	Unmodified	_AYIDFEISEGEFER_	A0A3Q7JAW0	6.24049	0.081991				1	5.054	2216.7	0.01	1386	3911	5295
SP4_DDA_Thao	5302	25.957	80	16387	28	0	3816.1	NaN				-1	NCISESSCQELGFA	14	7	801.332	NaN	0	801.663	PEAK	HCD	FTMS	0	0	0	5301	10505.7	0.180938	-4	0.0378208	1	Unmodified	_NCISESSCQELGFA_	A0A3Q7HZ26	0	0.10628				1	5.054	1913.5	0.01	1387	3913	5301
SP4_DDA_Thao	5303	25.959	80	11934	28	0	1960.3	NaN			+	-1	YCPTYNMPYMMR	12	7	558.884	NaN	0	558.883	PEAK	HCD	FTMS	0	0	0	-1	NaN	NaN	0	NaN	2	3 Oxidation (M)	_YCPTYNM(Oxidation (M))PYM(Oxidation (M))M(Oxidation (M))R_	REV__A0A3Q7F241	0	0.0686831				1	5.054	1282.6	0.01	1388	3913	5301
SP4_DDA_Thao	5304	25.961	80	53632	28	0	10000	NaN				-1	NKYEDEINKR	10	14	654.831	1307.65	2	654.829	MULTI	HCD	FTMS	0	0	0	5301	133948	0.567099	-15	0.14513	3	Unmodified	_NKYEDEINKR_	CON__H-INV:HIT000016045;CON__P02538;CON__P04259;CON__P04264;CON__P05787;CON__P13647;CON__P48668;CON__Q5XQN5;CON__Q6IFZ6;CON__Q8VED5;CON__Q922U2	23.4285	0.177983				1	5.054	4754	0.02	1389	3913	5301
SP4_DDA_Thao	5307	25.973	80	29051	28	0	10972	NaN				-1	FKEKDMMVLV	10	8	636.323	NaN	0	636.323	PEAK	HCD	FTMS	0	0	0	5306	10011.4	0.134428	1	-0.00666809	1	2 Oxidation (M)	_FKEKDM(Oxidation (M))M(Oxidation (M))VLV_	K4D6W7	11.8476	0.0669022				1	5.054	3229.1	0.01	1390	3915	5306
SP4_DDA_Thao	5310	25.986	80	48449	28	0	15355	NaN			+	-1	VGKDLSRPTEK	11	15	615.346	1228.68	2	615.346	MULTI	HCD	FTMS	0	0	0	5309	84511.3	0.384681	-12	0.104015	1	Unmodified	_VGKDLSRPTEK_	REV__A0A3Q7JFJ6	4.78349	0.279862				1	5.054	4870.2	0.01	1391	3917	5309
SP4_DDA_Thao	5311	25.988	80	27264	28	0	11067	NaN				-1	TGNVSNGSNGSSR	13	8	618.781	1235.55	2	618.779	MULTI	HCD	FTMS	0	0	0	5309	65503.1	0.12942	-58	0.496443	2	Unmodified	_TGNVSNGSNGSSR_	A0A3Q7E9C8	0	0.193242				1	5.054	3079.2	0.02	1392	3917	5309
SP4_DDA_Thao	5312	25.99	80	33823	28	0	10076	NaN				-1	ATDVMIAGK	9	13	453.242	904.469	2	453.242	MULTI	HCD	FTMS	0	0	0	5309	88689.4	0.177798	-40	0.355	3	Unmodified	_ATDVMIAGK_	A0A3Q7I9U4;A0A3Q7J4F0;A0A3Q7JD93;Q9SWF5	7.94	0.186394				1	5.054	3101.1	0.01	1393	3917	5309
SP4_DDA_Thao	5313	25.991	80	39758	28	0	16926	NaN			+	-1	SWKQNGGYRGR	11	13	436.89	1307.65	3	437.557	MULTI	HCD	FTMS	0	0	0	5309	114976	0.882403	-5	0.0351734	4	Unmodified	_SWKQNGGYRGR_	REV__A0A3Q7JA83;REV__Q9SWV9	4.45112	0.118368				1	5.054	4147.8	0.02	1394	3917	5309
SP4_DDA_Thao	5314	25.993	80	27559	28	0	6925.9	NaN			+	-1	VGKRDESNNEADR	13	9	745.354	NaN	0	745.352	PEAK	HCD	FTMS	0	0	0	5309	74269.9	0.754727	-7	0.0603085	5	Unmodified	_VGKRDESNNEADR_	REV__A0A3Q7GUE2	4.98331	0.160315				1	5.054	4208.7	0.01	1395	3917	5309
SP4_DDA_Thao	5316	26	80	107050	28	0	17317	NaN	+			8314	LSGTGSEGATIR	12	20	574.799	1147.58	2	574.798	MULTI	HCD	FTMS	0	0	0	5315	339793	0.268678	-29	0.258352	1	Unmodified	_LSGTGSEGATIR_	A0A3Q7G087	59.4259	0.0161593				1	5.054	8741.9	0.08	1396	3918	5315
SP4_DDA_Thao	5317	26.002	80	31102	28	0	11033	NaN			+	-1	YCNMIGAPGK	10	6	555.757	1109.5	2	555.756	MULTI	HCD	FTMS	0	0	0	5315	177901	0.750825	1	-0.00850677	2	Unmodified	_YCNMIGAPGK_	REV__A0A3Q7I7K7	0	0.202738				1	5.054	2900.6	0.02	1397	3918	5315
SP4_DDA_Thao	5319	26.009	80	179470	28	0	44627	NaN			+	-1	PLLGMIK	7	28	394.24	786.466	2	394.238	MULTI	HCD	FTMS	0	0	0	5318	709723	0.839272	-14	0.12648	1	Oxidation (M)	_PLLGM(Oxidation (M))IK_	REV__A0A3Q7G5I8	10.1848	0.12304				1	5.039	12821.9	0.17	1398	3919	5318
SP4_DDA_Thao	5322	26.021	80	49320	28	0	13709	NaN				-1	SSNDSSSERQR	11	19	626.779	1251.54	2	626.778	MULTI	HCD	FTMS	0	0	0	5321	77243.1	0.735234	1	-0.00850296	1	Unmodified	_SSNDSSSERQR_	A0A3Q7G950	0	0.281789				1	5.039	5113.2	0.02	1399	3921	5321
SP4_DDA_Thao	5323	26.023	80	37410	28	0	7276	NaN			+	-1	EKLCPLMK	8	16	509.775	1017.54	2	509.774	MULTI	HCD	FTMS	0	0	0	5321	46011.6	0.636878	1	-0.00850296	2	Unmodified	_EKLCPLMK_	REV__A0A1C9A1G7;REV__A0A1C9A1H3;REV__K4B1I0	4.35631	0.272508				1	5.039	3319.5	0.01	1400	3921	5321
SP4_DDA_Thao	5325	26.03	80	25662	28	0	6159.5	NaN				-1	VLAQLGGSISR	11	8	571.83	NaN	0	572.275	PEAK	HCD	FTMS	0	0	0	5324	10411.1	0.499805	-1	0.00850296	1	Acetyl (Protein N-term)	_(Acetyl (Protein N-term))VLAQLGGSISR_	A0A3Q7FTP9;P49971	0	0.0709949				1	5.039	2429	0.01	1401	3922	5324
SP4_DDA_Thao	5328	26.043	80	296430	28	0	38033	NaN	+			4714	GTYKENVEVASNK	13	47	480.244	1437.71	3	480.243	MULTI	HCD	FTMS	0	0	0	5327	902258	0.0998388	-27	0.239183	1	Unmodified	_GTYKENVEVASNK_	A0A3Q7HI50;P14280	60.1571	0.00671637				1	5.039	21161.2	0.18	1402	3924	5327
SP4_DDA_Thao	5329	26.044	80	29069	28	0	8746.7	NaN			+	-1	EKAYDITK	8	10	484.258	NaN	0	484.257	PEAK	HCD	FTMS	0	0	0	5327	58877.1	0.492067	-1	0.00607491	2	Unmodified	_EKAYDITK_	REV__A0A220S949	0	0.139014				1	5.039	3165.6	0.01	1403	3924	5327
SP4_DDA_Thao	5330	26.046	80	56674	28	0	8870.4	NaN			+	-1	NDALDIKKNAK	11	23	410.567	1228.68	3	410.566	MULTI	HCD	FTMS	0	0	0	5327	211546	0.925111	-10	0.0753136	3	Unmodified	_NDALDIKKNAK_	REV__A0A220S512	8.53231	0.114151				1	5.039	5287.3	0.02	1404	3924	5327
SP4_DDA_Thao	5331	26.048	80	27152	28	0	9136.2	NaN				-1	SVLQAESGGTILK	13	9	651.867	1301.72	2	651.865	MULTI	HCD	FTMS	0	0	0	5327	71683	0.0998367	-47	0.411549	4	Unmodified	_SVLQAESGGTILK_	A0A3Q7HSF3	0	0.193242				1	5.039	3486.9	0.01	1405	3924	5327
SP4_DDA_Thao	5333	26.055	80	60061	28	0	9878.1	NaN				-1	EVVAASEVSGEK	12	19	602.807	1203.6	2	602.806	MULTI	HCD	FTMS	0	0	0	5332	552617	0.805198	-2	0.0182095	1	Unmodified	_EVVAASEVSGEK_	Q42876;Q8GZD8	27.1148	0.10894				1	5.039	4815.2	0.09	1406	3925	5332
SP4_DDA_Thao	5334	26.057	80	15431	28	0	2819.3	NaN				-1	MYVETSLYDFYSK	13	8	563.257	1686.75	3	563.257	MULTI	HCD	FTMS	0	0	0	5332	42569.2	0.0777677	23	-0.198997	2	Acetyl (Protein N-term)	_(Acetyl (Protein N-term))MYVETSLYDFYSK_	A0A3Q7I0N8	0	0.129579				1	5.039	1251.2	0.01	1407	3925	5332
SP4_DDA_Thao	5337	26.069	80	58106	28	0	20510	NaN				-1		0	15	425.232	424.225	1	425.232	MULTI	HCD	FTMS	0	0	0	5336	77608	0.696392	-11	0.0892677	1				NaN	NaN				1	5.039	4684.2	0.01	1408	3927	5336
SP4_DDA_Thao	5338	26.071	80	12171	28	0	2368.9	NaN			+	-1	IVLFDLFGIAFDMIEIPKVLK	21	6	813.132	NaN	0	813.132	PEAK	HCD	FTMS	0	0	0	-1	NaN	NaN	0	NaN	2	Oxidation (M)	_IVLFDLFGIAFDM(Oxidation (M))IEIPKVLK_	REV__A0A3Q7EGF4	0	0.076353				1	5.039	1315.7	0.01	1409	3927	5336
SP4_DDA_Thao	5339	26.073	80	16894	28	0	2330.2	NaN			+	-1	VGNLCKNSANSSKDGK	16	10	560.279	NaN	0	560.278	PEAK	HCD	FTMS	0	0	0	5336	105192	1	0	0	3	Unmodified	_VGNLCKNSANSSKDGK_	REV__A0A3Q7EVY8	5.84526	0.0948127				1	5.039	2015	0.02	1410	3927	5336
SP4_DDA_Thao	5340	26.075	80	17720	28	0	6828.3	NaN			+	-1	YDRINAETDELK	12	6	733.86	1465.71	2	733.858	MULTI	HCD	FTMS	0	0	0	5336	72796.9	0.130267	-31	0.271896	4	Unmodified	_YDRINAETDELK_	REV__A0A220SDB7	0	0.274512				1	5.039	3310.5	0.01	1411	3927	5336
SP4_DDA_Thao	5342	26.081	80	78666	28	0	13768	NaN				-1	ESGSTMAVVAAQTK	14	18	698.342	1394.67	2	698.342	MULTI	HCD	FTMS	0	0	0	5341	197266	0.576197	-13	0.108116	1	Oxidation (M)	_ESGSTM(Oxidation (M))AVVAAQTK_	A0A3Q7FZI5	31.4308	0.0619388				1	5.039	6373.8	0.02	1412	3928	5341
SP4_DDA_Thao	5343	26.084	80	23543	28	0	6501.1	NaN			+	-1	VCCPRYGM	8	10	521.717	NaN	0	521.716	PEAK	HCD	FTMS	0	0	0	5341	75189.4	0.742007	11	-0.0942192	2	Unmodified	_VCCPRYGM_	REV__A0A3Q7HTU8;REV__K4CN31	0	0.139014				1	5.039	3764.8	0.01	1413	3928	5341
SP4_DDA_Thao	5345	26.09	80	479140	28	0	50542	NaN	+			10314	RGTYKENVEVASNK	14	64	532.278	1593.81	3	532.277	MULTI	HCD	FTMS	0	0	0	5344	1.58554e+06	0.250382	39	-0.326246	1	Unmodified	_RGTYKENVEVASNK_	A0A3Q7HI50;P14280	105.46	1.28792e-05				1	5.039	29763.9	0.24	1414	3929	5344
SP4_DDA_Thao	5346	26.093	80	27614	28	0	10404	NaN			+	-1	GVTPNEWYK	9	10	547.269	1092.52	2	547.27	MULTI	HCD	FTMS	0	0	0	5344	75574.4	0.316854	-33	0.292984	2	Unmodified	_GVTPNEWYK_	REV__A0A3Q7GVC2	4.13698	0.192791				1	5.039	3926.2	0.01	1415	3929	5344
SP4_DDA_Thao	5349	26.105	80	17344	28	0	1910.4	NaN				-1	LMASSASRNSDRR	13	11	489.576	1465.71	3	489.91	MULTI	HCD	FTMS	0	0	0	5348	26023.5	0.0624332	-26	0.223232	1	Oxidation (M)	_LM(Oxidation (M))ASSASRNSDRR_	A0A3Q7GZ36	0	0.11091				1	5.039	3056.7	0.01	1416	3931	5348
SP4_DDA_Thao	5350	26.107	80	380490	28	0	87442	NaN				-1	AAITQQPR	8	40	463.757	925.499	2	463.756	MULTI	HCD	FTMS	0	0	0	5348	309167	0.727639	4	-0.0331268	2	Acetyl (Protein N-term)	_(Acetyl (Protein N-term))AAITQQPR_	A0A3Q7FEB3	17.365	0.790175				1	5.039	24876.5	0.26	1417	3931	5348
SP4_DDA_Thao	5351	26.109	80	45183	28	0	11505	NaN				-1	TWQGGSGQASNIK	13	14	667.328	1332.64	2	667.327	MULTI	HCD	FTMS	0	0	0	5348	73226.6	0.0388741	154	-1.54403	3	Unmodified	_TWQGGSGQASNIK_	P05117	10.2318	0.178232				1	5.039	4042.5	0.01	1418	3931	5348
SP4_DDA_Thao	5353	26.116	80	31234	28	0	9257.3	NaN				-1	AQYEEIAQR	9	9	554.275	1106.54	2	554.274	MULTI	HCD	FTMS	0	0	0	5352	213682	0.862647	-1	0.0103302	1	Unmodified	_AQYEEIAQR_	CON__ENSEMBL:ENSBTAP00000038253;CON__P02538;CON__P04259;CON__P19013;CON__P35908;CON__P35908v2;CON__P48668	3.93432	0.193132				1	5.039	2764.9	0.01	1419	3932	5352
SP4_DDA_Thao	5354	26.118	80	43351	28	0	7227.2	NaN			+	-1	TAQSENTPNTELR	13	14	730.853	1459.69	2	730.852	MULTI	HCD	FTMS	0	0	0	5352	76906.7	0.274971	-13	0.107082	2	Unmodified	_TAQSENTPNTELR_	REV__A0A3Q7H772;REV__K4BVH7	3.88697	0.188552				1	5.039	5150	0.01	1420	3932	5352
SP4_DDA_Thao	5355	26.12	80	26551	28	0	3874	NaN				-1	DGQSSSPQDQESAR	14	12	746.319	1490.62	2	746.316	MULTI	HCD	FTMS	0	0	0	5352	115507	0.514259	-21	0.177265	3	Unmodified	_DGQSSSPQDQESAR_	A0A3Q7F1D3	0	0.199267				1	5.039	3974.6	0.01	1421	3932	5352
SP4_DDA_Thao	5359	26.138	80	36752	28	0	20304	NaN				-1	LADDTEGTVEAAK	13	9	660.32	1318.63	2	660.318	MULTI	HCD	FTMS	0	0	0	5358	131011	0.137358	41	-0.350277	1	Unmodified	_LADDTEGTVEAAK_	A0A494G8F6;Q7XJH9;Q9FVH1	4.1542	0.188229				1	5.039	3242	0.02	1422	3935	5358
SP4_DDA_Thao	5360	26.14	80	22541	28	0	3101.1	NaN				-1	MHAPYHRVMMR	11	10	738.837	1475.66	2	738.834	MULTI	HCD	FTMS	0	0	0	5358	24380.8	0.18869	-18	0.152344	2	3 Oxidation (M)	_M(Oxidation (M))HAPYHRVM(Oxidation (M))M(Oxidation (M))R_	A0A3Q7GZP1	0	0.234634				1	5.039	3824.6	0.01	1423	3935	5358
SP4_DDA_Thao	5361	26.142	80	42014	28	0	17200	NaN				-1	GVLRQWVSR	9	14	550.819	1099.62	2	550.818	MULTI	HCD	FTMS	0	0	0	5358	84964.6	0.798654	6	-0.0519791	3	Unmodified	_GVLRQWVSR_	A0A3Q7FNU1	4.13698	0.267194				1	5.039	4202.3	0.02	1424	3935	5358
SP4_DDA_Thao	5362	26.144	80	20991	28	0	12646	NaN				-1	MRQQKSGSSR	10	5	590.796	NaN	0	590.795	PEAK	HCD	FTMS	0	0	0	5358	81769.7	1	0	0	4	Oxidation (M)	_M(Oxidation (M))RQQKSGSSR_	A0A3Q7H085	0	0.082435				1	5.039	3890.8	0.02	1425	3935	5358
SP4_DDA_Thao	5363	26.146	80	44153	28	0	7792.7	NaN				-1	VGSYNALLK	9	17	482.776	NaN	0	482.776	PEAK	HCD	FTMS	0	0	0	5358	67231.5	0.815494	-4	0.0331268	5	Unmodified	_VGSYNALLK_	A0A3Q7J5A4	4.13698	0.0974784				1	5.039	4416.6	0.02	1426	3935	5358
SP4_DDA_Thao	5365	26.152	80	112450	28	0	14953	NaN	+			9162	MLSDIENR	8	22	497.237	992.46	2	497.237	MULTI	HCD	FTMS	0	0	0	5364	314187	0.127922	-89	0.758013	1	Oxidation (M)	_M(Oxidation (M))LSDIENR_	A0A3Q7ENA3;P38416;Q42873	45.7179	0.0325509				1	5.039	9280.8	0.06	1427	3936	5364
SP4_DDA_Thao	5366	26.155	80	40717	28	0	9887.6	NaN				-1	IYRETDLSQEK	11	9	691.352	1380.69	2	691.353	MULTI	HCD	FTMS	0	0	0	5364	77247.7	0.337999	-9	0.0830803	2	Unmodified	_IYRETDLSQEK_	A0A3Q7HMJ3	11.1512	0.248328				1	5.039	3431.1	0.01	1428	3936	5364
SP4_DDA_Thao	5368	26.161	80	227650	28	0	46164	NaN	+			10316	RGTYKENVEVASNK	14	31	797.913	1593.81	2	797.911	MULTI	HCD	FTMS	0	0	0	5367	397955	0.164404	43	-0.361513	1	Unmodified	_RGTYKENVEVASNK_	A0A3Q7HI50;P14280	50.2837	0.0562479				1	5.039	13323.7	0.06	1429	3937	5367
SP4_DDA_Thao	5369	26.163	80	54613	28	0	11417	NaN				-1	GVLVSASAGNR	11	14	515.786	1029.56	2	515.785	MULTI	HCD	FTMS	0	0	0	5367	190311	0.229047	-41	0.363836	2	Unmodified	_GVLVSASAGNR_	A0A3Q7EIV5;A0A3Q7F302;A0A3Q7F328;O82006;O82777;Q9ZS42;Q9ZS43;Q9ZS44	15.662	0.159085				1	5.039	5673.8	0.04	1430	3937	5367
SP4_DDA_Thao	5372	26.176	80	80319	28	0	15018	NaN			+	-1	TSPTSVSLGSQKR	13	18	449.912	NaN	0	449.912	PEAK	HCD	FTMS	0	0	0	5371	192063	0.770218	-39	0.346481	1	Unmodified	_TSPTSVSLGSQKR_	REV__K4CCP1	0	0.0882978				1	5.005	6174.1	0.02	1431	3939	5371
SP4_DDA_Thao	5373	26.178	80	35705	28	0	11473	NaN				-1	TNMLQQK	7	14	439.724	NaN	0	439.722	PEAK	HCD	FTMS	0	0	0	5371	91899	1	0	0	2	Oxidation (M)	_TNM(Oxidation (M))LQQK_	A0A3Q7JF66	3.61185	0.0809373				1	5.005	3558.5	0.02	1432	3939	5371
SP4_DDA_Thao	5376	26.19	80	30428	28	0	3414.4	NaN				-1	KDQPLFQNLNMR	12	13	760.388	NaN	0	760.385	PEAK	HCD	FTMS	0	0	0	5375	45903.7	0.562942	-7	0.058012	1	Oxidation (M)	_KDQPLFQNLNM(Oxidation (M))R_	A0A220SEX1	6.8532	0.0898056				1	5.005	4744.3	0.01	1433	3941	5375
SP4_DDA_Thao	5377	26.192	80	34273	28	0	8081.1	NaN				-1	VGNMEMARSVFK	12	15	456.897	1367.67	3	456.896	MULTI	HCD	FTMS	0	0	0	5375	103924	0.370559	-19	0.160511	2	Unmodified	_VGNMEMARSVFK_	A0A3Q7GYJ5	3.03764	0.0898321				1	5.005	3615.8	0.02	1434	3941	5375
SP4_DDA_Thao	5379	26.199	80	79486	28	0	14366	NaN				-1	CNQTGHYK	8	23	504.221	1006.43	2	504.22	MULTI	HCD	FTMS	0	0	0	5378	55393.4	0.372642	30	-0.257603	1	Unmodified	_CNQTGHYK_	A0A3Q7J2L1	4.35631	0.196626				1	5.005	6525.7	0.01	1435	3942	5378
SP4_DDA_Thao	5380	26.201	80	54792	28	0	15427	NaN				-1	DGELAPQYR	9	19	524.756	1047.5	2	524.756	MULTI	HCD	FTMS	0	0	0	5378	92635.6	0.462395	-5	0.0375652	2	Unmodified	_DGELAPQYR_	Q5NE18	17.3856	0.149473				1	5.005	6421.5	0.01	1436	3942	5378
SP4_DDA_Thao	5381	26.203	80	43893	28	0	14103	NaN				-1	STTTGHLIYK	10	14	560.804	1119.59	2	560.802	MULTI	HCD	FTMS	0	0	0	5378	80751.9	0.0524188	-15	0.129505	3	Unmodified	_STTTGHLIYK_	A0A3Q7J0Z4;P17786	3.74637	0.196217				1	5.005	4488.9	0.01	1437	3942	5378
SP4_DDA_Thao	5382	26.205	80	17887	28	0	2217.3	NaN				-1	EKVEEIAESQQTK	13	10	506.927	1517.76	3	506.926	MULTI	HCD	FTMS	0	0	0	5378	77961.9	0.0610694	-38	0.325565	4	Unmodified	_EKVEEIAESQQTK_	Q94K24	4.80135	0.0869435				1	5.005	3283.1	0.01	1438	3942	5378
SP4_DDA_Thao	5384	26.211	65	5282600	28	0	661780	NaN	+			4724	GTYKENVEVASNK	13	155	719.862	1437.71	2	719.86	MULTI	HCD	FTMS	0	0	0	5383	9141168	0.899797	-8	0.0728436	1	Unmodified	_GTYKENVEVASNK_	A0A3Q7HI50;P14280	307.766	1.48877e-57				1	5.005	246956	1	1439	3943	5383
SP4_DDA_Thao	5385	26.213	80	57665	28	0	18782	NaN				-1	VGGASEAEVGER	12	16	580.781	1159.55	2	580.78	MULTI	HCD	FTMS	0	0	0	5383	337428	0.462182	-101	0.852079	2	Unmodified	_VGGASEAEVGER_	A0A3Q7FVS7	3.11274	0.193567				1	5.005	4551	0.07	1440	3943	5383
SP4_DDA_Thao	5386	26.215	80	22038	28	0	2905.7	NaN			+	-1	SETNKSNTEEPSR	13	10	739.836	NaN	0	739.836	PEAK	HCD	FTMS	0	0	0	-1	NaN	NaN	0	NaN	3	Unmodified	_SETNKSNTEEPSR_	REV__A0A3Q7EZE9	2.61985	0.150319				1	5.005	3758.1	0.01	1441	3943	5383
SP4_DDA_Thao	5387	26.217	80	13097	28	0	2276.7	NaN			+	-1	TFVIYYMGMPMGK	13	8	513.247	NaN	0	513.245	PEAK	HCD	FTMS	0	0	0	5383	65596.9	1	0	0	4	Unmodified	_TFVIYYMGMPMGK_	REV__K4B4J1	0	0.0979987				1	5.005	3456.3	0.01	1442	3943	5383
SP4_DDA_Thao	5390	26.229	80	38715	28	0	13383	NaN			+	-1	VEMKDHVMR	9	10	588.779	1175.54	2	588.778	MULTI	HCD	FTMS	0	0	0	5389	133743	0.824943	-2	0.0180645	1	2 Oxidation (M)	_VEM(Oxidation (M))KDHVM(Oxidation (M))R_	REV__A0A3Q7EUS1	0	0.248708				1	5.005	3553.4	0.02	1443	3945	5389
SP4_DDA_Thao	5391	26.231	80	127720	28	0	15526	NaN			+	-1	RFTPNGRR	8	30	502.28	1002.55	2	502.28	MULTI	HCD	FTMS	0	0	0	5389	78064.7	0.983754	-2	0.0180645	2	Unmodified	_RFTPNGRR_	REV__A0A3Q7FCQ2	10.4141	0.262396				1	5.005	9466.1	0.02	1444	3945	5389
SP4_DDA_Thao	5392	26.233	80	38874	28	0	12986	NaN			+	-1	GTMIEPMVVR	10	12	566.797	NaN	0	566.796	PEAK	HCD	FTMS	0	0	0	-1	NaN	NaN	0	NaN	3	Unmodified	_GTMIEPMVVR_	REV__A0A3Q7GXK9	3.57153	0.100529				1	5.005	4070.5	0.02	1445	3945	5389
SP4_DDA_Thao	5393	26.235	80	10030	28	0	1847.7	NaN				-1	LSTAFEMKDLGPAK	14	6	508.599	NaN	0	508.598	PEAK	HCD	FTMS	0	0	0	5389	118108	1	0	0	4	Oxidation (M)	_LSTAFEM(Oxidation (M))KDLGPAK_	A0A3Q7EG88	1.41605	0.0778374				1	5.005	2897.8	0.02	1446	3945	5389
SP4_DDA_Thao	5397	26.254	80	40181	28	0	12518	NaN			+	-1	NIVGATIR	8	12	422.256	NaN	0	422.256	PEAK	HCD	FTMS	0	0	0	5396	78360.9	0.694254	-7	0.0633583	1	Unmodified	_NIVGATIR_	REV__A0A494G9E0	0	0.097815				1	5.005	4383.4	0.02	1447	3948	5396
SP4_DDA_Thao	5398	26.256	80	11669	28	0	2254.1	NaN			+	-1	WIMELLNVVEAMNR	14	6	583.962	1748.86	3	584.295	MULTI	HCD	FTMS	0	0	0	5396	50276.4	0.689642	2	-0.0189743	2	2 Oxidation (M)	_WIM(Oxidation (M))ELLNVVEAM(Oxidation (M))NR_	REV__A0A3Q7GSB5	4.63012	0.0722713				1	5.005	1788.5	0.02	1448	3948	5396
SP4_DDA_Thao	5400	26.262	80	38579	28	0	11421	NaN			+	-1	SSNPFSSCQLGR	12	11	670.307	1338.6	2	670.305	MULTI	HCD	FTMS	0	0	0	5399	121868	0.68803	14	-0.111259	1	Unmodified	_SSNPFSSCQLGR_	REV__A0A3Q7FWB9	4.29863	0.191851				1	4.966	3874.6	0.01	1449	3949	5399
SP4_DDA_Thao	5401	26.264	80	219300	28	0	19683	NaN	+			11515	STTTGHLIYK	10	37	374.205	1119.59	3	374.204	MULTI	HCD	FTMS	0	0	0	5399	392495	0.435979	-7	0.063345	2	Unmodified	_STTTGHLIYK_	A0A3Q7J0Z4;P17786	17.2398	0.064536				1	4.966	17005	0.12	1450	3949	5399
SP4_DDA_Thao	5402	26.266	80	11414	28	0	2674.3	NaN				-1	NCYNHNNMDTYPPTRSSNR	19	5	780.999	NaN	0	780.665	PEAK	HCD	FTMS	0	0	0	-1	NaN	NaN	0	NaN	3	Unmodified	_NCYNHNNMDTYPPTRSSNR_	A0A3Q7HAA1	0	0.0825491				1	4.966	1388.3	0.01	1451	3949	5399
SP4_DDA_Thao	5405	26.279	80	38999	28	0	8237.2	NaN			+	-1	RGEDGNWMK	9	16	546.748	1091.48	2	546.747	MULTI	HCD	FTMS	0	0	0	5404	46350.1	0.238397	-23	0.197269	1	Unmodified	_RGEDGNWMK_	REV__A0A3Q7EIY1	3.74637	0.170701				1	4.966	4293.4	0.02	1452	3951	5404
SP4_DDA_Thao	5406	26.281	80	82091	28	0	14712	NaN				-1	IMIMNSHK	8	17	487.251	972.487	2	487.251	MULTI	HCD	FTMS	0	0	0	5404	216988	0.610374	-5	0.0370445	2	Unmodified	_IMIMNSHK_	A0A3Q7ENA3;P38416;Q42873	27.5248	0.109615				1	4.966	5985.4	0.02	1453	3951	5404
SP4_DDA_Thao	5409	26.293	80	43664	28	0	20289	NaN			+	-1	YERTTGECKGR	11	11	678.82	NaN	0	678.819	PEAK	HCD	FTMS	0	0	0	5408	21242.8	0.210467	2	-0.0152702	1	Unmodified	_YERTTGECKGR_	REV__A0A220S9C9	4.61245	0.156037				1	4.966	3994.3	0.02	1454	3953	5408
SP4_DDA_Thao	5410	26.296	80	12646	28	0	2837.9	NaN				-1	NCYNHNNMDTYPPTRSSNR	19	6	780.999	NaN	0	780.999	PEAK	HCD	FTMS	0	0	0	5408	52920.7	1	0	0	2	Unmodified	_NCYNHNNMDTYPPTRSSNR_	A0A3Q7HAA1	0	0.0825491				1	4.966	1007.7	0.01	1455	3953	5408
SP4_DDA_Thao	5412	26.302	80	60290	28	0	13555	NaN			+	-1	PTTSSSTSQSSSR	13	19	656.802	1311.59	2	656.8	MULTI	HCD	FTMS	0	0	0	5411	86419.6	0.440207	2	-0.0125751	1	Unmodified	_PTTSSSTSQSSSR_	REV__A0A3Q7FTS7;REV__A0A3Q7GQJ1	0	0.193242				1	4.966	4882.5	0.01	1456	3954	5411
SP4_DDA_Thao	5415	26.315	80	164690	28	0	37219	NaN				-1	AAIKEESEGKLK	12	25	434.914	1301.72	3	434.913	MULTI	HCD	FTMS	0	0	0	5414	584777	0.619479	-24	0.199129	1	Unmodified	_AAIKEESEGKLK_	A0A3Q7FRA5;A0A3Q7GDG7;A0A3Q7HUQ3;O04106;O04891;Q7Y0S2	22.5778	0.07754				1	4.966	13572.7	0.16	1457	3956	5414
SP4_DDA_Thao	5416	26.317	80	133170	28	0	15952	NaN				-1	GTYKENVEVSSR	12	26	684.842	1367.67	2	684.842	MULTI	HCD	FTMS	0	0	0	5414	184802	0.756801	2	-0.0147476	2	Unmodified	_GTYKENVEVSSR_	A0A3Q7HI50;P09607	19.3944	0.196429				1	4.966	9160.4	0.02	1458	3956	5414
SP4_DDA_Thao	5419	26.329	80	113200	28	0	14813	NaN	+			1392	ATDVMIAGK	9	31	453.242	904.469	2	453.241	MULTI	HCD	FTMS	0	0	0	5418	376384	0.754545	1	-0.0139103	1	Unmodified	_ATDVMIAGK_	A0A3Q7I9U4;A0A3Q7J4F0;A0A3Q7JD93;Q9SWF5	55.6761	0.026202				1	4.966	8614.5	0.04	1459	3958	5418
SP4_DDA_Thao	5420	26.331	80	95438	28	0	15892	NaN			+	-1	MWLEEEIDR	9	26	618.781	1235.55	2	618.78	MULTI	HCD	FTMS	0	0	0	5418	273103	0.539592	-17	0.139101	2	Oxidation (M)	_M(Oxidation (M))WLEEEIDR_	REV__A0A3Q7GML6	5.36587	0.123167				1	4.966	7942.2	0.03	1460	3958	5418
SP4_DDA_Thao	5421	26.333	80	77930	28	0	27984	NaN				-1	LIGSSLEAK	9	15	459.269	916.523	2	459.268	MULTI	HCD	FTMS	0	0	0	5418	231875	1	0	0	3	Unmodified	_LIGSSLEAK_	A0A3Q7F1R4	13.579	0.165774				1	4.966	6167.1	0.02	1461	3958	5418
SP4_DDA_Thao	5422	26.335	80	59293	28	0	14547	NaN				-1	TILPEDVEH	9	16	526.766	1051.52	2	526.766	MULTI	HCD	FTMS	0	0	0	5418	109645	0.925468	-3	0.0207653	4	Unmodified	_TILPEDVEH_	A0A3Q7GA00	10.4141	0.179327				1	4.966	4350.8	0.02	1462	3958	5418
SP4_DDA_Thao	5423	26.337	80	31480	28	0	3180.4	NaN			+	-1	LNAEWARFMNVMFQR	15	14	972.964	NaN	0	972.962	PEAK	HCD	FTMS	0	0	0	5418	69172.6	0.764104	-1	0.00602531	5	2 Oxidation (M)	_LNAEWARFM(Oxidation (M))NVM(Oxidation (M))FQR_	REV__A0A3Q7H872	5.97175	0.072282				1	4.966	2811.3	0.01	1463	3958	5418
SP4_DDA_Thao	5425	26.344	80	66285	28	0	17373	NaN				-1	LSGTGSEGATIR	12	15	574.799	1147.58	2	574.798	MULTI	HCD	FTMS	0	0	0	5424	680116	0.537775	12	-0.102335	1	Unmodified	_LSGTGSEGATIR_	A0A3Q7G087	34.7208	0.0766348				1	4.931	5599.3	0.15	1464	3959	5424
SP4_DDA_Thao	5427	26.35	80	144360	28	0	35578	NaN			+	-1	PLLGMIK	7	24	394.24	786.466	2	394.238	MULTI	HCD	FTMS	0	0	0	5426	537511	0.635625	27	-0.244015	1	Oxidation (M)	_PLLGM(Oxidation (M))IK_	REV__A0A3Q7G5I8	23.7953	0.0848393				1	4.931	11114.9	0.14	1465	3960	5426
SP4_DDA_Thao	5428	26.352	80	44524	28	0	18765	NaN				-1	LGETQQIR	8	12	472.762	943.509	2	472.761	MULTI	HCD	FTMS	0	0	0	5426	106863	1	0	0	2	Unmodified	_LGETQQIR_	A0A3Q7GIF5	4.35631	0.196626				1	4.931	4964.5	0.01	1466	3960	5426
SP4_DDA_Thao	5429	26.354	80	17101	28	0	2530.9	NaN				-1	FNKMGEEVSLSWTDEDQEK	19	8	763.34	NaN	0	763.338	PEAK	HCD	FTMS	0	0	0	5426	72905.1	1	0	0	3	Oxidation (M)	_FNKM(Oxidation (M))GEEVSLSWTDEDQEK_	A0A3Q7HW65	1.46162	0.0765031				1	4.931	3488.8	0.01	1467	3960	5426
SP4_DDA_Thao	5432	26.367	80	724930	28	0	46963	NaN	+			1274	ARYDEIVK	8	54	497.272	992.529	2	497.271	MULTI	HCD	FTMS	0	0	0	5431	972093	0.698722	-6	0.0520706	1	Unmodified	_ARYDEIVK_	A0A3Q7GSF6;A0A3Q7J0Z4;P17786	54.1572	0.0449892				1	4.931	45998.6	0.41	1468	3962	5431
SP4_DDA_Thao	5435	26.379	72	703670	28	0	87181	NaN	+			4715	GTYKENVEVASNK	13	70	480.244	1437.71	3	480.243	MULTI	HCD	FTMS	0	0	0	5434	5.68561e+06	0.629137	13	-0.11953	1	Unmodified	_GTYKENVEVASNK_	A0A3Q7HI50;P14280	142.83	1.11338e-08				1	4.931	44816.7	1	1469	3964	5434
SP4_DDA_Thao	5436	26.381	80	147850	28	0	29206	NaN				-1		0	38	350.224	349.217	1	350.223	MULTI	HCD	FTMS	0	0	0	5434	116814	0.290059	-6	0.049963	2				NaN	NaN				1	4.931	12162.1	0.01	1470	3964	5434
SP4_DDA_Thao	5437	26.383	80	31668	28	0	11602	NaN				-1	THCASRRSLR	10	11	622.325	1242.64	2	622.324	MULTI	HCD	FTMS	0	0	0	5434	102370	0.0471674	-37	0.310175	3	Unmodified	_THCASRRSLR_	A0A3Q7FQK5;Q0PY38	0	0.290743				1	4.931	2729	0.02	1471	3964	5434
SP4_DDA_Thao	5439	26.39	80	260460	28	0	57442	NaN	+			54	AAIKEESEGKLK	12	35	651.867	1301.72	2	651.866	MULTI	HCD	FTMS	0	0	0	5438	592506	0.825214	-6	0.0462837	1	Unmodified	_AAIKEESEGKLK_	A0A3Q7FRA5;A0A3Q7GDG7;A0A3Q7HUQ3;O04106;O04891;Q7Y0S2	74.7599	0.00383079				1	4.931	18838.4	0.06	1472	3965	5438
SP4_DDA_Thao	5440	26.391	80	32849	28	0	7107.7	NaN				-1	SSNDSSSERQR	11	12	626.779	NaN	0	626.778	PEAK	HCD	FTMS	0	0	0	5438	64215.3	0.637649	1	-0.012064	2	Unmodified	_SSNDSSSERQR_	A0A3Q7G950	0	0.146063				1	4.931	3094.7	0.01	1473	3965	5438
SP4_DDA_Thao	5441	26.393	80	46289	28	0	7275.3	NaN			+	-1	VGIVEFR	7	19	410.239	NaN	0	410.238	PEAK	HCD	FTMS	0	0	0	5438	167793	0.498836	-226	1.75722	3	Unmodified	_VGIVEFR_	REV__A0A220SCD9	4.11963	0.0993199				1	4.931	4919.9	0.05	1474	3965	5438
SP4_DDA_Thao	5442	26.395	80	28684	28	0	10253	NaN			+	-1	EKAYDITK	8	10	484.258	966.502	2	484.257	MULTI	HCD	FTMS	0	0	0	5438	90346.2	0.736087	-10	0.0809593	4	Unmodified	_EKAYDITK_	REV__A0A220S949	0	0.283341				1	4.931	2554	0.01	1475	3965	5438
SP4_DDA_Thao	5444	26.402	80	142030	28	0	24728	NaN	+			3006	EVVAASEVSGEK	12	21	602.807	1203.6	2	602.805	MULTI	HCD	FTMS	0	0	0	5443	357357	0.520692	39	-0.356104	1	Unmodified	_EVVAASEVSGEK_	Q42876;Q8GZD8	79.9739	0.00192149				1	4.931	11105.8	0.07	1476	3966	5443
SP4_DDA_Thao	5445	26.404	80	30016	28	0	11484	NaN				-1	IPDSCYEAKKTINK	14	10	556.287	NaN	0	556.286	PEAK	HCD	FTMS	0	0	0	5443	70892.5	1	0	0	2	Unmodified	_IPDSCYEAKKTINK_	A0A3Q7I0R6	6.24049	0.0945057				1	4.931	2684.3	0.01	1477	3966	5443
SP4_DDA_Thao	5448	26.417	80	152940	28	0	41326	NaN				-1	MQLPSCFVKDNK	12	31	733.86	1465.71	2	733.858	MULTI	HCD	FTMS	0	0	0	5447	414415	0.741579	10	-0.0912399	1	Unmodified	_MQLPSCFVKDNK_	K4BZ34	17.2308	0.209165				1	4.931	11542.9	0.08	1478	3968	5447
SP4_DDA_Thao	5449	26.418	80	68513	28	0	12190	NaN				-1	ESGSTMAVVAAQTK	14	17	698.342	1394.67	2	698.342	MULTI	HCD	FTMS	0	0	0	5447	179054	0.523004	27	-0.249672	2	Oxidation (M)	_ESGSTM(Oxidation (M))AVVAAQTK_	A0A3Q7FZI5	30.8721	0.0634573				1	4.931	6173.3	0.02	1479	3968	5447
SP4_DDA_Thao	5451	26.425	80	18643	28	0	3014.8	NaN			+	-1	ADYQRMGVCVVDYLGK	16	9	630.635	1888.88	3	630.969	MULTI	HCD	FTMS	0	0	0	5450	92019.6	1	0	0	1	Oxidation (M)	_ADYQRM(Oxidation (M))GVCVVDYLGK_	REV__A0A3Q7IZF3	3.96808	0.101215				1	4.905	1719	0.01	1480	3969	5450
SP4_DDA_Thao	5452	26.427	80	41355	28	0	12611	NaN			+	-1	LTVQLEEEQK	10	12	406.219	NaN	0	406.224	PEAK	HCD	FTMS	0	0	0	5450	41214.4	0.704608	-2	0.0145359	2	Unmodified	_LTVQLEEEQK_	REV__A0A3Q7GNG9	5.15893	0.0916599				1	4.905	3805	0.03	1481	3969	5450
SP4_DDA_Thao	5453	26.429	80	142270	28	0	29590	NaN				-1	NAAYIATPGK	10	30	503.272	1004.53	2	503.27	MULTI	HCD	FTMS	0	0	0	5450	100918	0.200279	-9	0.0749683	3	Unmodified	_NAAYIATPGK_	A0A3Q7ILY0	7.93166	0.188932				1	4.905	10323.9	0.01	1482	3969	5450
SP4_DDA_Thao	5455	26.435	80	36328	28	0	17923	NaN				-1	GVQSYSIDKENAKR	14	5	532.278	1593.81	3	532.277	MULTI	HCD	FTMS	0	0	0	5454	215375	0.0340111	80	-0.773657	1	Unmodified	_GVQSYSIDKENAKR_	A0A220SG05	6.38354	0.116279				1	4.905	2569.5	0.05	1483	3970	5454
SP4_DDA_Thao	5456	26.437	80	62929	28	0	15228	NaN			+	-1	GVTPNEWYK	9	14	547.269	1092.52	2	547.268	MULTI	HCD	FTMS	0	0	0	5454	209031	0.876387	8	-0.0723553	2	Unmodified	_GVTPNEWYK_	REV__A0A3Q7GVC2	10.8732	0.177361				1	4.905	6252	0.04	1484	3970	5454
SP4_DDA_Thao	5457	26.439	80	26357	28	0	11441	NaN			+	-1	SGWGYFEVDK	10	8	594.272	1186.53	2	594.271	MULTI	HCD	FTMS	0	0	0	5454	94902	0.343675	-74	0.638115	3	Unmodified	_SGWGYFEVDK_	REV__K4C175	0	0.202738				1	4.905	3368.4	0.01	1485	3970	5454
SP4_DDA_Thao	5459	26.446	80	32182	28	0	8066.9	NaN			+	-1	LGYMKEISHNMK	12	14	489.576	1465.71	3	489.575	MULTI	HCD	FTMS	0	0	0	5458	343217	0.571752	7	-0.0621166	1	Oxidation (M)	_LGYM(Oxidation (M))KEISHNMK_	REV__A0A220SCE7	3.03764	0.0929172				1	4.905	4047.4	0.04	1486	3971	5458
SP4_DDA_Thao	5460	26.448	80	34904	28	0	8468.6	NaN				-1	AIYMSVYIIDYQK	13	15	541.61	1621.81	3	541.608	MULTI	HCD	FTMS	0	0	0	5458	69142.4	0.465467	-12	0.102335	2	Oxidation (M)	_AIYM(Oxidation (M))SVYIIDYQK_	A0A220SA52	2.70898	0.0695547				1	4.905	2699.2	0.01	1487	3971	5458
SP4_DDA_Thao	5461	26.45	80	23262	28	0	10547	NaN				-1	VAMMKKSMNR	10	7	614.304	1226.59	2	614.303	MULTI	HCD	FTMS	0	0	0	5458	64197.5	0.454537	-8	0.0723476	3	2 Oxidation (M)	_VAM(Oxidation (M))M(Oxidation (M))KKSMNR_	A0A3Q7H105	0	0.115236				1	4.905	2878.4	0.01	1488	3971	5458
SP4_DDA_Thao	5463	26.456	80	25387	28	0	7728.1	NaN			+	-1	WMMLMALEFIK	11	8	730.853	1459.69	2	730.85	MULTI	HCD	FTMS	0	0	0	5462	97976.9	0.350305	27	-0.246519	1	3 Oxidation (M)	_WM(Oxidation (M))M(Oxidation (M))LM(Oxidation (M))ALEFIK_	REV__A0A3Q7GS75;REV__D2IGV3	3.2558	0.228215				1	4.905	3647.5	0.01	1489	3972	5462
SP4_DDA_Thao	5464	26.459	80	10678	28	0	2990.3	NaN				-1	YSVDPPTLDEIQMQK	15	5	890.427	NaN	0	890.427	PEAK	HCD	FTMS	0	0	0	-1	NaN	NaN	0	NaN	2	Oxidation (M)	_YSVDPPTLDEIQM(Oxidation (M))QK_	A0A3Q7ELF2	0	0.0863523				1	4.905	1114.4	0.01	1490	3972	5462
SP4_DDA_Thao	5466	26.465	80	21377	28	0	3424.5	NaN				-1	DGQSSSPQDQESAR	14	10	746.319	1490.62	2	746.316	MULTI	HCD	FTMS	0	0	0	5465	73714.4	0.32819	20	-0.179628	1	Unmodified	_DGQSSSPQDQESAR_	A0A3Q7F1D3	0	0.199267				1	4.905	4786.3	0.01	1491	3973	5465
SP4_DDA_Thao	5469	26.478	80	33819	28	0	6501.1	NaN				-1		0	10	613.183	NaN	0	613.181	PEAK	HCD	FTMS	0	0	0	5468	90123.6	0.624272	14	-0.130796	1				NaN	NaN				1	4.905	3295.5	0.02	1492	3975	5468
SP4_DDA_Thao	5470	26.48	80	39376	28	0	8975.1	NaN				-1	RSRLHDHFK	9	15	399.22	NaN	0	399.218	PEAK	HCD	FTMS	0	0	0	5468	109964	0.928541	23	-0.218798	2	Unmodified	_RSRLHDHFK_	A0A3Q7HVM5	0	0.0886924				1	4.905	5088.8	0.06	1493	3975	5468
SP4_DDA_Thao	5471	26.482	80	35883	28	0	10614	NaN				-1	WHPDRHQGSSK	11	9	667.821	1333.63	2	667.82	MULTI	HCD	FTMS	0	0	0	5468	80801.9	0.769146	13	-0.124739	3	Unmodified	_WHPDRHQGSSK_	A0A3Q7FL90	0	0.281789				1	4.905	3876.3	0.02	1494	3975	5468
SP4_DDA_Thao	5473	26.489	80	521620	28	0	51820	NaN	+			9163	MLSDIENR	8	51	497.237	992.46	2	497.236	MULTI	HCD	FTMS	0	0	0	5472	965651	0.393165	-49	0.419409	1	Oxidation (M)	_M(Oxidation (M))LSDIENR_	A0A3Q7ENA3;P38416;Q42873	63.5651	0.00804547				1	4.905	33918.9	0.34	1495	3976	5472
SP4_DDA_Thao	5474	26.49	80	241230	28	0	52233	NaN			+	-1	YRLDHRLK	8	40	550.821	1099.63	2	550.818	MULTI	HCD	FTMS	0	0	0	5472	631079	1	0	0	2	Unmodified	_YRLDHRLK_	REV__A0A3Q7FSS4	10.8732	0.259574				1	4.905	16928.4	0.12	1496	3976	5472
SP4_DDA_Thao	5475	26.492	80	34781	28	0	7718.5	NaN				-1	AVQQEDELTPEK	12	11	693.841	1385.67	2	693.839	MULTI	HCD	FTMS	0	0	0	5472	71413.8	0.685519	-2	0.0166683	3	Unmodified	_AVQQEDELTPEK_	A0A3Q7GAC5	4.1542	0.19206				1	4.905	2881.3	0.01	1497	3976	5472
SP4_DDA_Thao	5477	26.499	80	31926	28	0	10528	NaN				-1	VNDLVEDLHERQK	13	8	797.913	1593.81	2	797.911	MULTI	HCD	FTMS	0	0	0	5476	86185.1	0.035605	83	-0.81863	1	Unmodified	_VNDLVEDLHERQK_	A0A3Q7F0Q5	6.53298	0.256893				1	4.905	2121.5	0.01	1498	3977	5476
SP4_DDA_Thao	5478	26.501	80	74225	28	0	16465	NaN			+	-1	RIGFLLSPTSR	11	22	416.246	NaN	0	416.246	PEAK	HCD	FTMS	0	0	0	5476	365301	0.270538	-227	1.79666	2	Unmodified	_RIGFLLSPTSR_	REV__A0A220S8Y8	8.72931	0.0821328				1	4.905	6717.6	0.08	1499	3977	5476
SP4_DDA_Thao	5480	26.508	80	276190	28	0	49493	NaN	+			4798	GVLVSASAGNR	11	24	515.786	1029.56	2	515.785	MULTI	HCD	FTMS	0	0	0	5479	830878	1	0	0	1	Unmodified	_GVLVSASAGNR_	A0A3Q7EIV5;A0A3Q7F302;A0A3Q7F328;O82006;O82777;Q9ZS42;Q9ZS43;Q9ZS44	76.8267	0.00274883				1	4.883	19130.7	0.16	1500	3978	5479
SP4_DDA_Thao	5481	26.51	80	18899	28	0	9975.8	NaN				-1	YYSEKGGFR	9	6	553.767	NaN	0	553.766	PEAK	HCD	FTMS	0	0	0	5479	79493.7	1	0	0	2	Unmodified	_YYSEKGGFR_	A0A3Q7H1W4	0	0.139187				1	4.883	1620.5	0.01	1501	3978	5479
SP4_DDA_Thao	5484	26.523	80	53560	28	0	19727	NaN			+	-1	TSPTSVSLGSQKR	13	5	449.912	NaN	0	449.911	PEAK	HCD	FTMS	0	0	0	5483	206651	0.828719	2	-0.024231	1	Unmodified	_TSPTSVSLGSQKR_	REV__K4CCP1	0	0.0882978				1	4.883	4600.6	0.02	1502	3980	5483
SP4_DDA_Thao	5485	26.525	80	34397	28	0	9253.3	NaN				-1	MISENLR	7	14	439.724	NaN	0	439.723	PEAK	HCD	FTMS	0	0	0	5483	121174	0.922794	27	-0.249859	2	Oxidation (M)	_M(Oxidation (M))ISENLR_	A0A3Q7FJI3	3.61185	0.0809373				1	4.883	2950.7	0.02	1503	3980	5483
SP4_DDA_Thao	5486	26.526	80	53122	28	0	8647.9	NaN				-1	NLQPENLR	8	20	492.267	982.52	2	492.265	MULTI	HCD	FTMS	0	0	0	5483	86947.9	0.983624	-4	0.0340443	3	Unmodified	_NLQPENLR_	A0A3Q7GMX7	10.8732	0.181003				1	4.883	5251	0.02	1504	3980	5483
SP4_DDA_Thao	5488	26.533	80	635540	28	0	76163	NaN	+			12889	VASVALQCLAMDPK	14	48	759.886	1517.76	2	759.884	MULTI	HCD	FTMS	0	0	0	5487	1.05828e+06	0.942768	-1	0.0102768	1	Oxidation (M)	_VASVALQCLAM(Oxidation (M))DPK_	A0A3Q7HXR0	64.2973	0.00270373				1	4.883	38724.8	0.16	1505	3981	5487
SP4_DDA_Thao	5489	26.535	80	62022	28	0	7617.5	NaN	+			4736	GTYKENVEVSSR	12	22	456.897	1367.67	3	456.896	MULTI	HCD	FTMS	0	0	0	5487	198289	0.707036	21	-0.19766	2	Unmodified	_GTYKENVEVSSR_	A0A3Q7HI50;P09607	20.4626	0.0636343				1	4.883	6400.9	0.04	1506	3981	5487
SP4_DDA_Thao	5490	26.537	80	132000	28	0	31370	NaN	+			4190	GLDGTSALSR	10	26	488.757	975.498	2	488.756	MULTI	HCD	FTMS	0	0	0	5487	277331	0.77497	5	-0.0550766	3	Unmodified	_GLDGTSALSR_	A0A3Q7I767;P10967	49.418	0.038003				1	4.883	9780.1	0.06	1507	3981	5487
SP4_DDA_Thao	5491	26.538	80	62934	28	0	20219	NaN			+	-1	FGDGDNGSAIK	11	12	540.752	1079.49	2	540.75	MULTI	HCD	FTMS	0	0	0	5487	215710	0.779178	-13	0.116396	4	Unmodified	_FGDGDNGSAIK_	REV__A0A3Q7H4I4	14.2068	0.165568				1	4.883	5361.8	0.02	1508	3981	5487
SP4_DDA_Thao	5492	26.54	80	30948	28	0	10087	NaN				-1	DFFRLSTLSK	10	12	607.331	NaN	0	607.329	PEAK	HCD	FTMS	0	0	0	5487	65621.3	1	0	0	5	Unmodified	_DFFRLSTLSK_	A0A3Q7G3B8	3.74637	0.142829				1	4.883	4028.6	0.01	1509	3981	5487
SP4_DDA_Thao	5494	26.547	80	1591500	28	0	233230	NaN	+			4725	GTYKENVEVASNK	13	103	719.862	1437.71	2	719.86	MULTI	HCD	FTMS	0	0	0	5493	2.57688e+06	0.253651	31	-0.280304	1	Unmodified	_GTYKENVEVASNK_	A0A3Q7HI50;P14280	256.574	9.46573e-35				1	4.883	95271.5	0.4	1510	3982	5493
SP4_DDA_Thao	5495	26.549	80	51388	28	0	7901.5	NaN	+			2619	EKVEEIAESQQTK	13	21	506.927	1517.76	3	506.926	MULTI	HCD	FTMS	0	0	0	5493	1.07832e+06	0.84467	2	-0.0247269	2	Unmodified	_EKVEEIAESQQTK_	Q94K24	25.9824	0.0530326				1	4.883	6386.6	0.18	1511	3982	5493
SP4_DDA_Thao	5496	26.551	80	55360	28	0	19427	NaN				-1	STTTGHLIYK	10	18	560.804	1119.59	2	560.803	MULTI	HCD	FTMS	0	0	0	5493	121199	0.109654	-26	0.23222	3	Unmodified	_STTTGHLIYK_	A0A3Q7J0Z4;P17786	9.21405	0.186699				1	4.883	4756.7	0.01	1512	3982	5493
SP4_DDA_Thao	5497	26.552	80	25048	28	0	11846	NaN				-1	NMRMFMTRHR	10	7	690.334	NaN	0	690.334	PEAK	HCD	FTMS	0	0	0	5493	71292.3	1	0	0	4	Unmodified	_NMRMFMTRHR_	A0A3Q7IU90	5.15893	0.151709				1	4.883	2491	0.01	1513	3982	5493
SP4_DDA_Thao	5499	26.559	80	41512	28	0	11853	NaN				-1	VGGASEAEVGER	12	10	580.781	1159.55	2	580.78	MULTI	HCD	FTMS	0	0	0	5498	247377	0.338837	-61	0.529287	1	Unmodified	_VGGASEAEVGER_	A0A3Q7FVS7	3.11274	0.193567				1	4.883	3692.9	0.08	1514	3983	5498
SP4_DDA_Thao	5500	26.561	80	90746	28	0	16890	NaN				-1		0	24	406.233	810.451	2	406.233	MULTI	HCD	FTMS	0	0	0	5498	184139	0.70441	-3	0.0364342	2				NaN	NaN				1	4.883	7353.4	0.05	1515	3983	5498
SP4_DDA_Thao	5501	26.563	80	41501	28	0	8759	NaN				-1	MLLSTSHVMSK	11	12	654.321	1306.63	2	654.319	MULTI	HCD	FTMS	0	0	0	5498	81772.6	0.310877	-14	0.134075	3	Acetyl (Protein N-term),2 Oxidation (M)	_(Acetyl (Protein N-term))M(Oxidation (M))LLSTSHVM(Oxidation (M))SK_	A0A3Q7FQW8	11.1512	0.206772				1	4.883	4193.7	0.01	1516	3983	5498
SP4_DDA_Thao	5502	26.565	80	28158	28	0	6177.9	NaN				-1	WRLEEMMKDK	10	9	691.333	NaN	0	691.332	PEAK	HCD	FTMS	0	0	0	5498	87649	0.836546	-5	0.0513134	4	Oxidation (M)	_WRLEEM(Oxidation (M))MKDK_	A0A3Q7IGL3	4.78349	0.0816109				1	4.883	3292.4	0.01	1517	3983	5498
SP4_DDA_Thao	5505	26.578	80	163740	28	0	62622	NaN				-1	ILDHNATK	8	21	456.251	910.488	2	456.25	MULTI	HCD	FTMS	0	0	0	5504	463399	0.843893	-3	0.0308342	1	Unmodified	_ILDHNATK_	A0A3Q7I2P2	16.1539	0.158364				1	4.883	12442.2	0.07	1518	3985	5504
SP4_DDA_Thao	5506	26.58	80	51064	28	0	12020	NaN			+	-1	MHLKIITLLR	10	15	413.266	NaN	0	413.266	PEAK	HCD	FTMS	0	0	0	5504	125357	0.557742	126	-1.41232	2	Unmodified	_MHLKIITLLR_	REV__A0A3Q7H7D1	0	0.0795292				1	4.883	4022.8	0.02	1519	3985	5504
SP4_DDA_Thao	5507	26.581	80	25472	28	0	10805	NaN				-1	HWATHAGGLR	10	9	553.286	1104.56	2	553.284	MULTI	HCD	FTMS	0	0	0	5504	76803.9	0.999407	-2	0.018631	3	Unmodified	_HWATHAGGLR_	A0A3Q7GT91	0	0.202738				1	4.883	3173.7	0.02	1520	3985	5504
SP4_DDA_Thao	5510	26.594	80	105410	28	0	15908	NaN			+	-1	MTTSQNANEPEK	12	20	683.301	1364.59	2	683.3	MULTI	HCD	FTMS	0	0	0	5509	167686	0.84109	-2	0.0163403	1	Oxidation (M)	_M(Oxidation (M))TTSQNANEPEK_	REV__A0A3Q7JQL0	10.2318	0.11666				1	4.862	8510.4	0.02	1521	3987	5509
SP4_DDA_Thao	5511	26.596	80	26591	28	0	8370.1	NaN				-1	HVMGGTNPFCR	11	9	646.287	1290.56	2	646.287	MULTI	HCD	FTMS	0	0	0	5509	40796.1	0.378966	-8	0.0774403	2	Oxidation (M)	_HVM(Oxidation (M))GGTNPFCR_	A0A3Q7GTR6	0	0.131303				1	4.862	3869.8	0.02	1522	3987	5509
SP4_DDA_Thao	5514	26.609	80	16266	28	0	2152.2	NaN				-1	MVIKANNQIMNHK	13	9	786.903	1571.79	2	786.901	MULTI	HCD	FTMS	0	0	0	5513	59273.4	0.672322	1	-0.0121784	1	2 Oxidation (M)	_M(Oxidation (M))VIKANNQIM(Oxidation (M))NHK_	A0A3Q7F0E6	0	0.240603				1	4.862	2106.1	0.01	1523	3989	5513
SP4_DDA_Thao	5515	26.611	80	29071	28	0	7991.4	NaN			+	-1	GVVVGEEGEM	10	9	511.228	NaN	0	511.227	PEAK	HCD	FTMS	0	0	0	5513	30209.1	0.398641	1	-0.0121784	2	Oxidation (M)	_GVVVGEEGEM(Oxidation (M))_	REV__A0A3Q7FUA1	3.74637	0.0817707				1	4.862	3146.4	0.02	1524	3989	5513
SP4_DDA_Thao	5516	26.612	80	116840	28	0	21353	NaN			+	-1	SKSVDIIDK	9	29	502.785	1003.56	2	502.784	MULTI	HCD	FTMS	0	0	0	5513	183796	1	0	0	3	Unmodified	_SKSVDIIDK_	REV__A0A494G8X6	13.0369	0.232967				1	4.862	8167.9	0.02	1525	3989	5513
SP4_DDA_Thao	5517	26.614	80	27426	28	0	9057.4	NaN			+	-1	NLSIGMVMPSK	11	11	588.809	NaN	0	588.811	PEAK	HCD	FTMS	0	0	0	5513	81124.7	1	0	0	4	Unmodified	_NLSIGMVMPSK_	REV__A0A3Q7HUJ0	0	0.102775				1	4.862	3718.6	0.02	1526	3989	5513
SP4_DDA_Thao	5519	26.621	80	35680	28	0	13947	NaN				-1	DLEEQAEMK	9	11	546.748	1091.48	2	546.747	MULTI	HCD	FTMS	0	0	0	5518	131399	0.675837	16	-0.145515	1	Unmodified	_DLEEQAEMK_	A0A3Q7I629;A0A3Q7J3I1;E0Z1D0;O82691;O82693;P49037;Q9SB93	4.13698	0.192791				1	4.862	3919.9	0.04	1527	3990	5518
SP4_DDA_Thao	5520	26.623	80	32846	28	0	12474	NaN			+	-1	FMIAFSGMFEK	11	10	670.307	1338.6	2	670.305	MULTI	HCD	FTMS	0	0	0	5518	78942	0.445681	55	-0.538145	2	2 Oxidation (M)	_FM(Oxidation (M))IAFSGM(Oxidation (M))FEK_	REV__A0A3Q7EJL1	0	0.0960658				1	4.862	4116.2	0.01	1528	3990	5518
SP4_DDA_Thao	5523	26.636	80	35689	28	0	13314	NaN			+	-1	FMIAFSGMFEK	11	7	662.309	1322.6	2	662.309	MULTI	HCD	FTMS	0	0	0	5522	75306.2	0.212756	-20	0.179663	1	Oxidation (M)	_FM(Oxidation (M))IAFSGMFEK_	REV__A0A3Q7EJL1	0	0.131303				1	4.862	3889.3	0.02	1529	3992	5522
SP4_DDA_Thao	5524	26.638	80	54721	28	0	9539.9	NaN			+	-1	VLIAVGGSK	9	19	422.269	842.523	2	422.268	MULTI	HCD	FTMS	0	0	0	5522	121757	1	0	0	2	Unmodified	_VLIAVGGSK_	REV__A0A3Q7F100	0	0.199751				1	4.862	4602.4	0.02	1530	3992	5522
SP4_DDA_Thao	5526	26.645	80	38799	28	0	9507.6	NaN			+	-1	PTTSSSTSQSSSR	13	11	656.802	1311.59	2	656.801	MULTI	HCD	FTMS	0	0	0	5525	60168.3	0.306487	41	-0.41288	1	Unmodified	_PTTSSSTSQSSSR_	REV__A0A3Q7FTS7;REV__A0A3Q7GQJ1	0	0.193242				1	4.862	4363	0.01	1531	3993	5525
SP4_DDA_Thao	5527	26.647	80	23034	28	0	9526.3	NaN			+	-1	LIDEEDTWR	9	8	588.779	NaN	0	588.777	PEAK	HCD	FTMS	0	0	0	5525	76320.4	0.655565	-13	0.122124	2	Unmodified	_LIDEEDTWR_	REV__A0A3Q7FW18	4.13698	0.0974784				1	4.862	3191	0.01	1532	3993	5525
SP4_DDA_Thao	5529	26.654	80	233140	28	0	52957	NaN	+			56	AAIKEESEGKLK	12	32	434.914	1301.72	3	434.913	MULTI	HCD	FTMS	0	0	0	5528	757990	0.80297	14	-0.124897	1	Unmodified	_AAIKEESEGKLK_	A0A3Q7FRA5;A0A3Q7GDG7;A0A3Q7HUQ3;O04106;O04891;Q7Y0S2	51.841	0.0201534				1	4.862	17829.7	0.22	1533	3994	5528
SP4_DDA_Thao	5530	26.656	80	50067	28	0	12809	NaN				-1	TTRLKLIFDK	10	16	412.255	NaN	0	412.255	PEAK	HCD	FTMS	0	0	0	5528	180062	0.974597	-1	0.00891685	2	Unmodified	_TTRLKLIFDK_	K4B9K7	9.95339	0.0857291				1	4.862	4584.9	0.05	1534	3994	5528
SP4_DDA_Thao	5531	26.658	80	52612	28	0	13440	NaN			+	-1	CGMGVRFR	8	19	491.74	NaN	0	491.74	PEAK	HCD	FTMS	0	0	0	5528	87215.3	1	0	0	3	Unmodified	_CGMGVRFR_	REV__A0A3Q7I246	4.59466	0.138008				1	4.862	4978	0.01	1535	3994	5528
SP4_DDA_Thao	5532	26.66	80	24010	28	0	9177.9	NaN			+	-1	LEEFWDYK	8	8	565.264	1128.51	2	565.263	MULTI	HCD	FTMS	0	0	0	5528	78955.5	0.913386	-2	0.0177231	4	Unmodified	_LEEFWDYK_	REV__A0A0U1ZGW4;REV__Q2MI71;REV__Q2MIF8	0	0.204442				1	4.862	3150.9	0.01	1536	3994	5528
SP4_DDA_Thao	5535	26.672	80	26989	28	0	8219.2	NaN			+	-1	MWLEEEIDR	9	9	618.781	1235.55	2	618.781	MULTI	HCD	FTMS	0	0	0	5534	248290	0.490567	21	-0.195829	1	Oxidation (M)	_M(Oxidation (M))WLEEEIDR_	REV__A0A3Q7GML6	3.93432	0.124722				1	4.862	3935.8	0.03	1537	3996	5534
SP4_DDA_Thao	5536	26.674	80	237100	28	0	22710	NaN	+			11516	STTTGHLIYK	10	48	374.205	1119.59	3	374.204	MULTI	HCD	FTMS	0	0	0	5534	338888	0.571575	-12	0.100683	2	Unmodified	_STTTGHLIYK_	A0A3Q7J0Z4;P17786	38.9625	0.0255497				1	4.862	17305.7	0.11	1538	3996	5534
SP4_DDA_Thao	5537	26.676	80	38314	28	0	3354.4	NaN			+	-1	LAYGTICEVAFMK	13	19	751.873	1501.73	2	751.869	MULTI	HCD	FTMS	0	0	0	5534	115579	0.822202	-11	0.0945759	3	Unmodified	_LAYGTICEVAFMK_	REV__A0A3Q7JIA1	6.38354	0.185539				1	4.862	4338	0.02	1539	3996	5534
SP4_DDA_Thao	5539	26.683	80	30343	28	0	16176	NaN			+	-1	LITAGESGTGSR	12	7	574.799	1147.58	2	574.798	MULTI	HCD	FTMS	0	0	0	5538	250138	0.197786	50	-0.495586	1	Unmodified	_LITAGESGTGSR_	REV__A0A3Q7G087	0	0.198072				1	4.845	3793	0.02	1540	3997	5538
SP4_DDA_Thao	5540	26.685	80	53202	28	0	14823	NaN			+	-1	LTCRLDGHSLM	11	17	659.816	1317.62	2	659.814	MULTI	HCD	FTMS	0	0	0	5538	63344.9	0.497461	-19	0.174835	2	Oxidation (M)	_LTCRLDGHSLM(Oxidation (M))_	REV__K4D1A5	19.7867	0.149391				1	4.845	5830	0.01	1541	3997	5538
SP4_DDA_Thao	5541	26.686	80	50749	28	0	8182.2	NaN				-1	DMSQADFGR	9	20	513.719	1025.42	2	513.718	MULTI	HCD	FTMS	0	0	0	5538	215942	0.886057	10	-0.0899029	3	Unmodified	_DMSQADFGR_	A0A3Q7I9U4;A0A3Q7J4F0;A0A3Q7JD93;Q9SWF5	17.3856	0.149473				1	4.845	5542	0.02	1542	3997	5538
SP4_DDA_Thao	5542	26.688	80	45531	28	0	15630	NaN				-1	DVVVGVKDTR	10	14	544.309	1086.6	2	544.308	MULTI	HCD	FTMS	0	0	0	5538	71400.6	0.526977	-17	0.159956	4	Unmodified	_DVVVGVKDTR_	A0A3Q7HZ04	31.9344	0.119914				1	4.845	4473.2	0.01	1543	3997	5538
SP4_DDA_Thao	5543	26.69	80	19080	28	0	3396.7	NaN				-1	GLTPCAIGGIMCR	13	9	711.338	1420.66	2	711.838	MULTI	HCD	FTMS	0	0	0	5538	69586.2	0.439292	-8	0.0738373	5	Oxidation (M)	_GLTPCAIGGIM(Oxidation (M))CR_	A0A3Q7FKV7	10.5235	0.114336				1	4.845	3579.2	0.01	1544	3997	5538
SP4_DDA_Thao	5546	26.703	80	33790	28	0	9947.3	NaN				-1	IYGNQTSTITR	11	9	627.328	1252.64	2	627.329	MULTI	HCD	FTMS	0	0	0	5545	78422.2	0.0601643	-47	0.415483	1	Unmodified	_IYGNQTSTITR_	A0A3Q7EN15;A0A3Q7EN15;Q9FT17	11.4901	0.17767				1	4.845	4045.3	0.02	1545	3999	5545
SP4_DDA_Thao	5547	26.705	80	6469	28	0	2840.2	NaN				-1	GVPFYDGTIFHR	12	3	470.238	1407.69	3	470.237	MULTI	HCD	FTMS	0	0	0	5545	46122.4	0.486872	-5	0.0491333	2	Unmodified	_GVPFYDGTIFHR_	A0A220SGW2	3.03764	0.0825258				1	4.845	3330.4	0.02	1546	3999	5545
SP4_DDA_Thao	5549	26.711	80	62364	28	0	15054	NaN			+	-1	VGEGTIVPSRK	11	14	571.83	1141.65	2	571.829	MULTI	HCD	FTMS	0	0	0	5548	64221.1	0.406228	-11	0.102545	1	Unmodified	_VGEGTIVPSRK_	REV__A0A3Q7HFU9	8.86294	0.166053				1	4.845	4922	0.01	1547	4000	5548
SP4_DDA_Thao	5550	26.714	80	121590	28	0	29530	NaN			+	-1	AGQEEEHQRGR	11	19	648.806	1295.6	2	648.803	MULTI	HCD	FTMS	0	0	0	5548	246284	0.513066	53	-0.530174	2	Unmodified	_AGQEEEHQRGR_	REV__K4B7R0	8.86294	0.260803				1	4.845	8754.6	0.07	1548	4000	5548
SP4_DDA_Thao	5551	26.715	80	23227	28	0	11027	NaN			+	-1	SSAGWNDDGDR	11	7	590.237	1178.46	2	590.235	MULTI	HCD	FTMS	0	0	0	5548	90858	0.815138	-10	0.0903664	3	Unmodified	_SSAGWNDDGDR_	REV__A0A3Q7GHG2	0	0.203323				1	4.845	3035.1	0.01	1549	4000	5548
SP4_DDA_Thao	5553	26.722	80	137400	28	0	24590	NaN				-1		0	21	622.325	1242.64	2	622.324	MULTI	HCD	FTMS	0	0	0	5552	2.17037e+06	1	0	0	1				NaN	NaN				1	4.845	9713.1	0.28	1550	4001	5552
SP4_DDA_Thao	5554	26.724	80	381740	28	0	51128	NaN	+			4716	GTYKENVEVASNK	13	46	480.244	1437.71	3	480.243	MULTI	HCD	FTMS	0	0	0	5552	1242686	0.137509	50	-0.500856	2	Unmodified	_GTYKENVEVASNK_	A0A3Q7HI50;P14280	87.7194	0.000306418				1	4.845	27798.7	0.35	1551	4001	5552
SP4_DDA_Thao	5556	26.731	80	215630	28	0	49271	NaN	+			55	AAIKEESEGKLK	12	27	651.867	1301.72	2	651.866	MULTI	HCD	FTMS	0	0	0	5555	553526	0.770925	31	-0.313192	1	Unmodified	_AAIKEESEGKLK_	A0A3Q7FRA5;A0A3Q7GDG7;A0A3Q7HUQ3;O04106;O04891;Q7Y0S2	63.7269	0.00921623				1	4.845	16532.7	0.07	1552	4002	5555
SP4_DDA_Thao	5557	26.733	80	132530	28	0	29136	NaN				-1	LAADDFR	7	24	404.203	806.392	2	404.202	MULTI	HCD	FTMS	0	0	0	5555	247363	0.397186	-7	0.0643845	2	Unmodified	_LAADDFR_	CON__A2A4G1;CON__A2A5Y0;CON__A2AB72;CON__ENSEMBL:ENSP00000377550;CON__O76013;CON__O76014;CON__O76015;CON__P02533;CON__P02535-1;CON__P05784;CON__P08727;CON__P08730-1;CON__P08779;CON__P13645;CON__P19001;CON__P19012;CON__Q04695;CON__Q14525;CON__Q14532;CON__Q148H6;CON__Q15323;CON__Q2M2I5;CON__Q3ZAW8;CON__Q497I4;CON__Q6IFX2;CON__Q7Z3Y7;CON__Q92764;CON__Q9QWL7;CON__Q9UE12;CON__Q9Z2K1;CON__REFSEQ:XP_986…	18.6847	0.153586				1	4.845	9507.8	0.06	1553	4002	5555
SP4_DDA_Thao	5558	26.735	80	24982	28	0	2558.9	NaN				-1	MYPLHSSETAEE	12	12	705.298	1408.58	2	705.298	MULTI	HCD	FTMS	0	0	0	5555	80451	0.796845	-27	0.252615	3	Oxidation (M)	_M(Oxidation (M))YPLHSSETAEE_	A0A3Q7IV51	4.45112	0.123752				1	4.845	4883.6	0.01	1554	4002	5555
SP4_DDA_Thao	5559	26.737	80	32593	28	0	8295.8	NaN				-1	ISTLEILGSDR	11	13	602.333	1202.65	2	602.331	MULTI	HCD	FTMS	0	0	0	5555	78114.7	1	0	0	4	Unmodified	_ISTLEILGSDR_	A0A220S9F3	0	0.203323				1	4.845	3402.1	0.01	1555	4002	5555
SP4_DDA_Thao	5562	26.749	80	52075	28	0	12157	NaN				-1	ALAENEGEGLAK	12	20	601.306	1200.6	2	601.304	MULTI	HCD	FTMS	0	0	0	5561	58932.5	0.473899	-11	0.104414	1	Unmodified	_ALAENEGEGLAK_	A0A3Q7ENY7;A0A3Q7GLT1	19.7867	0.140065				1	4.845	5496	0.02	1556	4004	5561
SP4_DDA_Thao	5563	26.751	80	22493	28	0	2616.5	NaN				-1	QRHWGSWVAEIR	12	13	508.932	1523.78	3	508.933	MULTI	HCD	FTMS	0	0	0	5561	48689.1	0.564488	-14	0.128241	2	Unmodified	_QRHWGSWVAEIR_	A0A3Q7FTM1	0	0.0918709				1	4.845	3463.2	0.02	1557	4004	5561
SP4_DDA_Thao	5565	26.758	80	33169	28	0	13921	NaN				-1	ELLYDDQNKSNK	12	8	733.86	1465.71	2	733.859	MULTI	HCD	FTMS	0	0	0	5564	129435	0.231619	47	-0.473509	1	Unmodified	_ELLYDDQNKSNK_	K4BWN7	7.64567	0.259179				1	4.83	4100.5	0.01	1558	4005	5564
SP4_DDA_Thao	5566	26.76	80	34937	28	0	10949	NaN				-1	ESGSTMAVVAAQTK	14	10	698.342	1394.67	2	698.336	MULTI	HCD	FTMS	0	0	0	5564	94287.6	0.275407	64	-0.686106	2	Oxidation (M)	_ESGSTM(Oxidation (M))AVVAAQTK_	A0A3Q7FZI5	3.64492	0.126102				1	4.83	3142.2	0.01	1559	4005	5564
SP4_DDA_Thao	5570	26.779	80	72815	28	0	14633	NaN				-1	TPPTPQDEMR	10	21	594.272	1186.53	2	594.271	MULTI	HCD	FTMS	0	0	0	5569	136593	0.494653	-36	0.322283	1	Oxidation (M)	_TPPTPQDEM(Oxidation (M))R_	A0A3Q7HGM6;A0A3Q7I9N3;A0A3Q7J5K6;Q8VXF8;Q9SCB2;Q9SCB3	23.4285	0.080148				1	4.83	6478.7	0.02	1560	4008	5569
SP4_DDA_Thao	5571	26.78	80	16009	28	0	6203	NaN				-1	GVQSYSIDKENAKR	14	5	532.278	1593.81	3	532.611	MULTI	HCD	FTMS	0	0	0	5569	185860	0.0432215	-50	0.449179	2	Unmodified	_GVQSYSIDKENAKR_	A0A220SG05	6.38354	0.116279				1	4.83	1046.7	0.02	1561	4008	5569
SP4_DDA_Thao	5572	26.782	80	13204	28	0	2366.1	NaN				-1	EAEEFAEEDKKVK	13	7	776.381	1550.75	2	776.378	MULTI	HCD	FTMS	0	0	0	5569	83713.4	1	0	0	3	Unmodified	_EAEEFAEEDKKVK_	A0A3Q7FKE1;A0A3Q7HX02;P49118	10.2318	0.2556				1	4.83	1403.1	0.01	1562	4008	5569
SP4_DDA_Thao	5575	26.795	80	334560	28	0	69912	NaN			+	-1	VLRVELK	7	30	428.785	855.555	2	428.784	MULTI	HCD	FTMS	0	0	0	5574	425814	0.648027	-7	0.0518436	1	Unmodified	_VLRVELK_	REV__K4D5W2	9.26796	0.269484				1	4.83	21661.7	0.03	1563	4010	5574
SP4_DDA_Thao	5576	26.797	80	93375	28	0	33124	NaN			+	-1	DYGRYAIRCYR	11	9	746.86	NaN	0	746.859	PEAK	HCD	FTMS	0	0	0	5574	105821	0.357703	-13	0.112373	2	Unmodified	_DYGRYAIRCYR_	REV__A0A3Q7FW28;REV__A0A3Q7JU30	7.20625	0.152785				1	4.83	7221	0.02	1564	4010	5574
SP4_DDA_Thao	5577	26.799	80	46250	28	0	12878	NaN				-1	SDQSRLDSELK	11	14	639.32	1276.63	2	639.319	MULTI	HCD	FTMS	0	0	0	5574	70729.2	0.323492	-14	0.122688	3	Unmodified	_SDQSRLDSELK_	CON__ENSEMBL:ENSBTAP00000038253;CON__P04264	8.72931	0.26112				1	4.83	5140.8	0.02	1565	4010	5574
SP4_DDA_Thao	5578	26.801	80	85537	28	0	15406	NaN				-1	ALNSLGPSSTR	11	22	551.796	1101.58	2	551.796	MULTI	HCD	FTMS	0	0	0	5574	194974	0.375305	-6	0.0457916	4	Unmodified	_ALNSLGPSSTR_	A0A3Q7HJU0	30.2543	0.0940815				1	4.83	8565.9	0.02	1566	4010	5574
SP4_DDA_Thao	5579	26.802	80	37274	28	0	10867	NaN			+	-1	VGAEKIDYR	9	12	525.783	NaN	0	525.782	PEAK	HCD	FTMS	0	0	0	5574	120519	1	0	0	5	Unmodified	_VGAEKIDYR_	REV__A0A3Q7GID3	4.13698	0.138536				1	4.83	3010.1	0.02	1567	4010	5574
SP4_DDA_Thao	5581	26.809	80	21943	28	0	2797.1	NaN				-1	GVDALQRNYTQTEK	14	12	541.609	1621.81	3	541.943	MULTI	HCD	FTMS	0	0	0	5580	49274	0.0226724	-34	0.310108	1	Unmodified	_GVDALQRNYTQTEK_	A0A3Q7EUP1	4.63012	0.0900694				1	4.83	3187.9	0.01	1568	4011	5580
SP4_DDA_Thao	5582	26.811	80	11737	28	0	3921.4	NaN				-1	CLSNIVGVPSVSPGCDAGSK	20	4	668.656	2002.95	3	668.99	MULTI	HCD	FTMS	0	0	0	5580	33739.3	0.517782	1	-0.0121422	2	Unmodified	_CLSNIVGVPSVSPGCDAGSK_	A0A3Q7H243	4.80135	0.0968294				1	4.83	1266.3	0.01	1569	4011	5580
SP4_DDA_Thao	5583	26.813	80	112730	28	0	30902	NaN				-1	MISENLR	7	20	431.726	861.437	2	431.726	MULTI	HCD	FTMS	0	0	0	5580	217541	0.410301	-8	0.0658741	3	Unmodified	_MISENLR_	A0A3Q7FJI3	14.4129	0.172152				1	4.83	8338.2	0.04	1570	4011	5580
SP4_DDA_Thao	5584	26.815	80	30911	28	0	2995.1	NaN			+	-1	GVQGGARQELHTWR	14	17	399.46	1593.81	4	399.459	MULTI	HCD	FTMS	0	0	0	5580	151773	0.676917	-9	0.0784225	4	Unmodified	_GVQGGARQELHTWR_	REV__A0A3Q7GBJ8	6.24049	0.078719				1	4.83	2787.5	0.06	1571	4011	5580
SP4_DDA_Thao	5587	26.827	80	639130	28	0	90350	NaN	+			9164	MLSDIENR	8	50	497.237	992.46	2	497.236	MULTI	HCD	FTMS	0	0	0	5586	1.90475e+06	0.775523	-12	0.105122	1	Oxidation (M)	_M(Oxidation (M))LSDIENR_	A0A3Q7ENA3;P38416;Q42873	139.313	3.88038e-06				1	4.83	39870.2	0.56	1572	4013	5586
SP4_DDA_Thao	5588	26.829	80	101460	28	0	12224	NaN	+			1120	ANSLAQLGK	9	26	451.259	900.503	2	451.258	MULTI	HCD	FTMS	0	0	0	5586	387028	0.41177	-4	0.038269	2	Unmodified	_ANSLAQLGK_	A0A3Q7ETK4;A0A3Q7F980;A0A3Q7GAX9	46.9941	0.044436				1	4.83	7109	0.03	1573	4013	5586
SP4_DDA_Thao	5590	26.836	80	33812	28	0	11719	NaN				-1	GVQSYSIDKENAKR	14	8	797.913	1593.81	2	798.413	MULTI	HCD	FTMS	0	0	0	5589	93634.4	0.0564999	-41	0.370836	1	Unmodified	_GVQSYSIDKENAKR_	A0A220SG05	6.38354	0.275723				1	4.83	2496	0.01	1574	4014	5589
SP4_DDA_Thao	5591	26.838	80	95582	28	0	21058	NaN	+			1614	AVQQEDELTPEK	12	20	693.841	1385.67	2	693.839	MULTI	HCD	FTMS	0	0	0	5589	150207	0.594365	1	-0.0176239	2	Unmodified	_AVQQEDELTPEK_	A0A3Q7GAC5	37.3442	0.0661281				1	4.83	6729.9	0.04	1575	4014	5589
SP4_DDA_Thao	5592	26.84	80	62251	28	0	11435	NaN			+	-1	PLLGMIK	7	17	394.24	786.466	2	394.242	MULTI	HCD	FTMS	0	0	0	5589	151402	0.179038	81	-0.943275	3	Oxidation (M)	_PLLGM(Oxidation (M))IK_	REV__A0A3Q7G5I8	0	0.137372				1	4.83	4823.8	0.07	1576	4014	5589
SP4_DDA_Thao	5593	26.842	80	31577	28	0	9545.6	NaN			+	-1	FYSFSISIM	9	10	555.763	1109.51	2	556.263	MULTI	HCD	FTMS	0	0	0	5589	78441	0.769484	-4	0.0410023	4	Oxidation (M)	_FYSFSISIM(Oxidation (M))_	REV__A0A3Q7F328	0	0.128996				1	4.83	3706.8	0.01	1577	4014	5589
SP4_DDA_Thao	5594	26.843	80	58943	28	0	14053	NaN				-1	VTMQNLNDR	9	20	545.769	1089.52	2	545.768	MULTI	HCD	FTMS	0	0	0	5589	203785	0.528869	-23	0.206097	5	Unmodified	_VTMQNLNDR_	CON__A2A4G1;CON__P02533;CON__P02535-1;CON__P08779;CON__P13645;CON__Q148H6;CON__Q3ZAW8;CON__Q7Z3Y7;CON__Q7Z3Y8;CON__Q7Z3Y9;CON__Q7Z3Z0;CON__Q9Z2K1	17.3856	0.149473				1	4.83	5839.8	0.02	1578	4014	5589
SP4_DDA_Thao	5595	26.845	80	54461	28	0	18470	NaN				-1	YADIYTSR	8	18	494.741	987.468	2	494.74	MULTI	HCD	FTMS	0	0	0	5589	90488.9	1	0	0	6	Unmodified	_YADIYTSR_	A0A3Q7JEE7	18.0355	0.150297				1	4.83	4255.6	0.01	1579	4014	5589
SP4_DDA_Thao	5596	26.847	80	17667	28	0	8901.2	NaN				-1	KDYMDMFGCDRDLLSLTCE	19	5	800.998	2399.97	3	801.33	MULTI	HCD	FTMS	0	0	0	5589	82093	0.828011	-9	0.0782108	7	2 Oxidation (M)	_KDYM(Oxidation (M))DM(Oxidation (M))FGCDRDLLSLTCE_	A0A3Q7H498	0	0.117178				1	4.83	1611.4	0.01	1580	4014	5589
SP4_DDA_Thao	5598	26.854	80	49388	28	0	15995	NaN			+	-1	RIINDIMDCK	10	20	426.549	1276.63	3	426.548	MULTI	HCD	FTMS	0	0	0	5597	95132.8	0.580021	-9	0.0871429	1	Unmodified	_RIINDIMDCK_	REV__A0A3Q7I7L3	3.76304	0.0742835				1	4.83	5389.5	0.01	1581	4015	5597
SP4_DDA_Thao	5599	26.855	80	14974	28	0	9562.5	NaN				-1	RSFFHHNRK	9	3	614.826	1227.64	2	614.826	MULTI	HCD	FTMS	0	0	0	5597	33407.7	0.4054	-2	0.0264206	2	Unmodified	_RSFFHHNRK_	A0A3Q7IS31;Q949K1	5.15893	0.274014				1	4.83	1701.4	0.01	1582	4015	5597
SP4_DDA_Thao	5602	26.868	80	42764	28	0	18314	NaN				-1	ATYHRDR	7	13	459.73	NaN	0	459.729	PEAK	HCD	FTMS	0	0	0	5601	122529	0.905986	1	-0.0120983	1	Unmodified	_ATYHRDR_	A0A3Q7JEF6	4.11963	0.141153				1	4.83	3911.8	0.02	1583	4017	5601
SP4_DDA_Thao	5603	26.87	80	27183	28	0	3427.3	NaN				-1	GSYNCRNSKLR	11	10	698.842	NaN	0	698.591	PEAK	HCD	FTMS	0	0	0	5601	71413.7	0.622228	-8	0.0792046	2	Acetyl (Protein N-term)	_(Acetyl (Protein N-term))GSYNCRNSKLR_	A0A3Q7FPJ4	4.45112	0.0761124				1	4.83	2197	0.02	1584	4017	5601
SP4_DDA_Thao	5604	26.872	80	52080	28	0	11398	NaN			+	-1	MLGRRVLMR	9	14	383.225	NaN	0	383.224	PEAK	HCD	FTMS	0	0	0	5601	323329	0.623287	-102	0.894859	3	Oxidation (M)	_M(Oxidation (M))LGRRVLMR_	REV__A0A3Q7GJK4	3.11274	0.0706451				1	4.83	5576.3	0.1	1585	4017	5601
SP4_DDA_Thao	5605	26.874	80	40675	28	0	7443.6	NaN				-1	VASVALQCLAMDPK	14	16	759.886	1517.76	2	759.884	MULTI	HCD	FTMS	0	0	0	5601	95871.7	0.0854069	35	-0.363159	4	Oxidation (M)	_VASVALQCLAM(Oxidation (M))DPK_	A0A3Q7HXR0	6.24049	0.124263				1	4.83	3942	0.02	1586	4017	5601
SP4_DDA_Thao	5607	26.88	56	2347500	28	0	618050	NaN	+			4191	GLDGTSALSR	10	68	488.756	975.498	2	488.756	MULTI	HCD	FTMS	0	0	0	5606	7001624	0.431119	-26	0.244251	1	Unmodified	_GLDGTSALSR_	A0A3Q7I767;P10967	138.098	4.04708e-07				1	4.83	98202.8	1	1587	4018	5606
SP4_DDA_Thao	5608	26.882	80	32866	28	0	11804	NaN				-1	NGSTSFFTFPK	11	11	616.801	1231.59	2	616.799	MULTI	HCD	FTMS	0	0	0	5606	88325.7	0.357001	-12	0.113756	2	Unmodified	_NGSTSFFTFPK_	A0A3Q7HFQ6	11.1512	0.179179				1	4.83	2986	0.01	1588	4018	5606
SP4_DDA_Thao	5610	26.889	80	711130	28	0	112690	NaN	+			4726	GTYKENVEVASNK	13	64	719.862	1437.71	2	719.861	MULTI	HCD	FTMS	0	0	0	5609	1.16537e+06	0.114712	68	-0.788374	1	Unmodified	_GTYKENVEVASNK_	A0A3Q7HI50;P14280	138.214	6.33647e-08				1	4.83	44890.4	0.18	1589	4019	5609
SP4_DDA_Thao	5611	26.891	80	94801	28	0	9897.8	NaN				-1	STTTGHLIYK	10	25	560.804	1119.59	2	560.802	MULTI	HCD	FTMS	0	0	0	5609	521686	0.471993	11	-0.119486	2	Unmodified	_STTTGHLIYK_	A0A3Q7J0Z4;P17786	34.0887	0.077003				1	4.83	8265.9	0.1	1590	4019	5609
SP4_DDA_Thao	5612	26.892	80	39615	28	0	7857.3	NaN			+	-1	AYYYMMR	7	15	515.212	1028.41	2	515.212	MULTI	HCD	FTMS	0	0	0	5609	106910	0.393748	-30	0.279892	3	2 Oxidation (M)	_AYYYM(Oxidation (M))M(Oxidation (M))R_	REV__A0A3Q7F5U3;REV__A0A3Q7I943	4.85488	0.0959827				1	4.83	4191.6	0.01	1591	4019	5609
SP4_DDA_Thao	5614	26.899	80	136370	28	0	47858	NaN				-1		0	22	580.781	1159.55	2	580.78	MULTI	HCD	FTMS	0	0	0	5613	439505	0.601999	-24	0.226658	1				NaN	NaN				1	4.83	9693.1	0.1	1592	4020	5613
SP4_DDA_Thao	5615	26.901	80	144460	28	0	17859	NaN				-1	LDNPNVTR	8	36	464.746	927.477	2	464.746	MULTI	HCD	FTMS	0	0	0	5613	187145	0.400469	-17	0.155813	2	Unmodified	_LDNPNVTR_	A0A3Q7I6I9	9.91096	0.185128				1	4.83	10873.9	0.08	1593	4020	5613
SP4_DDA_Thao	5616	26.903	80	43594	28	0	8488.6	NaN				-1	YATTSSQLPSR	11	16	605.806	1209.6	2	605.805	MULTI	HCD	FTMS	0	0	0	5613	126008	0.614095	-9	0.0899391	3	Unmodified	_YATTSSQLPSR_	A0A3Q7GND4	6.59067	0.192062				1	4.83	4009.1	0.01	1594	4020	5613
SP4_DDA_Thao	5617	26.904	80	23530	28	0	10550	NaN			+	-1	VSYQQHLSNKR	11	7	453.911	NaN	0	453.911	PEAK	HCD	FTMS	0	0	0	-1	NaN	NaN	0	NaN	4	Unmodified	_VSYQQHLSNKR_	REV__A0A3Q7HQK9	4.61245	0.0849426				1	4.83	3074.7	0.01	1595	4020	5613
SP4_DDA_Thao	5619	26.911	80	119180	28	0	16697	NaN	+			9854	NQADSVVYQTEK	12	25	691.333	1380.65	2	691.833	MULTI	HCD	FTMS	0	0	0	5618	248637	0.579295	-14	0.138512	1	Unmodified	_NQADSVVYQTEK_	A0A3Q7EQ38	42.0307	0.0555231				1	4.83	9034.8	0.05	1596	4021	5618
SP4_DDA_Thao	5620	26.913	80	36065	28	0	16171	NaN				-1	MLLSTSHVMSK	11	10	654.321	1306.63	2	654.318	MULTI	HCD	FTMS	0	0	0	5618	16928.9	0.0643589	24	-0.248072	2	Acetyl (Protein N-term),2 Oxidation (M)	_(Acetyl (Protein N-term))M(Oxidation (M))LLSTSHVM(Oxidation (M))SK_	A0A3Q7FQW8	4.45112	0.225858				1	4.83	4837	0.01	1597	4021	5618
SP4_DDA_Thao	5621	26.915	80	20926	28	0	12703	NaN			+	-1	RVVGGDDATFR	11	5	596.807	1191.6	2	596.806	MULTI	HCD	FTMS	0	0	0	5618	92765.5	0.217721	-17	0.161833	3	Unmodified	_RVVGGDDATFR_	REV__A0A1C9A1G0;REV__A0A3Q7J0L8	0	0.179414				1	4.83	2855	0.01	1598	4021	5618
SP4_DDA_Thao	5622	26.917	80	58993	28	0	12282	NaN				-1	ESFQKTKAEEK	11	20	442.23	1323.67	3	442.229	MULTI	HCD	FTMS	0	0	0	5618	87660.8	0.061607	-24	0.228415	4	Unmodified	_ESFQKTKAEEK_	A0A3Q7GKS5;B8YGQ8;Q1G0W3;Q4VDN8	6.30445	0.116453				1	4.83	5375.4	0.03	1599	4021	5618
SP4_DDA_Thao	5625	26.929	80	61660	28	0	12084	NaN				-1	VGKEDFHEHMR	11	13	700.822	1399.63	2	700.822	MULTI	HCD	FTMS	0	0	0	5624	25908.1	0.15237	-11	0.107962	1	Oxidation (M)	_VGKEDFHEHM(Oxidation (M))R_	O64397	4.78349	0.207187				1	4.801	4510.5	0.02	1600	4023	5624
SP4_DDA_Thao	5626	26.931	80	31934	28	0	4640.3	NaN				-1	KDYMDMFGCDRDLLSLTCE	19	12	800.998	2399.97	3	800.995	MULTI	HCD	FTMS	0	0	0	5624	63957.8	0.902673	3	-0.0380192	2	2 Oxidation (M)	_KDYM(Oxidation (M))DM(Oxidation (M))FGCDRDLLSLTCE_	A0A3Q7H498	0	0.117178				1	4.801	2963.9	0.01	1601	4023	5624
SP4_DDA_Thao	5627	26.933	80	51092	28	0	10403	NaN				-1		0	15	423.214	422.207	1	424.217	MULTI	HCD	FTMS	0	0	0	5624	75175.5	0.913505	-5	0.0488949	3				NaN	NaN				1	4.801	4578.3	0.01	1602	4023	5624
SP4_DDA_Thao	5628	26.935	80	44174	28	0	7799.5	NaN			+	-1	GINMLFDHMTR	11	16	667.821	1333.63	2	667.819	MULTI	HCD	FTMS	0	0	0	5624	73660.1	0.598199	-12	0.120104	4	Unmodified	_GINMLFDHMTR_	REV__A0A172LLR9	4.45112	0.195718				1	4.801	4390.4	0.02	1603	4023	5624
SP4_DDA_Thao	5629	26.937	80	26095	28	0	10101	NaN				-1	VGKEDFHEHMR	11	8	467.55	1399.63	3	467.884	MULTI	HCD	FTMS	0	0	0	5624	77594.3	0.707404	-1	0.00601387	5	Oxidation (M)	_VGKEDFHEHM(Oxidation (M))R_	O64397	3.42451	0.0947382				1	4.801	3454	0.02	1604	4023	5624
SP4_DDA_Thao	5632	26.949	80	20298	28	0	2885.2	NaN			+	-1	HVVPSFIENYDVGR	14	10	816.411	1630.81	2	816.911	MULTI	HCD	FTMS	0	0	0	5631	95596.1	1	0	0	1	Unmodified	_HVVPSFIENYDVGR_	REV__B1N668	3.64492	0.195269				1	4.801	1945.4	0.01	1605	4025	5631
SP4_DDA_Thao	5633	26.951	80	92102	28	0	19712	NaN				-1	KEVHPLTEDEK	11	16	662.841	1323.67	2	662.84	MULTI	HCD	FTMS	0	0	0	5631	183210	0.111582	-25	0.237926	2	Unmodified	_KEVHPLTEDEK_	A0A3Q7J7N4	8.22028	0.167021				1	4.801	8017.9	0.02	1606	4025	5631
SP4_DDA_Thao	5634	26.953	80	33401	28	0	12082	NaN				-1	VLLPVSSLER	10	12	556.837	1111.66	2	557.338	MULTI	HCD	FTMS	0	0	0	5631	76119	1	0	0	3	Unmodified	_VLLPVSSLER_	A0A3Q7I3H9	0	0.202738				1	4.801	4599.7	0.02	1607	4025	5631
SP4_DDA_Thao	5635	26.955	80	83432	28	0	23568	NaN			+	-1	DLMRDKDVIMPR	12	19	502.257	NaN	0	502.257	PEAK	HCD	FTMS	0	0	0	5631	77291.4	0.865725	3	-0.0389614	4	Oxidation (M)	_DLMRDKDVIM(Oxidation (M))PR_	REV__A0A3Q7IPD8	5.38431	0.0743058				1	4.801	7634.7	0.02	1608	4025	5631
[truncated: 36,219 more rows]
